# Supplementary material for: A comparative investigation on H3K27ac enhancer activities in the brain and liver tissues between wild boars and domesticated pigs
Source: Evol Appl. 2022 Aug 16;15(8):1281–90. doi: 10.1111/eva.13461 (PMC9423090; doi:10.1111/eva.13461)
Supplement: Supplementary file 2 — Tables S1–S11 [file EVA-15-1281-s002.xlsx]

## Sheet: Table S1
Supplemental Table S1 Summary information on the ChIP-Seq samples investigated in this study
Sample	PeakNum	PeakLength	PeakReads	AllReads	FRiP	NRF	PBC1	PBC2
BMX1_brain_ac	70688	3429.31	10521364	30590170	0.343946	0.948676	0.950876	20.779
BMX1_liver_ac	44946	4209.33	14962331	30817313	0.485517	0.921344	0.925615	13.9342
BMX2_brain_ac	46660	2866.64	5192268	25874453	0.200672	0.97527	0.976576	43.5027
BMX2_liver_ac	50830	4016.9	13335652	27297024	0.488539	0.920024	0.925294	13.979
BMX3_brain_ac	77449	1425.37	4218263	24577140	0.171634	0.975158	0.976606	43.5896
BMX3_liver_ac	53220	3121.11	12648497	27529349	0.459455	0.903107	0.913993	12.5203
WB1_brain_ac	48321	3934.51	10866420	34518806	0.314797	0.94215	0.943976	18.242
WB1_liver_ac	56636	3162.56	9718794	25413257	0.38243	0.920125	0.923896	13.4965
WB2_brain_ac	60329	3053.85	14115934	40219201	0.350975	0.913406	0.917296	12.4002
WB2_liver_ac	53429	3923.07	16995956	37921679	0.448186	0.915454	0.919707	12.8066
WB3_brain_ac	68052	4137.83	11568751	27843023	0.415499	0.950271	0.95148	20.9104
WB3_liver_ac	44813	2939.37	8995629	21306125	0.422209	0.924147	0.929405	14.7288
Average	56281.1	3351.65	1.1095e+07	29492295	0.373655	0.934094	0.937893	20.0741
Note: ac: H3K27ac; FRiP: the fraction of reads in peaks; NRF: Non-Redundant Fraction; PBC1: PCR Bottlenecking Coefficient 1; PBC2: PCR Bottlenecking Coefficient 2.

## Sheet: Table S2
Supplemental Table S2 Gene ontology and KEGG enrichment analysis on cognate genes of the BMX/CWB specific H3K27ac peaks in brain tissue
Peak cateogories	GOTerm	Ontology Source	Term PValue Corrected with Benjamini-Hochberg	Associated Genes Found
BMX_Specific	response to type I interferon	GO_BiologicalProcess	0.000361498	[BST2, EGR1, IFI35, IRF7, ISG15, ISG20, OASL, PSMB8, RSAD2]
BMX_Specific	cellular response to type I interferon	GO_BiologicalProcess	0.000494303	[BST2, EGR1, IFI35, IRF7, ISG15, ISG20, OASL, PSMB8, RSAD2]
BMX_Specific	type I interferon signaling pathway	GO_BiologicalProcess	0.000494303	[BST2, EGR1, IFI35, IRF7, ISG15, ISG20, OASL, PSMB8, RSAD2]
BMX_Specific	negative regulation of viral genome replication	GO_BiologicalProcess	0.000802803	[BST2, CCL5, ISG15, ISG20, OASL, RSAD2, SLPI]
BMX_Specific	icosanoid metabolic process	GO_BiologicalProcess	0.00147623	[AVP, AVPR1A, CD74, FABP5, GSTA2, MARCKSL1, PON1, PRXL2B, PTGR1]
BMX_Specific	negative regulation of female receptivity	GO_BiologicalProcess	0.00149615	[AVP, AVPR1A, PPP1R1B]
BMX_Specific	regulation of glutamate secretion	GO_BiologicalProcess	0.00159124	[ADORA2A, AVP, AVPR1A, TRH]
BMX_Specific	prostanoid biosynthetic process	GO_BiologicalProcess	0.00159639	[AVP, AVPR1A, CD74, FABP5, PRXL2B]
BMX_Specific	prostaglandin biosynthetic process	GO_BiologicalProcess	0.00159639	[AVP, AVPR1A, CD74, FABP5, PRXL2B]
BMX_Specific	prostanoid metabolic process	GO_BiologicalProcess	0.00161024	[AVP, AVPR1A, CD74, FABP5, PRXL2B, PTGR1]
BMX_Specific	prostaglandin metabolic process	GO_BiologicalProcess	0.00161024	[AVP, AVPR1A, CD74, FABP5, PRXL2B, PTGR1]
BMX_Specific	negative regulation of viral life cycle	GO_BiologicalProcess	0.00220265	[BST2, CCL5, ISG15, ISG20, OASL, RSAD2, SLPI]
BMX_Specific	icosanoid biosynthetic process	GO_BiologicalProcess	0.0027343	[AVP, AVPR1A, CD74, FABP5, GSTA2, PRXL2B]
BMX_Specific	fatty acid derivative metabolic process	GO_BiologicalProcess	0.00284471	[AVP, AVPR1A, BCL2A1, CD74, FABP5, GSTA2, MARCKSL1, PON1, PRXL2B, PTGR1]
BMX_Specific	positive regulation of amine transport	GO_BiologicalProcess	0.00297195	[ADORA2A, AVP, AVPR1A, CARTPT, TRH]
BMX_Specific	regulation of female receptivity	GO_BiologicalProcess	0.00357009	[AVP, AVPR1A, PPP1R1B]
BMX_Specific	positive regulation of amino acid transport	GO_BiologicalProcess	0.0035999	[ADORA2A, AVP, AVPR1A, TRH]
BMX_Specific	regulation of prostaglandin biosynthetic process	GO_BiologicalProcess	0.00365983	[AVP, AVPR1A, FABP5]
BMX_Specific	female mating behavior	GO_BiologicalProcess	0.00365983	[AVP, AVPR1A, PPP1R1B]
BMX_Specific	negative regulation of viral process	GO_BiologicalProcess	0.00383278	[BST2, CCL5, ISG15, ISG20, OASL, RSAD2, SLPI]
BMX_Specific	regulation of viral genome replication	GO_BiologicalProcess	0.00383278	[BST2, CCL5, ISG15, ISG20, OASL, RSAD2, SLPI]
BMX_Specific	positive regulation of glutamate secretion	GO_BiologicalProcess	0.00520799	[ADORA2A, AVP, AVPR1A]
BMX_Specific	excretion	GO_BiologicalProcess	0.00552241	[ABCG5, ADORA2A, AVP, AVPR1A, MDK, SLC22A18]
BMX_Specific	regulation of unsaturated fatty acid biosynthetic process	GO_BiologicalProcess	0.00560938	[AVP, AVPR1A, FABP5]
BMX_Specific	sodium ion homeostasis	GO_BiologicalProcess	0.0060403	[ADORA2A, AVP, AVPR1A, CXCL10, UPK3A]
BMX_Specific	fatty acid derivative biosynthetic process	GO_BiologicalProcess	0.00633351	[AVP, AVPR1A, BCL2A1, CD74, FABP5, GSTA2, PRXL2B]
BMX_Specific	unsaturated fatty acid biosynthetic process	GO_BiologicalProcess	0.00702307	[AVP, AVPR1A, CD74, FABP5, PRXL2B]
BMX_Specific	regulation of viral life cycle	GO_BiologicalProcess	0.00817587	[BST2, CCL5, CD74, ISG15, ISG20, OASL, RSAD2, SLPI]
BMX_Specific	mitochondrial respiratory chain complex IV assembly	GO_BiologicalProcess	0.00838952	[COA3, COA4, PET100]
BMX_Specific	viral genome replication	GO_BiologicalProcess	0.00995149	[BST2, CCL5, ISG15, ISG20, OASL, RSAD2, SLPI]
BMX_Specific	positive regulation of monocyte chemotaxis	GO_BiologicalProcess	0.0106629	[CCL5, CXCL10, S100A14]
BMX_Specific	SRP-dependent cotranslational protein targeting to membrane	GO_BiologicalProcess	0.0106809	[RPL22, RPL35, RPL37, RPLP2, RPS21, RPS3A]
BMX_Specific	regulation of amino acid transport	GO_BiologicalProcess	0.0106866	[ADORA2A, AVP, AVPR1A, TRH]
BMX_Specific	regulation of amine transport	GO_BiologicalProcess	0.0107071	[ADORA2A, AVP, AVPR1A, CARTPT, SNCG, TRH]
BMX_Specific	chemoattractant activity	GO_BiologicalProcess	0.01084	[CCL5, CXCL10, NMB, NTF3]
BMX_Specific	threonine-type peptidase activity	GO_BiologicalProcess	0.0108501	[PSMB10, PSMB8, PSMB9]
BMX_Specific	threonine-type endopeptidase activity	GO_BiologicalProcess	0.0108501	[PSMB10, PSMB8, PSMB9]
BMX_Specific	acid secretion	GO_BiologicalProcess	0.0110617	[ADORA2A, AVP, AVPR1A, HIP1R, NMB, PLA2G2D, TRH]
BMX_Specific	respiratory chain complex IV assembly	GO_BiologicalProcess	0.0110639	[COA3, COA4, PET100]
BMX_Specific	positive regulation of organic acid transport	GO_BiologicalProcess	0.0111077	[ADORA2A, AVP, AVPR1A, TRH]
BMX_Specific	regulation of behavior	GO_BiologicalProcess	0.0112406	[ADORA2A, GHRH, MDK, NR4A3, TRH]
BMX_Specific	amine transport	GO_BiologicalProcess	0.0112804	[ADORA2A, AVP, AVPR1A, CARTPT, SNCG, TRH]
BMX_Specific	regulation of granulocyte chemotaxis	GO_BiologicalProcess	0.0113978	[CCL5, CCR7, CD74, S100A14]
BMX_Specific	protein localization to endoplasmic reticulum	GO_BiologicalProcess	0.0114499	[RPL22, RPL35, RPL37, RPLP2, RPS21, RPS3A, SEC16B]
BMX_Specific	cotranslational protein targeting to membrane	GO_BiologicalProcess	0.0114672	[RPL22, RPL35, RPL37, RPLP2, RPS21, RPS3A]
BMX_Specific	proteasomal ubiquitin-independent protein catabolic process	GO_BiologicalProcess	0.0116709	[PSMB10, PSMB8, PSMB9]
BMX_Specific	regulation of transmission of nerve impulse	GO_BiologicalProcess	0.0116709	[AVP, AVPR1A, CARTPT]
BMX_Specific	regulation of renal sodium excretion	GO_BiologicalProcess	0.0116709	[ADORA2A, AVP, AVPR1A]
BMX_Specific	regulation of cholesterol biosynthetic process	GO_BiologicalProcess	0.012163	[BCL2A1, MVD, MVK, TM7SF2]
BMX_Specific	regulation of sterol biosynthetic process	GO_BiologicalProcess	0.012163	[BCL2A1, MVD, MVK, TM7SF2]
BMX_Specific	positive regulation of mononuclear cell migration	GO_BiologicalProcess	0.0129242	[CCL5, CXCL10, S100A14]
BMX_Specific	regulation of lymphocyte chemotaxis	GO_BiologicalProcess	0.0129242	[CCL5, CXCL10, KLRK1]
BMX_Specific	glutamate secretion	GO_BiologicalProcess	0.0131211	[ADORA2A, AVP, AVPR1A, TRH]
BMX_Specific	cell-cell recognition	GO_BiologicalProcess	0.0133009	[CATSPER1, CATSPER3, CCR7, CD6, ZPBP]
BMX_Specific	water transport	GO_BiologicalProcess	0.013871	[AVP, PDZD3, UPK3A]
BMX_Specific	regulation of excretion	GO_BiologicalProcess	0.013871	[ADORA2A, AVP, AVPR1A]
BMX_Specific	renal sodium excretion	GO_BiologicalProcess	0.013871	[ADORA2A, AVP, AVPR1A]
BMX_Specific	protein targeting to ER	GO_BiologicalProcess	0.0145969	[RPL22, RPL35, RPL37, RPLP2, RPS21, RPS3A]
BMX_Specific	cellular defense response	GO_BiologicalProcess	0.0147579	[ADORA2A, GNLY, SH2D1A, TRAT1]
BMX_Specific	establishment of protein localization to endoplasmic reticulum	GO_BiologicalProcess	0.0147774	[RPL22, RPL35, RPL37, RPLP2, RPS21, RPS3A]
BMX_Specific	mitochondrial respiratory chain complex assembly	GO_BiologicalProcess	0.0147793	[COA3, COA4, NDUFB2, NDUFB7, PET100]
BMX_Specific	regulation of systemic arterial blood pressure	GO_BiologicalProcess	0.0147832	[AVP, AVPR1A, DDAH2, KLK1, NANOS3, TNNC1]
BMX_Specific	positive regulation of granulocyte chemotaxis	GO_BiologicalProcess	0.0148943	[CCR7, CD74, S100A14]
BMX_Specific	response to corticosterone	GO_BiologicalProcess	0.0148943	[AVPR1A, NPAS4, TRH]
BMX_Specific	unsaturated fatty acid metabolic process	GO_BiologicalProcess	0.014974	[AVP, AVPR1A, CD74, FABP5, PRXL2B, PTGR1]
BMX_Specific	cytokine production involved in immune response	GO_BiologicalProcess	0.0149843	[B2M, BST2, CD74, MR1, NR4A3, RSAD2]
BMX_Specific	negative regulation of leukocyte apoptotic process	GO_BiologicalProcess	0.0160648	[CCL5, CCR7, CD74, IRF7]
BMX_Specific	lymphocyte migration	GO_BiologicalProcess	0.0161326	[CCL17, CCL5, CCR7, CXCL10, KLRK1, MYO1G]
BMX_Specific	positive regulation of behavior	GO_BiologicalProcess	0.0162616	[ADORA2A, GHRH, NR4A3]
BMX_Specific	positive regulation of anion transport	GO_BiologicalProcess	0.0171433	[ADORA2A, AVP, AVPR1A, TRH]
BMX_Specific	positive regulation of leukocyte chemotaxis	GO_BiologicalProcess	0.0171497	[CCL5, CCR7, CD74, CXCL10, S100A14]
BMX_Specific	histone exchange	GO_BiologicalProcess	0.0171693	[CENPA, CENPU, OIP5, SYCP3]
BMX_Specific	myeloid dendritic cell activation	GO_BiologicalProcess	0.0173684	[BATF, BATF2, KLRK1]
BMX_Specific	telomere maintenance via semi-conservative replication	GO_BiologicalProcess	0.0173684	[RFC3, RFC4, TRH]
BMX_Specific	cytochrome complex assembly	GO_BiologicalProcess	0.0173684	[COA3, COA4, PET100]
BMX_Specific	regulation of monocyte chemotaxis	GO_BiologicalProcess	0.0173684	[CCL5, CXCL10, S100A14]
BMX_Specific	mating behavior	GO_BiologicalProcess	0.0173684	[AVP, AVPR1A, PPP1R1B]
BMX_Specific	antimicrobial humoral immune response mediated by antimicrobial peptide	GO_BiologicalProcess	0.0176503	[CXCL10, F2, GALP, GNLY, PGLYRP1]
BMX_Specific	regulation of steroid biosynthetic process	GO_BiologicalProcess	0.0176503	[BCL2A1, EGR1, MVD, MVK, TM7SF2]
BMX_Specific	social behavior	GO_BiologicalProcess	0.0177078	[ATOX1, AVP, AVPR1A, NPAS4]
BMX_Specific	response to bronchodilator	GO_BiologicalProcess	0.0177094	[ADORA2A, CCR7, PPP1R1B, RGS9]
BMX_Specific	regulation of cholesterol metabolic process	GO_BiologicalProcess	0.0177094	[BCL2A1, MVD, MVK, TM7SF2]
BMX_Specific	fluid transport	GO_BiologicalProcess	0.0177914	[AVP, PDZD3, UPK3A]
BMX_Specific	antigen processing and presentation of peptide antigen via MHC class I	GO_BiologicalProcess	0.0190526	[B2M, MR1, PSMB10, PSMB8, PSMB9]
BMX_Specific	neuropeptide hormone activity	GO_BiologicalProcess	0.0192413	[AVP, CARTPT, GHRH]
BMX_Specific	positive regulation of cell killing	GO_BiologicalProcess	0.0203464	[B2M, KLRK1, PGLYRP1, SH2D1A]
BMX_Specific	type 2 immune response	GO_BiologicalProcess	0.0213314	[BATF, CD74, RSAD2]
BMX_Specific	positive regulation of cytokine production involved in immune response	GO_BiologicalProcess	0.0218843	[B2M, CD74, NR4A3, RSAD2]
BMX_Specific	regulation of cytokine production involved in immune response	GO_BiologicalProcess	0.0220295	[B2M, BST2, CD74, NR4A3, RSAD2]
BMX_Specific	cilium or flagellum-dependent cell motility	GO_BiologicalProcess	0.0220863	[CATSPER1, DRC1, RSPH9]
BMX_Specific	cilium-dependent cell motility	GO_BiologicalProcess	0.0220863	[CATSPER1, DRC1, RSPH9]
BMX_Specific	lymphocyte chemotaxis	GO_BiologicalProcess	0.0225121	[CCL17, CCL5, CXCL10, KLRK1]
BMX_Specific	cilium movement	GO_BiologicalProcess	0.0231474	[CATSPER1, DPCD, DRC1, RSPH9]
BMX_Specific	regulation of platelet activation	GO_BiologicalProcess	0.0236157	[F2, NANOS3, NR4A3]
BMX_Specific	response to prostaglandin	GO_BiologicalProcess	0.0236157	[BCL2A1, CCR7, TNNC1]
BMX_Specific	regulation of leukocyte apoptotic process	GO_BiologicalProcess	0.0238047	[CCL5, CCR7, CD74, IRF7, NR4A3]
BMX_Specific	response to amphetamine	GO_BiologicalProcess	0.0240726	[ADORA2A, PPP1R1B, RGS9]
BMX_Specific	positive regulation of phospholipase activity	GO_BiologicalProcess	0.0241185	[AVPR1A, CCL5, LPAR2, NTF3]
BMX_Specific	regulation of organic acid transport	GO_BiologicalProcess	0.0244538	[ADORA2A, AVP, AVPR1A, TRH]
BMX_Specific	positive regulation of chemokine production	GO_BiologicalProcess	0.0247956	[CD74, EGR1, MBP, SULT2A1]
BMX_Specific	response to mineralocorticoid	GO_BiologicalProcess	0.02485	[AVPR1A, NPAS4, TRH]
BMX_Specific	CENP-A containing chromatin organization	GO_BiologicalProcess	0.0253202	[CENPA, CENPU, OIP5]
BMX_Specific	CENP-A containing nucleosome assembly	GO_BiologicalProcess	0.0253202	[CENPA, CENPU, OIP5]
BMX_Specific	leukotriene metabolic process	GO_BiologicalProcess	0.0253202	[GSTA2, MARCKSL1, PTGR1]
BMX_Specific	acidic amino acid transport	GO_BiologicalProcess	0.0254539	[ADORA2A, AVP, AVPR1A, TRH]
BMX_Specific	glutamine family amino acid catabolic process	GO_BiologicalProcess	0.0264204	[DDAH2, NANOS3, SLPI]
BMX_Specific	reproductive behavior	GO_BiologicalProcess	0.0264204	[AVP, AVPR1A, PPP1R1B]
BMX_Specific	establishment of chromosome localization	GO_BiologicalProcess	0.0264722	[DLGAP5, MEIOC, NDC80, TRH]
BMX_Specific	monocyte chemotaxis	GO_BiologicalProcess	0.0264722	[CCL17, CCL5, CXCL10, S100A14]
BMX_Specific	chromatin remodeling at centromere	GO_BiologicalProcess	0.0272128	[CENPA, CENPU, OIP5]
BMX_Specific	circadian behavior	GO_BiologicalProcess	0.0272128	[ADORA2A, EGR1, GHRH]
BMX_Specific	chromosome localization	GO_BiologicalProcess	0.0278279	[DLGAP5, MEIOC, NDC80, TRH]
BMX_Specific	ion channel inhibitor activity	GO_BiologicalProcess	0.0280095	[PDZD3, STX8, TNNC1]
BMX_Specific	acetyl-CoA metabolic process	GO_BiologicalProcess	0.0280095	[BCL2A1, MVD, MVK]
BMX_Specific	regulation of digestive system process	GO_BiologicalProcess	0.0291377	[ABCG5, HIP1R, PTGER1]
BMX_Specific	channel inhibitor activity	GO_BiologicalProcess	0.0291377	[PDZD3, STX8, TNNC1]
BMX_Specific	organic cation transport	GO_BiologicalProcess	0.0291377	[ADORA2A, SLC22A18, SLC44A4]
BMX_Specific	antigen processing and presentation of exogenous peptide antigen via MHC class I, TAP-dependent	GO_BiologicalProcess	0.0299096	[B2M, PSMB10, PSMB8, PSMB9]
BMX_Specific	cholesterol biosynthetic process	GO_BiologicalProcess	0.0299096	[BCL2A1, MVD, MVK, TM7SF2]
BMX_Specific	positive regulation of phospholipase C activity	GO_BiologicalProcess	0.029944	[AVPR1A, LPAR2, NTF3]
BMX_Specific	secondary alcohol biosynthetic process	GO_BiologicalProcess	0.0302795	[BCL2A1, MVD, MVK, TM7SF2]
BMX_Specific	translesion synthesis	GO_BiologicalProcess	0.0307538	[ISG15, RFC3, RFC4]
BMX_Specific	positive regulation of blood pressure	GO_BiologicalProcess	0.0307538	[AVP, AVPR1A, CARTPT]
BMX_Specific	aromatic amino acid family metabolic process	GO_BiologicalProcess	0.0315669	[HGD, SLPI, TYR]
BMX_Specific	protein phosphatase inhibitor activity	GO_BiologicalProcess	0.0315669	[PPP1R14A, PPP1R1A, PPP1R1B]
BMX_Specific	blood vessel remodeling	GO_BiologicalProcess	0.0315669	[ARC, NANOS3, SLPI]
BMX_Specific	positive regulation of fatty acid metabolic process	GO_BiologicalProcess	0.0315669	[AVP, AVPR1A, NR4A3]
BMX_Specific	regulation of alcohol biosynthetic process	GO_BiologicalProcess	0.031702	[BCL2A1, MVD, MVK, TM7SF2]
BMX_Specific	antigen processing and presentation of exogenous peptide antigen via MHC class I	GO_BiologicalProcess	0.0320807	[B2M, PSMB10, PSMB8, PSMB9]
BMX_Specific	positive chemotaxis	GO_BiologicalProcess	0.0320807	[CCL5, CXCL10, NMB, NTF3]
BMX_Specific	response to progesterone	GO_BiologicalProcess	0.0323829	[CATSPER1, CATSPER3, CLDN4]
BMX_Specific	regulation of phospholipase C activity	GO_BiologicalProcess	0.0323829	[AVPR1A, LPAR2, NTF3]
BMX_Specific	regulation of renal system process	GO_BiologicalProcess	0.0323829	[ADORA2A, AVP, AVPR1A]
BMX_Specific	positive regulation of lipase activity	GO_BiologicalProcess	0.0324643	[AVPR1A, CCL5, LPAR2, NTF3]
BMX_Specific	regulation of phospholipase activity	GO_BiologicalProcess	0.0331876	[AVPR1A, CCL5, LPAR2, NTF3]
BMX_Specific	ATP-dependent chromatin remodeling	GO_BiologicalProcess	0.0331876	[CENPA, CENPU, OIP5, SYCP3]
BMX_Specific	sterol biosynthetic process	GO_BiologicalProcess	0.0331876	[BCL2A1, MVD, MVK, TM7SF2]
BMX_Specific	phosphatase inhibitor activity	GO_BiologicalProcess	0.0343666	[PPP1R14A, PPP1R1A, PPP1R1B]
BMX_Specific	mating	GO_BiologicalProcess	0.0355433	[AVP, AVPR1A, PPP1R1B]
BMX_Specific	centromere complex assembly	GO_BiologicalProcess	0.0367314	[CENPA, CENPU, OIP5]
BMX_Specific	regulation of mononuclear cell migration	GO_BiologicalProcess	0.0367314	[CCL5, CXCL10, S100A14]
BMX_Specific	response to vitamin D	GO_BiologicalProcess	0.0379304	[CXCL10, TNNC1, TYR]
BMX_Specific	T cell selection	GO_BiologicalProcess	0.0379304	[BATF, CCR7, CD74]
BMX_Specific	DNA replication-independent nucleosome assembly	GO_BiologicalProcess	0.0379304	[CENPA, CENPU, OIP5]
BMX_Specific	DNA replication-independent nucleosome organization	GO_BiologicalProcess	0.0391399	[CENPA, CENPU, OIP5]
BMX_Specific	positive regulation of leukocyte mediated cytotoxicity	GO_BiologicalProcess	0.0436503	[B2M, KLRK1, SH2D1A]
BMX_Specific	chemokine activity	GO_BiologicalProcess	0.0436503	[CCL17, CCL5, CXCL10]
BMX_Specific	regulation of erythrocyte differentiation	GO_BiologicalProcess	0.0449132	[B2M, ISG15, RHEX]
BMX_Specific	dendritic cell differentiation	GO_BiologicalProcess	0.0449132	[BATF, BATF2, CCR7]
BMX_Specific	response to amine	GO_BiologicalProcess	0.0449132	[ADORA2A, PPP1R1B, RGS9]
BMX_Specific	DNA synthesis involved in DNA repair	GO_BiologicalProcess	0.0449132	[ISG15, RFC3, RFC4]
BMX_Specific	positive regulation of receptor-mediated endocytosis	GO_BiologicalProcess	0.0461842	[B2M, HIP1R, NTF3]
BMX_Specific	regulation of release of cytochrome c from mitochondria	GO_BiologicalProcess	0.0461842	[ARC, AVP, TNFSF10]
BMX_Specific	postreplication repair	GO_BiologicalProcess	0.0461842	[ISG15, RFC3, RFC4]
BMX_Specific	sperm-egg recognition	GO_BiologicalProcess	0.0474629	[CATSPER1, CATSPER3, ZPBP]
BMX_Specific	regulation of fatty acid biosynthetic process	GO_BiologicalProcess	0.0474629	[AVP, AVPR1A, FABP5]
BMX_Specific	regulation of catecholamine secretion	GO_BiologicalProcess	0.0474629	[ADORA2A, CARTPT, SNCG]
BMX_Specific	regulation of nitric-oxide synthase activity	GO_BiologicalProcess	0.048749	[DDAH2, NANOS3, S100A1]
CWB_Specific	regulation of membrane potential	GO_BiologicalProcess	5.12078e-08	[CACNA1E, CACNA1G, CACNB4, CAMK2D, CAV1, CHRNA2, CHRNA6, CUX2, DCN, DSC3, EDN1, EHD3, EYA1, GABRB1, GNAQ, GRIK3, GRIN2A, GRM1, GRM5, HCN4, IGSF9B, IKZF1, ITGB2, KCNA1, KCNA2, KCNA5, KCND3, LRRK2, NRXN1, NTSR1, POP1, RAB3GAP1, RYR2, SCN9A, SEZ6, SHANK2, TREM2, USP53]
CWB_Specific	cell migration	GO_BiologicalProcess	3.37327e-06	[ADAM9, ADARB1, ADORA3, AGO2, AGT, ANGPTL1, CAMK1D, CAV1, CCN2, CCR1, CCR5, CD84, CDKL5, CEL, CLEC14A, CMKLR1, COL1A1, CX3CR1, DCN, DCX, DISC1, DIXDC1, DLG5, DOCK5, DYSF, EDN1, EGFR, EPCAM, EPHA8, ERBB4, F11R, FGF2, FOXC2, GLG1, HCK, HDAC4, IGFBP3, IL6R, ITGA9, ITGB2, ITGBL1, KCNA1, KIAA0319, LRIG2, LRRK2, LTB4R2, MACF1, MDM4, MYO1C, MYOCD, NET1, NTN1, P2RY1, PAK3, PEAK1, PHLDB2, PLAT, PLET1, PLV…
CWB_Specific	substrate-specific channel activity	GO_BiologicalProcess	6.84676e-05	[ANPEP, AQP3, AQP9, CACNA1E, CACNA1G, CACNB4, CAMK2D, CAV1, CHRNA2, CHRNA6, CLCN4, CLIC5, DPP10, DYSF, EHD3, GABRB1, GEM, GRIK3, GRIN2A, GRM5, HCN4, IKZF1, KCNA1, KCNA2, KCNA5, KCNC4, KCND3, KCNG4, KCNN3, NRXN1, NTSR1, RYR2, SCN9A, SGK1, SHANK2, SLC24A3, TREM2, TRPM6, TRPM8]
CWB_Specific	regulation of postsynaptic membrane potential	GO_BiologicalProcess	7.7848e-05	[CHRNA2, CHRNA6, CUX2, GABRB1, GRIK3, GRIN2A, GRM1, GRM5, IGSF9B, KCNA1, LRRK2, NRXN1, NTSR1, RAB3GAP1, SEZ6, SHANK2]
CWB_Specific	response to mechanical stimulus	GO_BiologicalProcess	7.87811e-05	[ADGRV1, AGT, CASP8, COL1A1, DCN, EDN1, EGFR, HDAC4, KCNA1, KCNA5, MAP3K2, NRXN1, P2RY1, PCDH15, POSTN, PPL, RYR2, SCN9A, TLR4, USP53, WHRN]
CWB_Specific	regulation of cellular component movement	GO_BiologicalProcess	8.58193e-05	[ADAM9, ADARB1, ADORA3, AGO2, AGT, ANGPTL1, CAMK1D, CAMK2D, CAV1, CCR1, CMKLR1, COL1A1, CX3CR1, DCN, DLG5, DOCK5, DSC3, DYSF, EDN1, EGFR, EPCAM, ERBB4, FGF2, FOXC2, HCN4, HDAC4, IGFBP3, IL6R, LRIG2, MACF1, MYO1C, MYOCD, NTN1, PAK3, PHLDB2, PLET1, PLVAP, POSTN, RERE, RET, RORA, RYR2, SCAI, SCN9A, SEMA3F, SERPINE1, SGK1, SH3RF2, SP1, STARD13, TREM2, UNC5C, UNC5D]
CWB_Specific	regulation of synaptic transmission, glutamatergic	GO_BiologicalProcess	8.85346e-05	[EGFR, GRIK3, GRM1, GRM5, KMO, LRRK2, NRXN1, RAB3GAP1, RORA, SCN9A, SHANK2]
CWB_Specific	cation transport	GO_BiologicalProcess	9.01981e-05	[ADCYAP1R1, AGT, ANPEP, ATP13A4, CA2, CACNA1E, CACNA1G, CACNB4, CAMK2D, CAV1, CCN2, CCR1, CCR5, CD84, CHRNA2, CHRNA6, CLCN4, CP, DPP10, DYSF, EDN1, EHD3, FGF2, GEM, GRIK3, GRIN2A, HCN4, IKZF1, IREB2, IRF6, KCNA1, KCNA2, KCNA5, KCNC4, KCND3, KCNG4, KCNN3, NET1, NHLRC1, NIPAL2, NPSR1, NRXN1, NTSR1, RYR2, SCN9A, SGK1, SHANK2, SLC13A5, SLC1A2, SLC24A3, SLC36A4, SLC38A1, SLC46A1, SLC47A1, SLC5A5, SLC6…
CWB_Specific	transmembrane transporter activity	GO_BiologicalProcess	9.0922e-05	[ABCA13, ABCA4, ABCA9, ABCC3, ANPEP, AQP3, AQP9, CA2, CACNA1E, CACNA1G, CACNB4, CAMK2D, CAV1, CHRNA2, CHRNA6, CLCN4, CLIC5, DPP10, DYSF, EHD3, GABRB1, GEM, GRIK3, GRIN2A, GRM5, HCN4, IKZF1, KCNA1, KCNA2, KCNA5, KCNC4, KCND3, KCNG4, KCNN3, MDM4, NET1, NIPAL2, NRXN1, NTSR1, PAK3, RYR2, SCN9A, SGK1, SHANK2, SLC13A5, SLC16A9, SLC1A2, SLC24A3, SLC26A2, SLC2A5, SLC36A4, SLC38A1, SLC46A1, SLC47A1, SLC5A…
CWB_Specific	trans-synaptic signaling	GO_BiologicalProcess	9.11855e-05	[ADARB1, AGT, AKAP12, CA2, CACNA1E, CACNA1G, CACNB4, CEL, CHRM3, CHRNA2, CHRNA6, CNTN4, CUX2, CX3CR1, EDN1, EGFR, GABRB1, GAD2, GRIK3, GRIN2A, GRM1, GRM5, IGSF9B, KCNA1, KCNC4, KMO, LRRK2, NET1, NRXN1, NTNG1, NTSR1, P2RY1, PLAT, PPP1R3D, RAB3GAP1, RORA, SCN9A, SEZ6, SHANK2, SLC1A2, TET2, VAMP1]
CWB_Specific	synaptic signaling	GO_BiologicalProcess	9.15096e-05	[ADARB1, AGT, AKAP12, CA2, CACNA1E, CACNA1G, CACNB4, CEL, CHRM3, CHRNA2, CHRNA6, CNTN4, CUX2, CX3CR1, EDN1, EGFR, GABRB1, GAD2, GRIK3, GRIN2A, GRM1, GRM5, IGSF9B, KCNA1, KCNC4, KMO, LRRK2, NET1, NRXN1, NTNG1, NTSR1, P2RY1, PLAT, PPP1R3D, RAB3GAP1, RORA, SCN9A, SEZ6, SHANK2, SLC1A2, TET2, VAMP1]
CWB_Specific	anterograde trans-synaptic signaling	GO_BiologicalProcess	9.29099e-05	[ADARB1, AGT, AKAP12, CA2, CACNA1E, CACNA1G, CACNB4, CEL, CHRM3, CHRNA2, CHRNA6, CNTN4, CUX2, CX3CR1, EDN1, EGFR, GABRB1, GAD2, GRIK3, GRIN2A, GRM1, GRM5, IGSF9B, KCNA1, KCNC4, KMO, LRRK2, NET1, NRXN1, NTNG1, NTSR1, P2RY1, PLAT, PPP1R3D, RAB3GAP1, RORA, SCN9A, SEZ6, SHANK2, SLC1A2, TET2, VAMP1]
CWB_Specific	chemical synaptic transmission	GO_BiologicalProcess	9.29099e-05	[ADARB1, AGT, AKAP12, CA2, CACNA1E, CACNA1G, CACNB4, CEL, CHRM3, CHRNA2, CHRNA6, CNTN4, CUX2, CX3CR1, EDN1, EGFR, GABRB1, GAD2, GRIK3, GRIN2A, GRM1, GRM5, IGSF9B, KCNA1, KCNC4, KMO, LRRK2, NET1, NRXN1, NTNG1, NTSR1, P2RY1, PLAT, PPP1R3D, RAB3GAP1, RORA, SCN9A, SEZ6, SHANK2, SLC1A2, TET2, VAMP1]
CWB_Specific	passive transmembrane transporter activity	GO_BiologicalProcess	9.374e-05	[ANPEP, AQP3, AQP9, CACNA1E, CACNA1G, CACNB4, CAMK2D, CAV1, CHRNA2, CHRNA6, CLCN4, CLIC5, DPP10, DYSF, EHD3, GABRB1, GEM, GRIK3, GRIN2A, GRM5, HCN4, IKZF1, KCNA1, KCNA2, KCNA5, KCNC4, KCND3, KCNG4, KCNN3, NRXN1, NTSR1, RYR2, SCN9A, SGK1, SHANK2, SLC24A3, TREM2, TRPM6, TRPM8]
CWB_Specific	ion gated channel activity	GO_BiologicalProcess	9.56617e-05	[ANPEP, CACNA1E, CACNA1G, CACNB4, CAMK2D, CAV1, CHRNA2, CHRNA6, CLCN4, CLIC5, DYSF, EHD3, GABRB1, GEM, GRIK3, GRIN2A, GRM5, HCN4, IKZF1, KCNA1, KCNA2, KCNA5, KCNC4, KCND3, KCNG4, KCNN3, NRXN1, RYR2, SCN9A, SHANK2, TREM2]
CWB_Specific	channel activity	GO_BiologicalProcess	9.85005e-05	[ANPEP, AQP3, AQP9, CACNA1E, CACNA1G, CACNB4, CAMK2D, CAV1, CHRNA2, CHRNA6, CLCN4, CLIC5, DPP10, DYSF, EHD3, GABRB1, GEM, GRIK3, GRIN2A, GRM5, HCN4, IKZF1, KCNA1, KCNA2, KCNA5, KCNC4, KCND3, KCNG4, KCNN3, NRXN1, NTSR1, RYR2, SCN9A, SGK1, SHANK2, SLC24A3, TREM2, TRPM6, TRPM8]
CWB_Specific	ion channel activity	GO_BiologicalProcess	9.94519e-05	[ANPEP, CACNA1E, CACNA1G, CACNB4, CAMK2D, CAV1, CHRNA2, CHRNA6, CLCN4, CLIC5, DPP10, DYSF, EHD3, GABRB1, GEM, GRIK3, GRIN2A, GRM5, HCN4, IKZF1, KCNA1, KCNA2, KCNA5, KCNC4, KCND3, KCNG4, KCNN3, NRXN1, NTSR1, RYR2, SCN9A, SGK1, SHANK2, SLC24A3, TREM2, TRPM6, TRPM8]
CWB_Specific	gated channel activity	GO_BiologicalProcess	0.000101791	[ANPEP, CACNA1E, CACNA1G, CACNB4, CAMK2D, CAV1, CHRNA2, CHRNA6, CLCN4, CLIC5, DYSF, EHD3, GABRB1, GEM, GRIK3, GRIN2A, GRM5, HCN4, IKZF1, KCNA1, KCNA2, KCNA5, KCNC4, KCND3, KCNG4, KCNN3, NRXN1, RYR2, SCN9A, SHANK2, TREM2]
CWB_Specific	cation channel activity	GO_BiologicalProcess	0.000106039	[ANPEP, CACNA1E, CACNA1G, CACNB4, CAMK2D, CAV1, CHRNA2, CHRNA6, DPP10, DYSF, EHD3, GEM, GRIK3, GRIN2A, HCN4, IKZF1, KCNA1, KCNA2, KCNA5, KCNC4, KCND3, KCNG4, KCNN3, NRXN1, NTSR1, RYR2, SCN9A, SGK1, SHANK2, SLC24A3, TREM2, TRPM6, TRPM8]
CWB_Specific	ion transmembrane transporter activity	GO_BiologicalProcess	0.000138401	[ABCC3, ANPEP, AQP9, CA2, CACNA1E, CACNA1G, CACNB4, CAMK2D, CAV1, CHRNA2, CHRNA6, CLCN4, CLIC5, DPP10, DYSF, EHD3, GABRB1, GEM, GRIK3, GRIN2A, GRM5, HCN4, IKZF1, KCNA1, KCNA2, KCNA5, KCNC4, KCND3, KCNG4, KCNN3, MDM4, NET1, NIPAL2, NRXN1, NTSR1, RYR2, SCN9A, SGK1, SHANK2, SLC13A5, SLC16A9, SLC1A2, SLC24A3, SLC26A2, SLC36A4, SLC38A1, SLC46A1, SLC5A5, SLC6A20, SLCO2B1, TMEM30B, TREM2, TRPM6, TRPM8, …
CWB_Specific	chemical synaptic transmission, postsynaptic	GO_BiologicalProcess	0.0001425	[CHRNA2, CHRNA6, CUX2, GABRB1, GRIK3, GRIN2A, GRM1, GRM5, IGSF9B, LRRK2, NRXN1, NTSR1, RAB3GAP1, SEZ6, SHANK2]
CWB_Specific	regulation of locomotion	GO_BiologicalProcess	0.000143782	[ADAM9, ADARB1, ADORA3, AGO2, AGT, ANGPTL1, CAMK1D, CAV1, CCR1, CMKLR1, COL1A1, CX3CR1, DCN, DLG5, DOCK5, DYSF, EDN1, EGFR, EPCAM, ERBB4, FGF2, FOXC2, HDAC4, IGFBP3, IL6R, LRIG2, LRRK2, MACF1, MYO1C, MYOCD, NTN1, PAK3, PHLDB2, PLET1, PLVAP, POP1, POSTN, RERE, RET, RORA, SCAI, SCN9A, SEMA3F, SERPINE1, SGK1, SH3RF2, SP1, STARD13, TREM2, TRIM35, UNC5C, UNC5D]
CWB_Specific	metal ion transport	GO_BiologicalProcess	0.000144875	[ADCYAP1R1, AGT, CACNA1E, CACNA1G, CACNB4, CAMK2D, CAV1, CCN2, CCR1, CCR5, CD84, CP, DPP10, DYSF, EHD3, FGF2, GEM, GRIK3, GRIN2A, HCN4, IKZF1, IREB2, IRF6, KCNA1, KCNA2, KCNA5, KCNC4, KCND3, KCNG4, KCNN3, NET1, NHLRC1, NIPAL2, NPSR1, NTSR1, RYR2, SCN9A, SGK1, SLC13A5, SLC1A2, SLC24A3, SLC38A1, SLC46A1, SLC5A5, SLC6A20, STEAP3, TREM2, TRPM6, TRPM8]
CWB_Specific	membrane depolarization	GO_BiologicalProcess	0.000146602	[CACNA1E, CACNA1G, CACNB4, CAMK2D, CAV1, CHRNA6, DCN, EDN1, HCN4, LRRK2, NTSR1, SCN9A]
CWB_Specific	regulation of cell migration	GO_BiologicalProcess	0.00014725	[ADAM9, ADARB1, ADORA3, AGO2, AGT, ANGPTL1, CAMK1D, CAV1, CCR1, CMKLR1, COL1A1, CX3CR1, DCN, DLG5, DOCK5, DYSF, EDN1, EGFR, ERBB4, FGF2, FOXC2, HDAC4, IGFBP3, IL6R, LRIG2, MACF1, MYO1C, MYOCD, NTN1, PAK3, PHLDB2, PLET1, PLVAP, POSTN, RET, RORA, SCAI, SCN9A, SEMA3F, SERPINE1, SGK1, SH3RF2, SP1, STARD13, TREM2, UNC5C, UNC5D]
CWB_Specific	inorganic molecular entity transmembrane transporter activity	GO_BiologicalProcess	0.000147593	[ABCC3, ANPEP, AQP3, AQP9, CACNA1E, CACNA1G, CACNB4, CAMK2D, CAV1, CHRNA2, CHRNA6, CLCN4, CLIC5, DPP10, DYSF, EHD3, GABRB1, GEM, GRIK3, GRIN2A, GRM5, HCN4, IKZF1, KCNA1, KCNA2, KCNA5, KCNC4, KCND3, KCNG4, KCNN3, NET1, NIPAL2, NRXN1, NTSR1, RYR2, SCN9A, SGK1, SHANK2, SLC13A5, SLC16A9, SLC1A2, SLC24A3, SLC26A2, SLC36A4, SLC38A1, SLC46A1, SLC5A5, SLC6A20, SLCO2B1, TREM2, TRPM6, TRPM8]
CWB_Specific	anatomical structure formation involved in morphogenesis	GO_BiologicalProcess	0.000152376	[ADAM9, ADM, AGO2, AGT, ANGPTL1, ANPEP, CAV1, CCN2, CD53, CEL, CLEC14A, COL1A1, CX3CR1, DCN, DCX, DMP1, DYSF, EDN1, ELF5, EYA1, FBN2, FGF2, FOXC2, GRHL2, HES2, HEYL, IL4R, ITGB2, KCNA5, KNDC1, MFNG, MINAR1, MTHFD1L, NFASC, NKX3-1, NRXN1, PDE3B, PHLDB2, RET, RORA, SERPINE1, SLC38A1, SP1, STARD13, SUFU, SUPT6H, TAL1, TANC1, TENM4, TET2, THBS2, TMOD3, TREM2, WHRN, WLS]
CWB_Specific	regulation of cell motility	GO_BiologicalProcess	0.000153366	[ADAM9, ADARB1, ADORA3, AGO2, AGT, ANGPTL1, CAMK1D, CAV1, CCR1, CMKLR1, COL1A1, CX3CR1, DCN, DLG5, DOCK5, DYSF, EDN1, EGFR, EPCAM, ERBB4, FGF2, FOXC2, HDAC4, IGFBP3, IL6R, LRIG2, MACF1, MYO1C, MYOCD, NTN1, PAK3, PHLDB2, PLET1, PLVAP, POSTN, RERE, RET, RORA, SCAI, SCN9A, SEMA3F, SERPINE1, SGK1, SH3RF2, SP1, STARD13, TREM2, UNC5C, UNC5D]
CWB_Specific	positive regulation of macrophage activation	GO_BiologicalProcess	0.000153515	[C1QA, CTSC, HAVCR2, IL4R, ITGB2, LRRK2, TLR4, TREM2]
CWB_Specific	regulation of system process	GO_BiologicalProcess	0.000197176	[ADM, ADORA3, AGT, CACNA1G, CACNB4, CAMK2D, CAV1, CCN2, CHRM3, CTSC, CUX2, DOCK5, DSC3, EDN1, EGFR, EHD3, GRIN2A, GRM1, HCN4, HDAC4, IGSF9B, IRF6, KCNA1, KCNA5, KCND3, LRRK2, MYOCD, NKX3-1, NPNT, NRXN1, NTSR1, POP1, RYR2, SGK1, SHANK2, TENM4]
CWB_Specific	regulation of transmembrane transport	GO_BiologicalProcess	0.000212979	[AGT, ANPEP, AZIN1, CA2, CACNA1E, CACNA1G, CACNB4, CAMK2D, CAV1, CLIC5, DPP10, DYSF, EDN1, EHD3, ENPP1, GEM, GH1, GRIN2A, GRM5, HCN4, IRF6, KCNA1, KCNA2, KCNA5, KCNC4, KCND3, KCNG4, NPSR1, NRXN1, NTSR1, RYR2, SCN9A, SHANK2, SLC1A2, TREM2]
CWB_Specific	voltage-gated ion channel activity	GO_BiologicalProcess	0.000236281	[ANPEP, CACNA1E, CACNA1G, CACNB4, CAV1, CLCN4, CLIC5, DYSF, EHD3, GEM, GRIN2A, HCN4, KCNA1, KCNA2, KCNA5, KCNC4, KCND3, KCNG4, NRXN1, SCN9A, TREM2]
CWB_Specific	modulation of chemical synaptic transmission	GO_BiologicalProcess	0.000239704	[AGT, AKAP12, CA2, CEL, CHRNA6, CNTN4, CUX2, CX3CR1, EDN1, EGFR, GRIK3, GRIN2A, GRM1, GRM5, IGSF9B, KCNC4, KMO, LRRK2, NRXN1, NTNG1, NTSR1, P2RY1, PLAT, PPP1R3D, RAB3GAP1, RORA, SCN9A, SHANK2, VAMP1]
CWB_Specific	regulation of trans-synaptic signaling	GO_BiologicalProcess	0.000241007	[AGT, AKAP12, CA2, CEL, CHRNA6, CNTN4, CUX2, CX3CR1, EDN1, EGFR, GRIK3, GRIN2A, GRM1, GRM5, IGSF9B, KCNC4, KMO, LRRK2, NRXN1, NTNG1, NTSR1, P2RY1, PLAT, PPP1R3D, RAB3GAP1, RORA, SCN9A, SHANK2, VAMP1]
CWB_Specific	cation transmembrane transporter activity	GO_BiologicalProcess	0.00026546	[ANPEP, CA2, CACNA1E, CACNA1G, CACNB4, CAMK2D, CAV1, CHRNA2, CHRNA6, CLCN4, DPP10, DYSF, EHD3, GEM, GRIK3, GRIN2A, HCN4, IKZF1, KCNA1, KCNA2, KCNA5, KCNC4, KCND3, KCNG4, KCNN3, NET1, NIPAL2, NRXN1, NTSR1, RYR2, SCN9A, SGK1, SHANK2, SLC13A5, SLC1A2, SLC24A3, SLC36A4, SLC38A1, SLC46A1, SLC5A5, SLC6A20, TREM2, TRPM6, TRPM8]
CWB_Specific	cell adhesion mediated by integrin	GO_BiologicalProcess	0.000275427	[ADAM9, EPHA8, FOXC2, ITGB2, ITGBL1, LPXN, NPNT, PDE3B, RET, SERPINE1]
CWB_Specific	inorganic cation transmembrane transporter activity	GO_BiologicalProcess	0.000279893	[ANPEP, CACNA1E, CACNA1G, CACNB4, CAMK2D, CAV1, CHRNA2, CHRNA6, CLCN4, DPP10, DYSF, EHD3, GEM, GRIK3, GRIN2A, HCN4, IKZF1, KCNA1, KCNA2, KCNA5, KCNC4, KCND3, KCNG4, KCNN3, NET1, NIPAL2, NRXN1, NTSR1, RYR2, SCN9A, SGK1, SHANK2, SLC13A5, SLC1A2, SLC24A3, SLC38A1, SLC46A1, SLC5A5, SLC6A20, TREM2, TRPM6, TRPM8]
CWB_Specific	regulation of ion transport	GO_BiologicalProcess	0.00030934	[ADCYAP1R1, AGT, ANPEP, CA2, CACNA1E, CACNA1G, CACNB4, CAMK2D, CAV1, CCR1, CD84, CHRNA6, CLIC5, DPP10, DYSF, EDN1, EHD3, GEM, GRIN2A, GRM5, HCN4, IRF6, KCNA1, KCNA2, KCNA5, KCNC4, KCND3, KCNG4, KMO, NPSR1, NRXN1, NTSR1, P2RY1, PRKG2, RAB3GAP1, RYR2, SCN9A, SHANK2, TREM2]
CWB_Specific	cation transmembrane transport	GO_BiologicalProcess	0.000311285	[AGT, ANPEP, CA2, CACNA1E, CACNA1G, CACNB4, CAMK2D, CAV1, CCR5, CHRNA2, CHRNA6, CLCN4, DPP10, DYSF, EHD3, FGF2, GEM, GRIK3, GRIN2A, HCN4, IKZF1, KCNA1, KCNA2, KCNA5, KCNC4, KCND3, KCNG4, KCNN3, NET1, NIPAL2, NPSR1, NRXN1, NTSR1, RYR2, SCN9A, SGK1, SHANK2, SLC13A5, SLC1A2, SLC24A3, SLC36A4, SLC38A1, SLC46A1, SLC5A5, SLC6A20, STEAP3, TREM2, TRPM6, TRPM8]
CWB_Specific	negative regulation of developmental process	GO_BiologicalProcess	0.000335139	[ADCY6, ADGRV1, AGT, ANGPTL1, BBS12, C1QC, CAV1, CCR1, CNTN4, CTSC, CX3CR1, DCN, DIXDC1, EGFR, ELF5, ENPP1, ERBB4, ESRRB, FSTL4, GDF10, GPR161, GRHL2, HDAC4, IL4R, KIAA0319, KLF13, LRIG2, LRRK2, MBNL3, MINAR1, MYOCD, NKX3-1, NTN1, PDE3B, PHLDB2, POSTN, RFLNB, RORA, RORB, SEMA3F, SERPINE1, SP1, SPOCK1, STARD13, SUFU, TAL1, TET2, THBS2, TLR4, XDH]
CWB_Specific	metal ion transmembrane transporter activity	GO_BiologicalProcess	0.000341393	[CACNA1E, CACNA1G, CACNB4, CAMK2D, CAV1, DPP10, DYSF, EHD3, GEM, GRIK3, GRIN2A, HCN4, IKZF1, KCNA1, KCNA2, KCNA5, KCNC4, KCND3, KCNG4, KCNN3, NET1, NIPAL2, RYR2, SCN9A, SGK1, SLC13A5, SLC1A2, SLC24A3, SLC38A1, SLC5A5, SLC6A20, TREM2, TRPM6, TRPM8]
CWB_Specific	response to wounding	GO_BiologicalProcess	0.000342647	[ADM, ADORA3, CAV1, CCN2, CCR1, CEL, COL1A1, CX3CR1, DCN, DST, DYSF, EDN1, EGFR, EHD3, ERBB4, F8, FGF2, FOXC2, GNAQ, GRIN2A, ITGA9, KCNA1, LCP2, LRIG2, LYVE1, MACF1, MTR, P2RY1, PAFAH2, PHLDB2, PLAT, PLET1, POSTN, PPL, PRKAR2A, SCN9A, SERPINE1, SLC1A2, TLR4]
CWB_Specific	cellular response to nitrogen compound	GO_BiologicalProcess	0.000347739	[ADCY6, AGT, AQP9, ASS1, CA2, CAV1, CHRM3, COL1A1, DDC, EDN1, EGFR, ENPP1, FOXC2, GABRB1, GH1, GLP2R, GNAQ, GRM5, HCN4, IRF6, LARP1, LRRK2, MTR, MYO1C, NOD1, P2RY1, PDE3B, PPP1R3D, PRKAR2A, RGS8, RYR2, SLC5A5, SP1, TLR4, TREM2, UMODL1, WDR11]
CWB_Specific	cerebellar cortex development	GO_BiologicalProcess	0.000348594	[KCNA1, KNDC1, NRXN1, RERE, RORA, SCN9A, SEZ6, SEZ6L, WHRN]
CWB_Specific	action potential	GO_BiologicalProcess	0.00034906	[CACNA1G, CAMK2D, CAV1, DSC3, GNAQ, HCN4, KCNA1, KCNA2, KCNA5, KCND3, NTSR1, RYR2, SCN9A, USP53]
CWB_Specific	SA node cell to atrial cardiac muscle cell signaling	GO_BiologicalProcess	0.000349683	[CACNA1G, HCN4, KCNA5, RYR2]
CWB_Specific	SA node cell action potential	GO_BiologicalProcess	0.000349683	[CACNA1G, HCN4, KCNA5, RYR2]
CWB_Specific	regulation of heart rate	GO_BiologicalProcess	0.000500731	[ADM, AGT, CACNA1G, CAMK2D, CAV1, DSC3, EDN1, HCN4, KCNA5, KCND3, POP1, RYR2]
CWB_Specific	blood vessel development	GO_BiologicalProcess	0.000545646	[ADM, AGO2, AGT, ANGPTL1, ANPEP, CAV1, CCN2, CEL, CLEC14A, COL1A1, CX3CR1, DCN, DYSF, EDN1, EYA1, FGF2, FOXC2, HEYL, IL6R, ITGB2, KCNA5, MINAR1, MYO1C, MYOCD, NKX3-1, NRXN1, PDE3B, RORA, SERPINE1, SLC38A1, SP1, STARD13, SUFU, TAL1, THBS2, XDH, ZMIZ1]
CWB_Specific	synaptic transmission, glutamatergic	GO_BiologicalProcess	0.000547903	[EGFR, GRIK3, GRM1, GRM5, KMO, LRRK2, NRXN1, RAB3GAP1, RORA, SCN9A, SHANK2]
CWB_Specific	positive regulation of microglial cell activation	GO_BiologicalProcess	0.000554429	[C1QA, CTSC, ITGB2, LRRK2, TREM2]
CWB_Specific	anion transport	GO_BiologicalProcess	0.000709618	[ABCA4, ABCC3, AGT, AQP9, CA2, CLCN4, CLIC5, COL4A3BP, EDN1, ENPP1, GABRB1, GRM5, IKZF1, KMO, MDM4, NET1, NHLRC1, NTSR1, PITPNC1, PRKG2, RAB3GAP1, SGK1, SLC13A5, SLC16A9, SLC1A2, SLC26A2, SLC27A6, SLC36A4, SLC38A1, SLC46A1, SLC5A5, SLC6A20, SLC7A14, SLCO2B1, TMEM30B, WLS]
CWB_Specific	regulation of heart rate by cardiac conduction	GO_BiologicalProcess	0.000750277	[CACNA1G, CAMK2D, CAV1, DSC3, HCN4, KCNA5, KCND3]
CWB_Specific	positive regulation of cell motility	GO_BiologicalProcess	0.000761854	[ADAM9, AGO2, AGT, ANGPTL1, CAMK1D, CAV1, CCR1, CMKLR1, COL1A1, DOCK5, DYSF, EDN1, EGFR, EPCAM, FGF2, FOXC2, HDAC4, IL6R, MYO1C, NTN1, PAK3, PLET1, PLVAP, POSTN, RET, RORA, SEMA3F, SERPINE1, SH3RF2, SP1, TREM2]
CWB_Specific	synapse pruning	GO_BiologicalProcess	0.000763074	[C1QA, C1QB, C1QC, CX3CR1]
CWB_Specific	SA node cell to atrial cardiac muscle cell communication	GO_BiologicalProcess	0.000763074	[CACNA1G, HCN4, KCNA5, RYR2]
CWB_Specific	positive regulation of locomotion	GO_BiologicalProcess	0.000875284	[ADAM9, AGO2, AGT, ANGPTL1, CAMK1D, CAV1, CCR1, CMKLR1, COL1A1, DOCK5, DYSF, EDN1, EGFR, EPCAM, FGF2, FOXC2, HDAC4, IL6R, MYO1C, NTN1, PAK3, PLET1, PLVAP, POP1, POSTN, RET, RORA, SEMA3F, SERPINE1, SH3RF2, SP1, TREM2]
CWB_Specific	tube morphogenesis	GO_BiologicalProcess	0.00101454	[ADM, AGO2, AGT, ANGPTL1, ANPEP, CAV1, CCN2, CEL, CLEC14A, CX3CR1, DCN, DLG5, DYSF, EDN1, EGFR, EYA1, FGF2, FOXC2, GRHL2, ITGB2, KCNA5, MINAR1, MTHFD1L, MYO1C, MYOCD, NKX3-1, NPNT, NRXN1, NTN1, PDE3B, RET, RORA, RYR2, SERPINE1, SLC38A1, SP1, STARD13, SUFU, TAL1, THBS2, XDH, ZMIZ1]
CWB_Specific	cellular response to organonitrogen compound	GO_BiologicalProcess	0.00101466	[ADCY6, AGT, AQP9, ASS1, CA2, CAV1, COL1A1, DDC, EDN1, EGFR, ENPP1, FOXC2, GABRB1, GH1, GLP2R, GRM5, HCN4, IRF6, LARP1, LRRK2, MYO1C, NOD1, P2RY1, PDE3B, PPP1R3D, PRKAR2A, RYR2, SLC5A5, SP1, TLR4, TREM2, UMODL1, WDR11]
CWB_Specific	positive regulation of cellular component movement	GO_BiologicalProcess	0.00102573	[ADAM9, AGO2, AGT, ANGPTL1, CAMK1D, CAV1, CCR1, CMKLR1, COL1A1, DOCK5, DYSF, EDN1, EGFR, EPCAM, FGF2, FOXC2, HDAC4, IL6R, MYO1C, NTN1, PAK3, PLET1, PLVAP, POSTN, RET, RORA, SEMA3F, SERPINE1, SH3RF2, SP1, TREM2]
CWB_Specific	regulation of macrophage activation	GO_BiologicalProcess	0.00103336	[C1QA, CTSC, HAVCR2, IL4R, ITGB2, LRRK2, RORA, TLR4, TREM2]
CWB_Specific	vasculature development	GO_BiologicalProcess	0.00107367	[ADM, AGO2, AGT, ANGPTL1, ANPEP, CAV1, CCN2, CEL, CLEC14A, COL1A1, CX3CR1, DCN, DYSF, EDN1, EYA1, FGF2, FOXC2, HEYL, IL6R, ITGB2, KCNA5, MINAR1, MYO1C, MYOCD, NKX3-1, NRXN1, PDE3B, RORA, SERPINE1, SLC38A1, SP1, STARD13, SUFU, TAL1, THBS2, XDH, ZMIZ1]
CWB_Specific	regulation of neurotransmitter levels	GO_BiologicalProcess	0.0011975	[AGT, ASS1, CAV1, CHRNA6, CX3CR1, DDC, EDN1, GAD2, GRIN2A, ITGB2, KCNC4, KMO, LRRK2, NET1, NRXN1, NTSR1, P2RY1, RAB3GAP1, RORA, SLC1A2, SLC38A1, TLR4, VAMP1]
CWB_Specific	cardiovascular system development	GO_BiologicalProcess	0.0013041	[ADM, AGO2, AGT, ANGPTL1, ANPEP, CAV1, CCN2, CEL, CLEC14A, COL1A1, CX3CR1, DCN, DYSF, EDN1, EYA1, FGF2, FOXC2, HEYL, IL6R, ITGB2, KCNA5, MINAR1, MYO1C, MYOCD, NKX3-1, NRXN1, PDE3B, RORA, SERPINE1, SLC38A1, SP1, STARD13, SUFU, TAL1, THBS2, XDH, ZMIZ1]
CWB_Specific	drug transport	GO_BiologicalProcess	0.00136792	[AGT, CA2, CHRNA6, EDN1, HBM, KCNA2, MDM4, NET1, NHLRC1, NTSR1, SLC13A5, SLC1A2, SLC36A4, SLC38A1, SLC46A1, SLC47A1, SLC6A20, WLS]
CWB_Specific	regulation of muscle contraction	GO_BiologicalProcess	0.00149341	[CAMK2D, CAV1, CCN2, CHRM3, DOCK5, DSC3, EDN1, EHD3, HCN4, HDAC4, KCNA1, MYOCD, NPNT, RYR2]
CWB_Specific	anion transmembrane transport	GO_BiologicalProcess	0.00165099	[ABCC3, AGT, AQP9, CA2, CLCN4, CLIC5, GABRB1, GRM5, MDM4, NET1, NHLRC1, NTSR1, SGK1, SLC13A5, SLC16A9, SLC1A2, SLC26A2, SLC36A4, SLC38A1, SLC46A1, SLC5A5, SLC6A20, SLCO2B1, TMEM30B, WLS]
CWB_Specific	drug transmembrane transport	GO_BiologicalProcess	0.00174634	[AGT, MDM4, NET1, NHLRC1, NTSR1, SLC13A5, SLC1A2, SLC36A4, SLC38A1, SLC46A1, SLC47A1, SLC6A20, WLS]
CWB_Specific	positive regulation of cell migration	GO_BiologicalProcess	0.00180872	[ADAM9, AGO2, AGT, ANGPTL1, CAMK1D, CAV1, CCR1, CMKLR1, COL1A1, DOCK5, DYSF, EDN1, EGFR, FGF2, FOXC2, HDAC4, IL6R, MYO1C, PAK3, PLET1, PLVAP, POSTN, RET, RORA, SEMA3F, SERPINE1, SH3RF2, SP1, TREM2]
CWB_Specific	regulation of ion transmembrane transport	GO_BiologicalProcess	0.00181394	[AGT, ANPEP, CACNA1E, CACNA1G, CACNB4, CAMK2D, CAV1, CLIC5, DPP10, DYSF, EHD3, GEM, GRIN2A, GRM5, HCN4, KCNA1, KCNA2, KCNA5, KCNC4, KCND3, KCNG4, NPSR1, NRXN1, NTSR1, RYR2, SCN9A, SHANK2, TREM2]
CWB_Specific	response to growth factor	GO_BiologicalProcess	0.00181805	[ABCA4, ADAM9, AGT, CAV1, CBL, CCN2, COL1A1, CX3CR1, DCN, DDC, EDN1, EGFR, ERBB4, ERN1, F11R, FBN2, FGF2, GALNT3, GDF10, GLG1, HEYL, HTRA4, IREB2, IRF6, LRRC32, LUM, MYO1C, MYOCD, NPNT, NRXN1, P2RY1, POSTN, RORA, RYR2, SP1, WFIKKN2, XDH]
CWB_Specific	positive regulation of neuroinflammatory response	GO_BiologicalProcess	0.00188313	[C1QA, CTSC, ITGB2, LRRK2, TREM2]
CWB_Specific	regulation of dendrite development	GO_BiologicalProcess	0.0019049	[CAMK1D, CDKL5, CSMD3, CUX2, DLG5, FSTL4, KIAA0319, KNDC1, LRRK2, PAK3, SEZ6, SHANK2, TET2]
CWB_Specific	blood vessel morphogenesis	GO_BiologicalProcess	0.00200604	[ADM, AGO2, AGT, ANGPTL1, ANPEP, CAV1, CCN2, CEL, CLEC14A, CX3CR1, DCN, DYSF, EDN1, EYA1, FGF2, FOXC2, ITGB2, KCNA5, MINAR1, MYO1C, MYOCD, NRXN1, PDE3B, RORA, SERPINE1, SLC38A1, SP1, STARD13, TAL1, THBS2, XDH, ZMIZ1]
CWB_Specific	positive regulation of synaptic transmission, glutamatergic	GO_BiologicalProcess	0.00203781	[EGFR, KMO, NRXN1, RAB3GAP1, RORA, SHANK2]
CWB_Specific	potassium ion transmembrane transporter activity	GO_BiologicalProcess	0.00213324	[CAV1, DPP10, GRIK3, HCN4, IKZF1, KCNA1, KCNA2, KCNA5, KCNC4, KCND3, KCNG4, KCNN3, SGK1, SLC24A3, TREM2]
CWB_Specific	muscle contraction	GO_BiologicalProcess	0.00222682	[AGT, CACNA1G, CAMK2D, CAV1, CCN2, CHRM3, COL4A3BP, DOCK5, DSC3, DYSF, EDN1, EHD3, HCN4, HDAC4, ITGA9, KCNA1, KCNA5, KCND3, MYOCD, NPNT, RYR2, TMOD3]
CWB_Specific	organic acid transmembrane transport	GO_BiologicalProcess	0.00224097	[ABCC3, AGT, AQP9, CA2, NET1, NHLRC1, NTSR1, SLC13A5, SLC16A9, SLC1A2, SLC26A2, SLC36A4, SLC38A1, SLC46A1, SLC6A20, SLCO2B1]
CWB_Specific	carboxylic acid transmembrane transport	GO_BiologicalProcess	0.00224097	[ABCC3, AGT, AQP9, CA2, NET1, NHLRC1, NTSR1, SLC13A5, SLC16A9, SLC1A2, SLC26A2, SLC36A4, SLC38A1, SLC46A1, SLC6A20, SLCO2B1]
CWB_Specific	macrophage activation	GO_BiologicalProcess	0.00226377	[C1QA, CTSC, DYSF, HAVCR2, IL4R, ITGB2, LRRK2, RORA, TLR4, TREM2]
CWB_Specific	regulation of cell adhesion mediated by integrin	GO_BiologicalProcess	0.00226612	[ADAM9, EPHA8, FOXC2, LPXN, PDE3B, RET, SERPINE1]
CWB_Specific	regulation of blood circulation	GO_BiologicalProcess	0.00233366	[ADM, ADORA3, AGT, CACNA1G, CACNB4, CAMK2D, CAV1, CCN2, CHRM3, DOCK5, DSC3, EDN1, EGFR, EHD3, HCN4, HDAC4, KCNA5, KCND3, POP1, RYR2]
CWB_Specific	synapse organization	GO_BiologicalProcess	0.00258798	[C1QA, C1QB, C1QC, CACNB4, CDKL5, CEL, CUX2, CX3CR1, DLG5, ERBB4, GRM5, IGSF9B, LRRK2, NFASC, NRXN1, NTN1, NTNG1, PAK3, SEMA3F, SEZ6, SEZ6L, SHANK2, TANC1, TET2, THBS2]
CWB_Specific	second-messenger-mediated signaling	GO_BiologicalProcess	0.00259932	[ADCY6, ADCYAP1R1, ADM, AGT, CAMK2D, CAMTA1, CCR1, CCR5, CHP2, CMKLR1, CX3CR1, DSC3, EDN1, EGFR, GNAQ, GPR161, GPR65, GRIN2A, GRM5, HDAC4, LRRK2, PDE3B, PPP1R3D, PRKAR2A, RYR2, TREM2]
CWB_Specific	regulation of microglial cell activation	GO_BiologicalProcess	0.00274395	[C1QA, CTSC, ITGB2, LRRK2, TREM2]
CWB_Specific	neurotransmitter biosynthetic process	GO_BiologicalProcess	0.0028837	[AGT, ASS1, CAV1, CX3CR1, DDC, EDN1, GAD2, ITGB2, RORA, TLR4]
CWB_Specific	cellular response to growth factor stimulus	GO_BiologicalProcess	0.00291943	[ABCA4, ADAM9, AGT, CAV1, CBL, CCN2, COL1A1, CX3CR1, DCN, DDC, EDN1, EGFR, ERBB4, ERN1, F11R, FBN2, FGF2, GALNT3, GDF10, GLG1, HEYL, HTRA4, IREB2, IRF6, LRRC32, MYO1C, MYOCD, NPNT, NRXN1, POSTN, RORA, RYR2, SP1, WFIKKN2, XDH]
CWB_Specific	regulation of protein kinase C signaling	GO_BiologicalProcess	0.00297515	[ADGRV1, AKAP12, SEZ6, SEZ6L]
CWB_Specific	cellular response to transforming growth factor beta stimulus	GO_BiologicalProcess	0.00298055	[ADAM9, CAV1, CBL, COL1A1, CX3CR1, EDN1, F11R, FBN2, GDF10, GLG1, HTRA4, LRRC32, MYOCD, NPNT, POSTN, SP1, WFIKKN2]
CWB_Specific	calcium-mediated signaling	GO_BiologicalProcess	0.00302206	[CAMK2D, CAMTA1, CCR1, CCR5, CHP2, CMKLR1, CX3CR1, DSC3, EDN1, EGFR, GRIN2A, GRM5, HDAC4, LRRK2, PPP1R3D, RYR2, TREM2]
CWB_Specific	lipid localization	GO_BiologicalProcess	0.00320235	[ABCA13, ABCA4, ABCA9, ABCC3, AGT, AQP9, CA2, CAV1, CEL, COL4A3BP, DYSF, EDN1, ENPP1, IKZF1, MDM4, NKX3-1, NRIP1, NTSR1, PITPNC1, SLC27A6, SLCO2B1, TEX2, TMEM30B, WLS]
CWB_Specific	cardiac muscle cell contraction	GO_BiologicalProcess	0.0033607	[CACNA1G, CAMK2D, CAV1, DSC3, HCN4, KCNA5, KCND3, RYR2]
CWB_Specific	regulation of vasoconstriction	GO_BiologicalProcess	0.0033607	[ADM, AGT, CAV1, CHRM3, DOCK5, EDN1, EGFR, KCNA5]
CWB_Specific	response to transforming growth factor beta	GO_BiologicalProcess	0.00348304	[ADAM9, CAV1, CBL, COL1A1, CX3CR1, EDN1, F11R, FBN2, GDF10, GLG1, HTRA4, LRRC32, MYOCD, NPNT, POSTN, SP1, WFIKKN2]
CWB_Specific	organic anion transport	GO_BiologicalProcess	0.00349131	[ABCA4, ABCC3, AGT, AQP9, CA2, COL4A3BP, EDN1, IKZF1, KMO, MDM4, NET1, NHLRC1, NTSR1, PITPNC1, RAB3GAP1, SLC13A5, SLC16A9, SLC1A2, SLC26A2, SLC27A6, SLC36A4, SLC38A1, SLC46A1, SLC6A20, SLC7A14, SLCO2B1, TMEM30B, WLS]
CWB_Specific	potassium ion transmembrane transport	GO_BiologicalProcess	0.00349869	[CAV1, DPP10, GRIK3, HCN4, IKZF1, KCNA1, KCNA2, KCNA5, KCNC4, KCND3, KCNG4, KCNN3, SGK1, SLC24A3, TREM2]
CWB_Specific	cerebellar granular layer development	GO_BiologicalProcess	0.0035116	[KCNA1, KNDC1, NRXN1, SCN9A]
CWB_Specific	positive regulation of activation of Janus kinase activity	GO_BiologicalProcess	0.00351564	[AGT, GH1, IL6R]
CWB_Specific	regulation of heart contraction	GO_BiologicalProcess	0.00357251	[ADM, ADORA3, AGT, CACNA1G, CACNB4, CAMK2D, CAV1, CCN2, DSC3, EDN1, EHD3, HCN4, HDAC4, KCNA5, KCND3, POP1, RYR2]
CWB_Specific	regulation of neurological system process	GO_BiologicalProcess	0.00370332	[AGT, CTSC, CUX2, EDN1, GRIN2A, GRM1, IGSF9B, LRRK2, NRXN1, NTSR1, SHANK2, TENM4]
CWB_Specific	G protein-coupled peptide receptor activity	GO_BiologicalProcess	0.00370332	[ADCYAP1R1, CCR1, CCR5, CMKLR1, CX3CR1, GLP2R, GPR84, IRF6, LTB4R2, NPSR1, NTSR1, PRKAR2A]
CWB_Specific	extracellular matrix organization	GO_BiologicalProcess	0.00371009	[AGT, CCN2, CEL, COL1A1, COL6A3, DCN, DMP1, EGFL6, F11R, FBN2, FGF2, ITGA9, ITGB2, LUM, MYO1C, NPNT, PHLDB2, POSTN, SERPINE1, THSD4, TTR]
CWB_Specific	nitric oxide biosynthetic process	GO_BiologicalProcess	0.00386116	[AGT, ASS1, CAV1, CX3CR1, EDN1, ITGB2, RORA, TLR4]
CWB_Specific	negative regulation of blood vessel morphogenesis	GO_BiologicalProcess	0.00419564	[AGT, ANGPTL1, CX3CR1, DCN, MINAR1, PDE3B, SERPINE1, STARD13, THBS2, XDH]
CWB_Specific	startle response	GO_BiologicalProcess	0.00476097	[CSMD1, GRIN2A, KCNA1, NRXN1, PCDH15]
CWB_Specific	amino acid import across plasma membrane	GO_BiologicalProcess	0.00476097	[AGT, NET1, NTSR1, SLC1A2, SLC36A4]
CWB_Specific	blood circulation	GO_BiologicalProcess	0.00476403	[ADCY6, ADM, ADORA3, AGT, ANGPTL1, CACNA1G, CACNB4, CAMK2D, CAV1, CCN2, CHRM3, DOCK5, DSC3, EDN1, EGFR, EHD3, F11R, HCN4, HDAC4, KCNA5, KCND3, NTSR1, P2RY1, POP1, POSTN, PTGS1, RYR2, SGK1, SLC2A5]
CWB_Specific	regulation of neuron projection development	GO_BiologicalProcess	0.00476658	[ADCY6, AGT, ANPEP, CAMK1D, CDKL5, CSMD3, CUX2, DLG5, FSTL4, ITSN2, KIAA0319, KIF13B, KNDC1, LRIG2, LRRK2, MACF1, MINAR1, NTN1, PAK3, RERE, RET, SEMA3F, SEZ6, SHANK2, SPOCK1, TENM3, TET2]
CWB_Specific	regulation of cellular carbohydrate metabolic process	GO_BiologicalProcess	0.00479213	[ADCYAP1R1, ARFGEF3, ENPP1, ESRRB, HDAC4, IGFBP3, IRF6, NTSR1, P2RY1, PPP1R3D, RORA, RORC]
CWB_Specific	monovalent inorganic cation transmembrane transporter activity	GO_BiologicalProcess	0.00480555	[CAMK2D, CAV1, CLCN4, DPP10, GRIK3, HCN4, IKZF1, KCNA1, KCNA2, KCNA5, KCNC4, KCND3, KCNG4, KCNN3, NET1, SCN9A, SGK1, SLC13A5, SLC1A2, SLC24A3, SLC38A1, SLC46A1, SLC5A5, SLC6A20, TREM2]
CWB_Specific	cardiac muscle cell action potential	GO_BiologicalProcess	0.00481014	[CACNA1G, CAMK2D, CAV1, DSC3, HCN4, KCNA5, KCND3, RYR2]
CWB_Specific	regulation of nitric oxide biosynthetic process	GO_BiologicalProcess	0.00483074	[AGT, ASS1, CAV1, CX3CR1, EDN1, ITGB2, TLR4]
CWB_Specific	calcium ion transport	GO_BiologicalProcess	0.00488509	[ADCYAP1R1, AGT, CACNA1E, CACNA1G, CACNB4, CAMK2D, CAV1, CCN2, CCR1, CCR5, CD84, DYSF, EHD3, FGF2, GEM, GRIN2A, IKZF1, IRF6, NHLRC1, NPSR1, NTSR1, RYR2, SLC24A3, TRPM6, TRPM8]
CWB_Specific	angiogenesis	GO_BiologicalProcess	0.00489941	[ADM, AGO2, AGT, ANGPTL1, ANPEP, CAV1, CCN2, CEL, CLEC14A, CX3CR1, DCN, DYSF, EDN1, FGF2, FOXC2, ITGB2, KCNA5, MINAR1, NRXN1, PDE3B, RORA, SERPINE1, SLC38A1, SP1, STARD13, TAL1, THBS2]
CWB_Specific	protein localization to plasma membrane	GO_BiologicalProcess	0.00496473	[ANGPTL1, ANPEP, DPP10, EGFR, EHD3, F11R, FCHO2, IRF6, MACF1, NFASC, NHLRC1, NRXN1, P2RY1, PRKG2, RAB39A, TREM2, ZDHHC22]
CWB_Specific	cerebellar Purkinje cell layer development	GO_BiologicalProcess	0.00500538	[RERE, RORA, SEZ6, SEZ6L, WHRN]
CWB_Specific	regulation of membrane depolarization	GO_BiologicalProcess	0.00502536	[CACNA1G, CAMK2D, DCN, HCN4, LRRK2, NTSR1]
CWB_Specific	nitric oxide metabolic process	GO_BiologicalProcess	0.0051575	[AGT, ASS1, CAV1, CX3CR1, EDN1, ITGB2, RORA, TLR4]
CWB_Specific	circulatory system process	GO_BiologicalProcess	0.00517827	[ADCY6, ADM, ADORA3, AGT, ANGPTL1, CACNA1G, CACNB4, CAMK2D, CAV1, CCN2, CHRM3, DOCK5, DSC3, EDN1, EGFR, EHD3, F11R, HCN4, HDAC4, KCNA5, KCND3, NTSR1, P2RY1, POP1, POSTN, PTGS1, RYR2, SGK1, SLC2A5]
CWB_Specific	skeletal system development	GO_BiologicalProcess	0.00520277	[ALX3, ANGPTL1, ARFGEF3, BBX, CCN2, CMKLR1, COL1A1, COL6A3, EDN1, EYA1, FBN2, FGF2, FOXC2, GDF10, GH1, GLG1, GRHL2, HDAC4, LUM, MTHFD1L, POSTN, RFLNB, RORA, SUFU, TAL1, TET2, WFIKKN2]
CWB_Specific	positive regulation of phospholipase C activity	GO_BiologicalProcess	0.00522529	[ADCYAP1R1, AGT, EGFR, FGF2, GNAQ, RERE]
CWB_Specific	organic acid transport	GO_BiologicalProcess	0.00523942	[ABCC3, AGT, AQP9, CA2, EDN1, KMO, NET1, NHLRC1, NTSR1, RAB3GAP1, SLC13A5, SLC16A9, SLC1A2, SLC26A2, SLC27A6, SLC36A4, SLC38A1, SLC46A1, SLC6A20, SLC7A14, SLCO2B1]
CWB_Specific	carboxylic acid transport	GO_BiologicalProcess	0.00523942	[ABCC3, AGT, AQP9, CA2, EDN1, KMO, NET1, NHLRC1, NTSR1, RAB3GAP1, SLC13A5, SLC16A9, SLC1A2, SLC26A2, SLC27A6, SLC36A4, SLC38A1, SLC46A1, SLC6A20, SLC7A14, SLCO2B1]
CWB_Specific	excitatory postsynaptic potential	GO_BiologicalProcess	0.00552273	[CHRNA2, CHRNA6, CUX2, GRIN2A, LRRK2, NRXN1, RAB3GAP1, SEZ6, SHANK2]
CWB_Specific	anion transmembrane transporter activity	GO_BiologicalProcess	0.00554529	[ABCC3, AQP9, CLCN4, CLIC5, GABRB1, GRM5, MDM4, NET1, SGK1, SLC13A5, SLC16A9, SLC1A2, SLC26A2, SLC36A4, SLC38A1, SLC46A1, SLC5A5, SLC6A20, SLCO2B1, TMEM30B, WLS]
CWB_Specific	regulation of activation of Janus kinase activity	GO_BiologicalProcess	0.00556123	[AGT, GH1, IL6R]
CWB_Specific	regulation of protein kinase C activity	GO_BiologicalProcess	0.00556123	[EGFR, NRXN1, RORA]
CWB_Specific	regulation of cardiac muscle cell action potential involved in regulation of contraction	GO_BiologicalProcess	0.00556123	[CAMK2D, CAV1, HCN4]
CWB_Specific	muscle cell migration	GO_BiologicalProcess	0.005718	[AGT, DOCK5, HDAC4, IGFBP3, MYOCD, NET1, PLAT, POSTN, SERPINE1]
CWB_Specific	detection of mechanical stimulus involved in sensory perception	GO_BiologicalProcess	0.0058902	[ADGRV1, KCNA1, PCDH15, SCN9A, WHRN]
CWB_Specific	reactive nitrogen species metabolic process	GO_BiologicalProcess	0.00592609	[AGT, ASS1, CAV1, CX3CR1, EDN1, ITGB2, RORA, TLR4]
CWB_Specific	muscle system process	GO_BiologicalProcess	0.00594535	[AGT, CACNA1G, CAMK2D, CAV1, CCN2, CHRM3, COL4A3BP, DOCK5, DSC3, DYSF, EDN1, EHD3, HCN4, HDAC4, IREB2, ITGA9, KCNA1, KCNA5, KCND3, MYOCD, NPNT, P2RY1, RYR2, TMOD3]
CWB_Specific	positive regulation of MAPK cascade	GO_BiologicalProcess	0.00603771	[ADAM9, CCN2, CCR1, EDN1, EGFR, EPHA8, ERBB4, ERMAP, ERN1, FGF2, GH1, GRM1, HAVCR2, IGFBP3, LRRK2, MAP3K2, MID1, NOD1, NPNT, NRXN1, P2RY1, PAK3, RET, RORA, SAMD5, SH3RF2, TLR4, TREM2, XDH]
CWB_Specific	neurotransmitter transport	GO_BiologicalProcess	0.0063072	[CHRNA6, DDC, EDN1, GAD2, KCNC4, KMO, LRRK2, NET1, NHLRC1, NRXN1, NTSR1, P2RY1, RAB3GAP1, SLC1A2, SLC38A1, SLC6A20, VAMP1]
CWB_Specific	neuron cell-cell adhesion	GO_BiologicalProcess	0.0064253	[CEL, CNTN4, NRXN1, RET]
CWB_Specific	regulation of phospholipase C activity	GO_BiologicalProcess	0.00643538	[ADCYAP1R1, AGT, EGFR, FGF2, GNAQ, RERE]
CWB_Specific	regulation of cytosolic calcium ion concentration	GO_BiologicalProcess	0.00645972	[ADCYAP1R1, ADM, AGT, CAMK2D, CAV1, CCR1, CCR5, CMKLR1, CX3CR1, EDN1, FGF2, GPR65, GRIN2A, GRM1, GRM5, KCNA5, NPSR1, NTSR1, P2RY1, RERE, RYR2]
CWB_Specific	sensory perception of mechanical stimulus	GO_BiologicalProcess	0.00646213	[ADGRV1, CLIC5, COL1A1, EYA1, KCNA1, LRIG2, MARVELD2, PCDH15, RORA, SCN9A, USP53, WHRN]
CWB_Specific	positive regulation of synaptic transmission	GO_BiologicalProcess	0.00646328	[CA2, CUX2, CX3CR1, EGFR, GRIN2A, IGSF9B, KMO, NRXN1, NTSR1, RAB3GAP1, RORA, SCN9A, SHANK2]
CWB_Specific	dendrite development	GO_BiologicalProcess	0.00648846	[CAMK1D, CDKL5, CSMD3, CUX2, DCX, DLG5, ELAVL4, FSTL4, KIAA0319, KNDC1, LRRK2, PAK3, RERE, SEZ6, SHANK2, TET2]
CWB_Specific	protein localization to cell periphery	GO_BiologicalProcess	0.00649757	[ANGPTL1, ANPEP, CAV1, DPP10, EGFR, EHD3, F11R, FCHO2, GRIN2A, IRF6, MACF1, NFASC, NHLRC1, NRXN1, P2RY1, PRKG2, RAB39A, TREM2, ZDHHC22]
CWB_Specific	L-alpha-amino acid transmembrane transport	GO_BiologicalProcess	0.00650383	[AGT, NET1, NHLRC1, NTSR1, SLC1A2, SLC36A4, SLC38A1, SLC6A20]
CWB_Specific	smooth muscle cell migration	GO_BiologicalProcess	0.00657803	[AGT, DOCK5, HDAC4, IGFBP3, MYOCD, PLAT, POSTN, SERPINE1]
CWB_Specific	regulation of dendritic spine development	GO_BiologicalProcess	0.00657803	[CDKL5, CUX2, DLG5, FSTL4, LRRK2, PAK3, SHANK2, TET2]
CWB_Specific	amino acid import	GO_BiologicalProcess	0.00667276	[AGT, NET1, NTSR1, SLC1A2, SLC36A4]
CWB_Specific	regulation of cation channel activity	GO_BiologicalProcess	0.00668744	[ANPEP, CACNB4, CAMK2D, CAV1, DYSF, EHD3, GEM, GRIN2A, KCNA1, NRXN1, NTSR1, SHANK2, TREM2]
CWB_Specific	divalent metal ion transport	GO_BiologicalProcess	0.00670023	[ADCYAP1R1, AGT, CACNA1E, CACNA1G, CACNB4, CAMK2D, CAV1, CCN2, CCR1, CCR5, CD84, DYSF, EHD3, FGF2, GEM, GRIN2A, IKZF1, IRF6, NHLRC1, NIPAL2, NPSR1, NTSR1, RYR2, SLC24A3, TRPM6, TRPM8]
CWB_Specific	renal system development	GO_BiologicalProcess	0.00676651	[AGT, ASS1, CA2, DCN, DLG5, EPCAM, EYA1, FGF2, FOXC2, HEYL, IL6R, LRRK2, MYO1C, MYOCD, NKX3-1, NPNT, RET, RRM2B]
CWB_Specific	negative regulation of vasculature development	GO_BiologicalProcess	0.00678993	[AGT, ANGPTL1, CX3CR1, DCN, MINAR1, PDE3B, SERPINE1, STARD13, THBS2, XDH]
CWB_Specific	lipid transport	GO_BiologicalProcess	0.00722466	[ABCA13, ABCA4, ABCA9, ABCC3, AGT, AQP9, CA2, CAV1, CEL, COL4A3BP, EDN1, IKZF1, MDM4, NKX3-1, NTSR1, PITPNC1, SLC27A6, SLCO2B1, TEX2, TMEM30B, WLS]
CWB_Specific	potassium ion transport	GO_BiologicalProcess	0.00726866	[CAV1, DPP10, GRIK3, HCN4, IKZF1, KCNA1, KCNA2, KCNA5, KCNC4, KCND3, KCNG4, KCNN3, SGK1, SLC24A3, TREM2]
CWB_Specific	regulation of cardiac muscle cell action potential	GO_BiologicalProcess	0.00727543	[CAMK2D, CAV1, DSC3, HCN4, RYR2]
CWB_Specific	amine transport	GO_BiologicalProcess	0.0074218	[AGT, AQP9, CHRNA6, DDC, KCNA2, KMO, NTSR1, P2RY1, RAB3GAP1]
CWB_Specific	divalent inorganic cation transport	GO_BiologicalProcess	0.00743048	[ADCYAP1R1, AGT, CACNA1E, CACNA1G, CACNB4, CAMK2D, CAV1, CCN2, CCR1, CCR5, CD84, DYSF, EHD3, FGF2, GEM, GRIN2A, IKZF1, IRF6, NHLRC1, NIPAL2, NPSR1, NTSR1, RYR2, SLC24A3, TRPM6, TRPM8]
CWB_Specific	activation of protein kinase activity	GO_BiologicalProcess	0.0074647	[ADAM9, ADCY6, AGT, ANGPTL1, CCNT2, EGFR, ERN1, FGF2, GH1, GPRC5C, GRM1, GRM5, IL6R, LRRK2, MAP3K2, MTCP1, NOD1, PAK3, PRKAR2A, RET, TLR4, TNFSF15]
CWB_Specific	cell-substrate adhesion	GO_BiologicalProcess	0.00751399	[ADAM9, CCN2, COL1A1, DMP1, DOCK5, EGFL6, FOXC2, ITGB2, ITGBL1, LYVE1, MACF1, NPNT, PEAK1, PHLDB2, PLET1, POP1, POSTN, SERPINE1, SNED1, SPOCK1]
CWB_Specific	L-amino acid transport	GO_BiologicalProcess	0.0076656	[AGT, NET1, NHLRC1, NTSR1, SLC1A2, SLC36A4, SLC38A1, SLC6A20]
CWB_Specific	regulation of cardiac muscle contraction	GO_BiologicalProcess	0.0076656	[CAMK2D, CAV1, CCN2, DSC3, EHD3, HCN4, HDAC4, RYR2]
CWB_Specific	regulation of reactive oxygen species biosynthetic process	GO_BiologicalProcess	0.0076656	[AGT, ASS1, CAV1, CX3CR1, EDN1, HDAC4, ITGB2, TLR4]
CWB_Specific	regulation of vasculature development	GO_BiologicalProcess	0.0077058	[ADM, AGO2, AGT, ANGPTL1, CX3CR1, DCN, FGF2, FOXC2, IL6R, ITGB2, KCNA5, MINAR1, MYOCD, PDE3B, SERPINE1, SP1, STARD13, THBS2, XDH]
CWB_Specific	organic anion transmembrane transporter activity	GO_BiologicalProcess	0.00771083	[ABCC3, AQP9, MDM4, NET1, SLC13A5, SLC16A9, SLC1A2, SLC26A2, SLC36A4, SLC38A1, SLC46A1, SLC6A20, SLCO2B1, TMEM30B, WLS]
CWB_Specific	cell communication involved in cardiac conduction	GO_BiologicalProcess	0.00771237	[CACNA1G, CAMK2D, CAV1, DSC3, HCN4, KCNA5, RYR2]
CWB_Specific	positive regulation of reactive oxygen species biosynthetic process	GO_BiologicalProcess	0.00773738	[AGT, ASS1, EDN1, HDAC4, ITGB2, TLR4]
CWB_Specific	cerebellar granular layer morphogenesis	GO_BiologicalProcess	0.00776333	[KNDC1, NRXN1, SCN9A]
CWB_Specific	regulation of smoothened signaling pathway	GO_BiologicalProcess	0.00782997	[DLG5, GPR161, POSTN, RAB39A, RORA, SCN9A, SUFU, WDR11]
CWB_Specific	regulation of ossification	GO_BiologicalProcess	0.0078309	[ADGRV1, CCR1, CEBPD, ENPP1, FBN2, GDF10, HDAC4, IL6R, NPNT, POSTN, RFLNB, RORB, SUFU]
CWB_Specific	regulation of cell growth	GO_BiologicalProcess	0.00788754	[ABCA4, AGT, CAMK2D, CDA, CDKL5, EDN1, EGFR, ENPP1, FSTL4, IGFBP3, ITSN2, MACF1, MINAR1, MYOCD, NET1, NHLRC1, NTN1, PPP1R3D, SCN9A, SEMA3F, SGK1, SPOCK1, TET2]
CWB_Specific	active transmembrane transporter activity	GO_BiologicalProcess	0.00824898	[ABCA13, ABCA4, ABCA9, ABCC3, CLCN4, MDM4, NET1, PAK3, RYR2, SLC13A5, SLC16A9, SLC1A2, SLC24A3, SLC26A2, SLC36A4, SLC38A1, SLC47A1, SLC5A5, SLC6A20, SLCO2B1, WLS]
CWB_Specific	cardiac conduction	GO_BiologicalProcess	0.00827277	[AGT, CACNA1G, CACNB4, CAMK2D, CAV1, DSC3, EHD3, HCN4, KCNA5, KCND3, RYR2]
CWB_Specific	cardiac muscle contraction	GO_BiologicalProcess	0.00827277	[CACNA1G, CAMK2D, CAV1, CCN2, DSC3, EHD3, HCN4, HDAC4, KCNA5, KCND3, RYR2]
CWB_Specific	drug transmembrane transporter activity	GO_BiologicalProcess	0.0083434	[MDM4, NET1, SLC13A5, SLC1A2, SLC36A4, SLC38A1, SLC46A1, SLC47A1, SLC6A20, WLS]
CWB_Specific	vasoconstriction	GO_BiologicalProcess	0.00854969	[ADM, AGT, CAV1, CHRM3, DOCK5, EDN1, EGFR, KCNA5]
CWB_Specific	cerebellar cortex formation	GO_BiologicalProcess	0.00855192	[KNDC1, NRXN1, RORA, WHRN]
CWB_Specific	response to estradiol	GO_BiologicalProcess	0.00857407	[ADCYAP1R1, AGT, ANGPTL1, ASS1, CASP8, CCN2, COL1A1, EGFR, GH1, NRIP1, POSTN]
CWB_Specific	G protein-coupled receptor signaling pathway, coupled to cyclic nucleotide second messenger	GO_BiologicalProcess	0.00858117	[ADCY6, ADM, AGT, AKAP12, CCR1, CHRM3, EDN1, GLP2R, GNAQ, GPR161, GPR65, GRIK3, GRK5, P2RY1, RGS1]
CWB_Specific	negative regulation of angiogenesis	GO_BiologicalProcess	0.00861952	[AGT, ANGPTL1, CX3CR1, DCN, MINAR1, PDE3B, SERPINE1, STARD13, THBS2]
CWB_Specific	reactive oxygen species biosynthetic process	GO_BiologicalProcess	0.00861952	[AGT, ASS1, CAV1, CX3CR1, EDN1, HDAC4, ITGB2, RORA, TLR4]
CWB_Specific	kidney development	GO_BiologicalProcess	0.00864951	[AGT, ASS1, CA2, DCN, DLG5, EPCAM, EYA1, FGF2, FOXC2, HEYL, IL6R, LRRK2, MYO1C, NKX3-1, NPNT, RET, RRM2B]
CWB_Specific	cerebellar cortex morphogenesis	GO_BiologicalProcess	0.00865619	[KNDC1, NRXN1, RORA, SCN9A, WHRN]
CWB_Specific	organic acid transmembrane transporter activity	GO_BiologicalProcess	0.00866331	[ABCC3, AQP9, NET1, SLC13A5, SLC16A9, SLC1A2, SLC26A2, SLC36A4, SLC38A1, SLC46A1, SLC6A20, SLCO2B1]
CWB_Specific	carboxylic acid transmembrane transporter activity	GO_BiologicalProcess	0.00866331	[ABCC3, AQP9, NET1, SLC13A5, SLC16A9, SLC1A2, SLC26A2, SLC36A4, SLC38A1, SLC46A1, SLC6A20, SLCO2B1]
CWB_Specific	positive regulation of secretion by cell	GO_BiologicalProcess	0.00920893	[ADAM9, AGT, CACNA1G, EDN1, EGFR, HAVCR2, IKZF1, IL4R, ITGB2, KMO, LRRK2, MYRIP, NKX3-1, NTSR1, P2RY1, POP1, POSTN, RAB3GAP1, TLR4, TREM2, VTCN1, WLS]
CWB_Specific	photoreceptor cell maintenance	GO_BiologicalProcess	0.00925084	[ABCA4, ADGRV1, BBS12, ESRRB, PCDH15]
CWB_Specific	cellular calcium ion homeostasis	GO_BiologicalProcess	0.00928074	[ADCYAP1R1, ADM, AGT, ATP13A4, CAMK2D, CAV1, CCR1, CCR5, CMKLR1, CX3CR1, EDN1, FGF2, GPR65, GRIN2A, GRM1, GRM5, KCNA5, NPSR1, NTSR1, P2RY1, RERE, RYR2, SLC24A3, TRPM8]
CWB_Specific	vascular smooth muscle contraction	GO_BiologicalProcess	0.009284	[AGT, CHRM3, DOCK5, EDN1]
CWB_Specific	regulation of muscle system process	GO_BiologicalProcess	0.0094577	[AGT, CAMK2D, CAV1, CCN2, CHRM3, DOCK5, DSC3, EDN1, EHD3, HCN4, HDAC4, KCNA1, MYOCD, NPNT, RYR2]
CWB_Specific	retina homeostasis	GO_BiologicalProcess	0.00959081	[ABCA4, ADGRV1, BBS12, ESRRB, LYZ, PCDH15, WHRN]
CWB_Specific	transforming growth factor beta receptor signaling pathway	GO_BiologicalProcess	0.00960881	[ADAM9, CAV1, CBL, F11R, FBN2, GDF10, GLG1, HTRA4, LRRC32, MYOCD, NPNT, SP1, WFIKKN2]
CWB_Specific	lipid transporter activity	GO_BiologicalProcess	0.00960983	[ABCA13, ABCA4, ABCA9, ABCC3, COL4A3BP, MDM4, PITPNC1, SLC27A6, SLCO2B1, TMEM30B, WLS]
CWB_Specific	neurotransmitter metabolic process	GO_BiologicalProcess	0.00960983	[AGT, ASS1, CAV1, CX3CR1, DDC, EDN1, GAD2, GRIN2A, ITGB2, RORA, TLR4]
CWB_Specific	cellular response to ammonium ion	GO_BiologicalProcess	0.00983573	[ASS1, CHRM3, GABRB1, GNAQ, LRRK2, PPP1R3D, RGS8]
CWB_Specific	dicarboxylic acid transport	GO_BiologicalProcess	0.00983809	[KMO, NHLRC1, NTSR1, RAB3GAP1, SLC13A5, SLC1A2, SLC26A2, SLC38A1, SLC46A1]
CWB_Specific	positive regulation of dendritic spine development	GO_BiologicalProcess	0.00986479	[CDKL5, CUX2, DLG5, PAK3, SHANK2, TET2]
CWB_Specific	glial cell activation	GO_BiologicalProcess	0.00986479	[C1QA, CTSC, EGFR, ITGB2, LRRK2, TREM2]
CWB_Specific	regulation of cardiac muscle cell contraction	GO_BiologicalProcess	0.00987094	[CAMK2D, CAV1, DSC3, HCN4, RYR2]
CWB_Specific	heart contraction	GO_BiologicalProcess	0.00987934	[ADM, ADORA3, AGT, CACNA1G, CACNB4, CAMK2D, CAV1, CCN2, DSC3, EDN1, EHD3, HCN4, HDAC4, KCNA5, KCND3, POP1, RYR2]
CWB_Specific	cardiac muscle cell action potential involved in contraction	GO_BiologicalProcess	0.0104185	[CACNA1G, CAV1, DSC3, KCNA5, KCND3, RYR2]
CWB_Specific	netrin-activated signaling pathway	GO_BiologicalProcess	0.0104194	[NTN1, UNC5C, UNC5D]
CWB_Specific	chloride transport	GO_BiologicalProcess	0.0104252	[CA2, CLCN4, CLIC5, GABRB1, GRM5, NET1, PRKG2, SGK1, SLC26A2, SLC38A1]
CWB_Specific	cellular response to peptide	GO_BiologicalProcess	0.0105722	[ADCY6, AGT, ASS1, CA2, CAV1, EDN1, ENPP1, FOXC2, GH1, GLP2R, GRM5, IRF6, MYO1C, NOD1, PDE3B, PRKAR2A, SP1, TLR4, TREM2, UMODL1, WDR11]
CWB_Specific	regulation of protein kinase A signaling	GO_BiologicalProcess	0.011211	[ADGRV1, AKAP12, LRRK2, NRXN1]
CWB_Specific	phospholipid-translocating ATPase activity	GO_BiologicalProcess	0.011211	[ABCA4, MDM4, TMEM30B, WLS]
CWB_Specific	urogenital system development	GO_BiologicalProcess	0.0112883	[AGT, ASS1, CA2, DCN, DLG5, EPCAM, EYA1, FGF2, FOXC2, HEYL, IL6R, LRRK2, MYO1C, MYOCD, NKX3-1, NPNT, PLAG1, RET, RRM2B]
CWB_Specific	negative regulation of response to wounding	GO_BiologicalProcess	0.011404	[CEL, EDN1, FGF2, LRIG2, PHLDB2, PLAT, SCN9A, SERPINE1]
CWB_Specific	positive regulation of response to external stimulus	GO_BiologicalProcess	0.0114224	[AGT, C1QA, CAMK1D, CCR1, CMKLR1, CTSC, DYSF, EDN1, EGFR, FGF2, HAVCR2, IL6R, ITGB2, LRRK2, NOD1, SERPINE1, TLR4, TREM2]
CWB_Specific	regulation of smooth muscle cell migration	GO_BiologicalProcess	0.0114459	[AGT, DOCK5, HDAC4, IGFBP3, MYOCD, POSTN, SERPINE1]
CWB_Specific	regulation of osteoblast differentiation	GO_BiologicalProcess	0.0116702	[CEBPD, FBN2, GDF10, HDAC4, IL6R, NPNT, POSTN, RORB, SUFU]
CWB_Specific	cytokine receptor activity	GO_BiologicalProcess	0.0118379	[CCR1, CCR5, CMKLR1, CSF2RB, CX3CR1, IL4R, IL6R, LIFR]
CWB_Specific	heart process	GO_BiologicalProcess	0.011964	[ADM, ADORA3, AGT, CACNA1G, CACNB4, CAMK2D, CAV1, CCN2, DSC3, EDN1, EHD3, HCN4, HDAC4, KCNA5, KCND3, POP1, RYR2]
CWB_Specific	detection of mechanical stimulus involved in sensory perception of sound	GO_BiologicalProcess	0.0120094	[ADGRV1, PCDH15, WHRN]
CWB_Specific	one-carbon compound transport	GO_BiologicalProcess	0.0120094	[AQP3, AQP9, CA2]
CWB_Specific	oligopeptide transmembrane transport	GO_BiologicalProcess	0.0120094	[CA2, MDM4, WLS]
CWB_Specific	positive regulation of nitric oxide metabolic process	GO_BiologicalProcess	0.0120108	[AGT, ASS1, EDN1, ITGB2, TLR4]
CWB_Specific	positive regulation of nitric oxide biosynthetic process	GO_BiologicalProcess	0.0120108	[AGT, ASS1, EDN1, ITGB2, TLR4]
CWB_Specific	regulation of neuroinflammatory response	GO_BiologicalProcess	0.0120108	[C1QA, CTSC, ITGB2, LRRK2, TREM2]
CWB_Specific	regulation of urine volume	GO_BiologicalProcess	0.0120567	[ADCY6, ADM, EDN1, IRF6]
CWB_Specific	renal system process	GO_BiologicalProcess	0.0120613	[ADCY6, ADM, AGT, AQP3, EDN1, IRF6, MYO1C, PRKAR2A, RRM2B, SGK1]
CWB_Specific	regulation of DNA-binding transcription factor activity	GO_BiologicalProcess	0.0123039	[ADORA3, AGT, CAMK1D, CAV1, CMKLR1, CX3CR1, EDN1, HAVCR2, HCK, HDAC4, HEYL, ITGB2, MED13, MYOCD, NKX3-1, NOD1, POP1, RORA, SGK1, SUFU, TIFA, TLR4, ZIC2]
CWB_Specific	cerebellum development	GO_BiologicalProcess	0.0123546	[KCNA1, KNDC1, NRXN1, RERE, RORA, SCN9A, SEZ6, SEZ6L, WHRN]
CWB_Specific	adenylate cyclase-modulating G protein-coupled receptor signaling pathway	GO_BiologicalProcess	0.0125651	[ADCY6, ADM, AKAP12, CHRM3, EDN1, GLP2R, GNAQ, GPR161, GPR65, GRIK3, GRK5, P2RY1, RGS1]
CWB_Specific	negative regulation of blood vessel diameter	GO_BiologicalProcess	0.0126118	[ADM, AGT, CAV1, CHRM3, DOCK5, EDN1, EGFR, KCNA5]
CWB_Specific	cell-cell adhesion mediator activity	GO_BiologicalProcess	0.0126441	[CNTN4, DSC3, EPCAM, NFASC, NTNG1, TMOD3]
CWB_Specific	regulation of insulin-like growth factor receptor signaling pathway	GO_BiologicalProcess	0.0131311	[GH1, IGFBP3, NKX3-1, WDR11]
CWB_Specific	positive regulation of amino acid transport	GO_BiologicalProcess	0.0131311	[AGT, KMO, NTSR1, RAB3GAP1]
CWB_Specific	regulation of action potential	GO_BiologicalProcess	0.0134275	[CAMK2D, CAV1, DSC3, HCN4, NTSR1, RYR2]
CWB_Specific	activation of Janus kinase activity	GO_BiologicalProcess	0.0135498	[AGT, GH1, IL6R]
CWB_Specific	positive regulation of glutamate secretion	GO_BiologicalProcess	0.0135498	[KMO, NTSR1, RAB3GAP1]
CWB_Specific	G protein-coupled glutamate receptor signaling pathway	GO_BiologicalProcess	0.0135498	[GRIK3, GRM1, GRM5]
CWB_Specific	oligopeptide transport	GO_BiologicalProcess	0.0135498	[CA2, MDM4, WLS]
CWB_Specific	amino acid transport	GO_BiologicalProcess	0.013559	[AGT, KMO, NET1, NHLRC1, NTSR1, RAB3GAP1, SLC1A2, SLC36A4, SLC38A1, SLC6A20, SLC7A14]
CWB_Specific	sensory perception of sound	GO_BiologicalProcess	0.0136001	[ADGRV1, CLIC5, COL1A1, EYA1, LRIG2, MARVELD2, PCDH15, RORA, USP53, WHRN]
CWB_Specific	regulation of striated muscle contraction	GO_BiologicalProcess	0.0136247	[CAMK2D, CAV1, CCN2, DSC3, EHD3, HCN4, HDAC4, RYR2]
CWB_Specific	negative regulation of cell adhesion	GO_BiologicalProcess	0.0140325	[ASS1, COL1A1, DLG5, EPCAM, HAVCR2, IL4R, LPXN, LRRC32, PDE3B, PHLDB2, PLET1, POSTN, SCN9A, SERPINE1, SPOCK1, VTCN1]
CWB_Specific	G protein-coupled chemoattractant receptor activity	GO_BiologicalProcess	0.014253	[CCR1, CCR5, CMKLR1, CX3CR1]
CWB_Specific	chemokine receptor activity	GO_BiologicalProcess	0.014253	[CCR1, CCR5, CMKLR1, CX3CR1]
CWB_Specific	positive regulation of organic acid transport	GO_BiologicalProcess	0.0142704	[AGT, EDN1, KMO, NTSR1, RAB3GAP1]
CWB_Specific	leukocyte activation involved in inflammatory response	GO_BiologicalProcess	0.0142704	[C1QA, CTSC, ITGB2, LRRK2, TREM2]
CWB_Specific	microglial cell activation	GO_BiologicalProcess	0.0142704	[C1QA, CTSC, ITGB2, LRRK2, TREM2]
CWB_Specific	phospholipid translocation	GO_BiologicalProcess	0.0142704	[ABCA4, IKZF1, MDM4, TMEM30B, WLS]
CWB_Specific	regulation of actin filament-based movement	GO_BiologicalProcess	0.0142704	[CAMK2D, CAV1, DSC3, HCN4, RYR2]
CWB_Specific	negative regulation of wound healing	GO_BiologicalProcess	0.0143959	[CEL, EDN1, FGF2, PHLDB2, PLAT, SCN9A, SERPINE1]
CWB_Specific	ameboidal-type cell migration	GO_BiologicalProcess	0.0144186	[ADAM9, AGO2, AGT, ANGPTL1, CEL, CLEC14A, DCN, DOCK5, EDN1, ERBB4, FGF2, FOXC2, ITGB2, LTB4R2, MACF1, PAK3, RET, SEMA3F, SP1, STARD13, TET2]
CWB_Specific	positive regulation of neurological system process	GO_BiologicalProcess	0.0145917	[CUX2, IGSF9B, NRXN1, NTSR1, SHANK2, TENM4]
CWB_Specific	response to calcium ion	GO_BiologicalProcess	0.014639	[ADAM9, ADGRV1, AQP3, CAMK2D, CAV1, CHP2, EDN1, EGFR, NRXN1, PCDH15, RYR2]
CWB_Specific	regulation of transporter activity	GO_BiologicalProcess	0.0148838	[ANPEP, CACNB4, CAMK2D, CAV1, DYSF, EHD3, GEM, GRIN2A, GRM5, KCNA1, NRXN1, NTSR1, RYR2, SGK1, SHANK2, TREM2]
CWB_Specific	extracellular structure organization	GO_BiologicalProcess	0.0149494	[AGT, CCN2, CEL, COL1A1, COL6A3, DCN, DMP1, EGFL6, F11R, FBN2, FGF2, ITGA9, ITGB2, LUM, MYO1C, NPNT, PHLDB2, POSTN, SERPINE1, THSD4, TTR]
CWB_Specific	regulation of carbohydrate metabolic process	GO_BiologicalProcess	0.0150163	[ADARB1, ADCYAP1R1, ARFGEF3, ENPP1, ESRRB, HDAC4, IGFBP3, IRF6, NTSR1, P2RY1, PPP1R3D, RORA, RORC]
CWB_Specific	cellular response to mechanical stimulus	GO_BiologicalProcess	0.015017	[AGT, CASP8, COL1A1, EGFR, HDAC4, MAP3K2, TLR4]
CWB_Specific	neuron migration	GO_BiologicalProcess	0.0150912	[ANGPTL1, CDKL5, DCX, DISC1, ERBB4, KIAA0319, LRIG2, NTN1, SPOCK1, TET2, UNC5D]
CWB_Specific	sphingolipid transporter activity	GO_BiologicalProcess	0.0151541	[COL4A3BP, MDM4, WLS]
CWB_Specific	postsynaptic neurotransmitter receptor activity	GO_BiologicalProcess	0.0151643	[CHRNA2, CHRNA6, GABRB1, GRIK3, GRM1, GRM5]
CWB_Specific	regulation of platelet-derived growth factor receptor signaling pathway	GO_BiologicalProcess	0.0152087	[CBL, HIP1, LRIG2, MYOCD]
CWB_Specific	cellular response to glucagon stimulus	GO_BiologicalProcess	0.0152087	[ADCY6, ASS1, GLP2R, PRKAR2A]
CWB_Specific	cell-matrix adhesion	GO_BiologicalProcess	0.0152172	[ADAM9, CCN2, FOXC2, ITGB2, ITGBL1, LYVE1, MACF1, NPNT, PEAK1, PHLDB2, PLET1, POSTN, SERPINE1, SNED1]
CWB_Specific	lipid translocation	GO_BiologicalProcess	0.0157646	[ABCA4, IKZF1, MDM4, TMEM30B, WLS]
CWB_Specific	transmission of nerve impulse	GO_BiologicalProcess	0.0160195	[AGT, CACNA1G, KCNA1, KCNA2, NFASC, SCN9A, TET2]
CWB_Specific	cerebellum morphogenesis	GO_BiologicalProcess	0.0169158	[KNDC1, NRXN1, RORA, SCN9A, WHRN]
CWB_Specific	protein autophosphorylation	GO_BiologicalProcess	0.0170701	[AAK1, CAMK2D, CAV1, CDKL5, EGFR, ENPP1, EPHA8, ERBB4, ERN1, GRK5, HCK, LRRK2, PEAK1, PRKG2, RERE]
CWB_Specific	regulation of ion transmembrane transporter activity	GO_BiologicalProcess	0.0170701	[ANPEP, CACNB4, CAMK2D, CAV1, DYSF, EHD3, GEM, GRIN2A, GRM5, KCNA1, NRXN1, NTSR1, RYR2, SHANK2, TREM2]
CWB_Specific	positive regulation of reactive oxygen species metabolic process	GO_BiologicalProcess	0.0171077	[AGT, ASS1, EDN1, EGFR, HDAC4, ITGB2, TLR4, XDH]
CWB_Specific	positive regulation of double-strand break repair via nonhomologous end joining	GO_BiologicalProcess	0.0172625	[CEL, RIF1, SHLD1]
CWB_Specific	regulation of chloride transport	GO_BiologicalProcess	0.0172625	[CA2, GRM5, PRKG2]
CWB_Specific	positive regulation of protein kinase A signaling	GO_BiologicalProcess	0.0172625	[ADGRV1, AKAP12, NRXN1]
CWB_Specific	positive regulation of syncytium formation by plasma membrane fusion	GO_BiologicalProcess	0.0178205	[ADAM9, CD53, IL4R, TREM2]
CWB_Specific	protein kinase C signaling	GO_BiologicalProcess	0.0178205	[ADGRV1, AKAP12, SEZ6, SEZ6L]
CWB_Specific	metencephalon development	GO_BiologicalProcess	0.01784	[KCNA1, KNDC1, NRXN1, RERE, RORA, SCN9A, SEZ6, SEZ6L, WHRN]
CWB_Specific	positive regulation of vasculature development	GO_BiologicalProcess	0.0180139	[ADM, AGO2, ANGPTL1, CX3CR1, FGF2, FOXC2, IL6R, ITGB2, KCNA5, MYOCD, SERPINE1, SP1]
CWB_Specific	amino acid transmembrane transport	GO_BiologicalProcess	0.0181193	[AGT, NET1, NHLRC1, NTSR1, SLC1A2, SLC36A4, SLC38A1, SLC6A20]
CWB_Specific	mast cell activation	GO_BiologicalProcess	0.0181396	[CBL, CD84, IL4R, LCP2, MILR1, RHOH]
CWB_Specific	phospholipid transporter activity	GO_BiologicalProcess	0.0181396	[ABCA4, COL4A3BP, MDM4, PITPNC1, TMEM30B, WLS]
CWB_Specific	adenylate cyclase-inhibiting G protein-coupled receptor signaling pathway	GO_BiologicalProcess	0.0181507	[ADCY6, AKAP12, CHRM3, EDN1, GRIK3, P2RY1, RGS1]
CWB_Specific	hindbrain development	GO_BiologicalProcess	0.0181918	[ADCYAP1R1, KCNA1, KNDC1, NRXN1, RERE, RORA, SCN9A, SEZ6, SEZ6L, WHRN, WLS]
CWB_Specific	ligand-gated ion channel activity	GO_BiologicalProcess	0.0182013	[ANPEP, CAMK2D, CAV1, CHRNA2, CHRNA6, GABRB1, GRIK3, GRIN2A, HCN4, NRXN1, RYR2, SHANK2, TREM2]
CWB_Specific	odontogenesis	GO_BiologicalProcess	0.0185415	[ADM, ANGPTL1, AQP3, CA2, COL1A1, DMP1, EDN1, POSTN, SERPINE1]
CWB_Specific	digestive system process	GO_BiologicalProcess	0.0185632	[CEL, CHRM3, F11R, IKZF1, SGK1, SLC2A5, SLC46A1, TLR4]
CWB_Specific	detection of external stimulus	GO_BiologicalProcess	0.0185952	[ABCA4, ADGRV1, GNAQ, KCNA1, NTSR1, PCDH15, RGR, SCN9A, TRPM8, WHRN]
CWB_Specific	central nervous system neuron differentiation	GO_BiologicalProcess	0.0186179	[ADARB1, DCX, ERBB4, GABRB1, KNDC1, NRXN1, RORA, SPOCK1, SUFU, TAL1, TET2, UNC5D]
CWB_Specific	cellular response to epidermal growth factor stimulus	GO_BiologicalProcess	0.0188764	[CBL, COL1A1, EGFR, ERBB4, IREB2, IRF6]
CWB_Specific	response to oxygen-glucose deprivation	GO_BiologicalProcess	0.0189989	[AQP3, CBL, IREB2]
CWB_Specific	cellular response to oxygen-glucose deprivation	GO_BiologicalProcess	0.0189989	[AQP3, CBL, IREB2]
CWB_Specific	glutamate receptor signaling pathway	GO_BiologicalProcess	0.0191739	[ANPEP, GNAQ, GRIK3, GRIN2A, GRM1, GRM5, NRXN1, SHANK2]
CWB_Specific	phospholipase C-activating G protein-coupled receptor signaling pathway	GO_BiologicalProcess	0.0191739	[AGT, CMKLR1, CX3CR1, EDN1, GPR65, GRM1, GRM5, P2RY1]
CWB_Specific	regulation of transmembrane transporter activity	GO_BiologicalProcess	0.0194149	[ANPEP, CACNB4, CAMK2D, CAV1, DYSF, EHD3, GEM, GRIN2A, GRM5, KCNA1, NRXN1, NTSR1, RYR2, SHANK2, TREM2]
CWB_Specific	dicarboxylic acid transmembrane transporter activity	GO_BiologicalProcess	0.0194179	[SLC13A5, SLC1A2, SLC26A2, SLC38A1, SLC46A1]
CWB_Specific	regulation of membrane lipid distribution	GO_BiologicalProcess	0.0194179	[ABCA4, IKZF1, MDM4, TMEM30B, WLS]
CWB_Specific	regulation of tube diameter	GO_BiologicalProcess	0.0194231	[ADCY6, ADM, AGT, CAV1, CHRM3, DOCK5, EDN1, EGFR, KCNA5, P2RY1]
CWB_Specific	regulation of blood vessel diameter	GO_BiologicalProcess	0.0194231	[ADCY6, ADM, AGT, CAV1, CHRM3, DOCK5, EDN1, EGFR, KCNA5, P2RY1]
CWB_Specific	actin filament-based movement	GO_BiologicalProcess	0.0194317	[CACNA1G, CAMK2D, CAV1, DSC3, HCN4, KCNA5, KCND3, MYO1C, RYR2]
CWB_Specific	cell adhesion mediator activity	GO_BiologicalProcess	0.0194728	[CNTN4, DSC3, EPCAM, NFASC, NTNG1, TMOD3]
CWB_Specific	regulation of smooth muscle contraction	GO_BiologicalProcess	0.0194728	[CAV1, CHRM3, DOCK5, EDN1, MYOCD, NPNT]
CWB_Specific	dendritic spine development	GO_BiologicalProcess	0.0195584	[CDKL5, CUX2, DLG5, FSTL4, LRRK2, PAK3, SHANK2, TET2]
CWB_Specific	inorganic anion transport	GO_BiologicalProcess	0.0198886	[CA2, CLCN4, CLIC5, ENPP1, GABRB1, GRM5, NET1, PRKG2, SGK1, SLC26A2, SLC38A1, SLC5A5]
CWB_Specific	regulation of syncytium formation by plasma membrane fusion	GO_BiologicalProcess	0.0198983	[ADAM9, CD53, IL4R, TREM2]
CWB_Specific	regulation of cell-substrate adhesion	GO_BiologicalProcess	0.0199391	[COL1A1, DMP1, DOCK5, EGFL6, FOXC2, MACF1, NPNT, PEAK1, PHLDB2, PLET1, POSTN, SERPINE1, SPOCK1]
CWB_Specific	carbohydrate transmembrane transport	GO_BiologicalProcess	0.0199694	[AQP3, AQP9, EDN1, ENPP1, GH1, IRF6, KCNA5, SLC1A2, SLC2A5]
CWB_Specific	detection of mechanical stimulus	GO_BiologicalProcess	0.0201377	[ADGRV1, KCNA1, PCDH15, SCN9A, WHRN]
CWB_Specific	positive regulation of NIK/NF-kappaB signaling	GO_BiologicalProcess	0.0201569	[EDN1, EGFR, HAVCR2, NOD1, SAMD5, TLR4, TNFSF15]
CWB_Specific	platelet-derived growth factor receptor signaling pathway	GO_BiologicalProcess	0.0201637	[CBL, HIP1, LRIG2, MYO1C, MYOCD, PLAT]
CWB_Specific	regulation of angiogenesis	GO_BiologicalProcess	0.0201637	[ADM, AGO2, AGT, ANGPTL1, CX3CR1, DCN, FGF2, FOXC2, ITGB2, KCNA5, MINAR1, PDE3B, SERPINE1, SP1, STARD13, THBS2]
CWB_Specific	positive regulation of leukocyte migration	GO_BiologicalProcess	0.0201967	[CAMK1D, CCR1, CMKLR1, DYSF, EDN1, IL6R, PLVAP, SERPINE1, TREM2]
CWB_Specific	positive regulation of insulin-like growth factor receptor signaling pathway	GO_BiologicalProcess	0.0204653	[GH1, IGFBP3, WDR11]
CWB_Specific	G protein-coupled acetylcholine receptor signaling pathway	GO_BiologicalProcess	0.0204653	[CHRM3, GNAQ, RGS8]
CWB_Specific	mammary gland epithelial cell differentiation	GO_BiologicalProcess	0.0204653	[ELF5, ERBB4, IRF6]
CWB_Specific	positive regulation of inositol phosphate biosynthetic process	GO_BiologicalProcess	0.0204653	[ADCYAP1R1, NTSR1, P2RY1]
CWB_Specific	regulation of ventricular cardiac muscle cell action potential	GO_BiologicalProcess	0.0204653	[CAV1, DSC3, RYR2]
CWB_Specific	regulation of carbohydrate biosynthetic process	GO_BiologicalProcess	0.0205143	[ADCYAP1R1, ARFGEF3, ENPP1, ESRRB, IRF6, NTSR1, P2RY1, PPP1R3D]
CWB_Specific	positive regulation of blood circulation	GO_BiologicalProcess	0.0207674	[ADM, CAV1, CCN2, CHRM3, EDN1, EGFR, RYR2]
CWB_Specific	detection of abiotic stimulus	GO_BiologicalProcess	0.0208429	[ABCA4, ADGRV1, GNAQ, KCNA1, NTSR1, PCDH15, RGR, SCN9A, TRPM8, WHRN]
CWB_Specific	negative regulation of smoothened signaling pathway	GO_BiologicalProcess	0.0208617	[GPR161, POSTN, SCN9A, SUFU]
CWB_Specific	fluid transport	GO_BiologicalProcess	0.0208617	[AQP3, AQP9, EDN1, IRF6]
CWB_Specific	organic acid:sodium symporter activity	GO_BiologicalProcess	0.0208617	[NET1, SLC13A5, SLC1A2, SLC38A1]
CWB_Specific	learning or memory	GO_BiologicalProcess	0.020963	[AGT, CUX2, CX3CR1, EGFR, ELAVL4, GRIN2A, GRM5, KCNA1, NHLRC1, NRXN1, NTSR1, SGK1, SHANK2, TANC1, TET2]
CWB_Specific	cellular response to peptide hormone stimulus	GO_BiologicalProcess	0.0210551	[ADCY6, AGT, ASS1, CA2, CAV1, EDN1, ENPP1, FOXC2, GH1, GLP2R, IRF6, MYO1C, PDE3B, PRKAR2A, SP1, UMODL1, WDR11]
CWB_Specific	positive regulation of leukocyte chemotaxis	GO_BiologicalProcess	0.0213905	[CAMK1D, CCR1, CMKLR1, DYSF, EDN1, IL6R, SERPINE1]
CWB_Specific	striated muscle contraction	GO_BiologicalProcess	0.0214231	[CACNA1G, CAMK2D, CAV1, CCN2, DSC3, EHD3, HCN4, HDAC4, KCNA5, KCND3, RYR2]
CWB_Specific	positive regulation of phospholipase activity	GO_BiologicalProcess	0.0214318	[ADCYAP1R1, AGT, EGFR, FGF2, GNAQ, RERE]
CWB_Specific	water-soluble vitamin metabolic process	GO_BiologicalProcess	0.0215086	[ENPP1, KMO, MDM4, MTHFD1L, MTR, PLAG1, SLC46A1, WLS]
CWB_Specific	actin-mediated cell contraction	GO_BiologicalProcess	0.0215086	[CACNA1G, CAMK2D, CAV1, DSC3, HCN4, KCNA5, KCND3, RYR2]
CWB_Specific	astrocyte development	GO_BiologicalProcess	0.0218777	[C1QA, EGFR, RORA, TLR4, TREM2]
CWB_Specific	cell-cell signaling involved in cardiac conduction	GO_BiologicalProcess	0.0219322	[CACNA1G, HCN4, KCNA5, RYR2]
CWB_Specific	phospholipid transport	GO_BiologicalProcess	0.0219451	[ABCA4, COL4A3BP, IKZF1, MDM4, PITPNC1, TMEM30B, WLS]
CWB_Specific	epithelium migration	GO_BiologicalProcess	0.0219547	[ADAM9, AGT, ANGPTL1, CEL, CLEC14A, DCN, DOCK5, EDN1, FGF2, FOXC2, GRHL2, ITGB2, LTB4R2, MACF1, SP1, STARD13]
CWB_Specific	peptidase regulator activity	GO_BiologicalProcess	0.0220068	[AGT, CAV1, COL6A3, CTSC, NKX3-1, NOD1, PI16, SCN9A, SERPINE1, SPOCK1, SSPO, UMODL1, WFIKKN2]
CWB_Specific	positive regulation of response to cytokine stimulus	GO_BiologicalProcess	0.0220879	[CEL, EDN1, RBM5, TET2, TLR4, TREM2]
CWB_Specific	response to epidermal growth factor	GO_BiologicalProcess	0.0220879	[CBL, COL1A1, EGFR, ERBB4, IREB2, IRF6]
CWB_Specific	neuroinflammatory response	GO_BiologicalProcess	0.0220879	[C1QA, CTSC, EGFR, ITGB2, LRRK2, TREM2]
CWB_Specific	midgut development	GO_BiologicalProcess	0.0221273	[ASS1, EGFR, RET]
CWB_Specific	protein tyrosine kinase activity	GO_BiologicalProcess	0.0222319	[AGT, ANGPTL1, CAV1, CBL, EGFR, EPHA8, ERBB4, GRM5, HCK, PEAK1, RERE, RET, RORA, TAL1]
CWB_Specific	cellular response to external stimulus	GO_BiologicalProcess	0.0224299	[AGT, AQP3, CASP8, CBL, COL1A1, DSC3, EGFR, HDAC4, IREB2, LRRK2, MAP3K2, MYOCD, P2RY1, PARP4, POSTN, PPP1R3D, SLC1A2, TLR4]
CWB_Specific	regulation of blood vessel size	GO_BiologicalProcess	0.0224511	[ADCY6, ADM, AGT, CAV1, CHRM3, DOCK5, EDN1, EGFR, KCNA5, P2RY1]
CWB_Specific	astrocyte differentiation	GO_BiologicalProcess	0.0225112	[C1QA, EGFR, RORA, SCN9A, TAL1, TLR4, TREM2]
CWB_Specific	regulation of tube size	GO_BiologicalProcess	0.0229719	[ADCY6, ADM, AGT, CAV1, CHRM3, DOCK5, EDN1, EGFR, KCNA5, P2RY1]
CWB_Specific	skeletal system morphogenesis	GO_BiologicalProcess	0.0230248	[ALX3, CCN2, COL1A1, COL6A3, EYA1, FBN2, FOXC2, GLG1, GRHL2, MTHFD1L, POSTN, RFLNB, RORA]
CWB_Specific	positive regulation of ERK1 and ERK2 cascade	GO_BiologicalProcess	0.0230248	[CCN2, CCR1, EGFR, ERBB4, ERMAP, FGF2, HAVCR2, NOD1, NPNT, NRXN1, P2RY1, TLR4, TREM2]
CWB_Specific	synapse maturation	GO_BiologicalProcess	0.0231929	[CX3CR1, NRXN1, SEZ6, SEZ6L]
CWB_Specific	negative regulation of neuron projection development	GO_BiologicalProcess	0.0235841	[ADCY6, FSTL4, KIAA0319, LRIG2, LRRK2, MINAR1, NTN1, SEMA3F, SPOCK1, TET2]
CWB_Specific	sodium ion transmembrane transporter activity	GO_BiologicalProcess	0.0235998	[CAMK2D, GRIK3, HCN4, NET1, SCN9A, SGK1, SLC13A5, SLC1A2, SLC24A3, SLC38A1, SLC5A5, SLC6A20]
CWB_Specific	nuclear receptor activity	GO_BiologicalProcess	0.0236906	[ANGPTL1, ESRRB, NKX3-1, RORA, RORB, RORC]
CWB_Specific	ligand-activated transcription factor activity	GO_BiologicalProcess	0.0236906	[ANGPTL1, ESRRB, NKX3-1, RORA, RORB, RORC]
CWB_Specific	nitric-oxide synthase biosynthetic process	GO_BiologicalProcess	0.0242422	[EDN1, LRRK2, TLR4]
CWB_Specific	regulation of nitric-oxide synthase biosynthetic process	GO_BiologicalProcess	0.0242422	[EDN1, LRRK2, TLR4]
CWB_Specific	regulation of glutamate secretion	GO_BiologicalProcess	0.0242422	[KMO, NTSR1, RAB3GAP1]
CWB_Specific	amino acid:sodium symporter activity	GO_BiologicalProcess	0.0242422	[NET1, SLC1A2, SLC38A1]
CWB_Specific	regulation of anion transport	GO_BiologicalProcess	0.0246674	[AGT, CA2, EDN1, GRM5, KMO, NTSR1, PRKG2, RAB3GAP1]
CWB_Specific	multicellular organism aging	GO_BiologicalProcess	0.0247401	[DDC, EDN1, LRRK2, SLC1A2]
CWB_Specific	reactive oxygen species metabolic process	GO_BiologicalProcess	0.0248098	[AGT, ASS1, CAV1, CCN2, CX3CR1, EDN1, EGFR, HBM, HDAC4, ITGB2, KCNA5, LRRK2, RORA, TLR4, XDH]
CWB_Specific	glucan biosynthetic process	GO_BiologicalProcess	0.0248575	[ENPP1, ESRRB, IRF6, NHLRC1, PPP1R3D]
CWB_Specific	glycogen biosynthetic process	GO_BiologicalProcess	0.0248575	[ENPP1, ESRRB, IRF6, NHLRC1, PPP1R3D]
CWB_Specific	hindbrain morphogenesis	GO_BiologicalProcess	0.0248575	[KNDC1, NRXN1, RORA, SCN9A, WHRN]
CWB_Specific	negative regulation of nervous system development	GO_BiologicalProcess	0.0251952	[ADCY6, CNTN4, CTSC, DIXDC1, ERBB4, FSTL4, GPR161, KIAA0319, LRIG2, LRRK2, MINAR1, NTN1, SEMA3F, SPOCK1, SUFU, TET2]
CWB_Specific	regulation of wound healing	GO_BiologicalProcess	0.0252254	[CAV1, CEL, EDN1, FGF2, FOXC2, PHLDB2, PLAT, SCN9A, SERPINE1, TLR4]
CWB_Specific	cell-cell adhesion via plasma-membrane adhesion molecules	GO_BiologicalProcess	0.0256047	[CD84, CNTN4, DSC3, EPCAM, IGSF9B, ITGB2, NRXN1, NTNG1, NUFIP2, PCDH15, RET, TENM3, TENM4, UNC5D]
CWB_Specific	sphingolipid metabolic process	GO_BiologicalProcess	0.0258773	[AQP9, CASZ1, CEL, COL4A3BP, NEU4, SGMS2, SPTLC3, SPTSSB, ST8SIA3, TEX2]
CWB_Specific	innervation	GO_BiologicalProcess	0.0260686	[ADARB1, LRIG2, RET, SCN9A]
CWB_Specific	regulation of cellular response to growth factor stimulus	GO_BiologicalProcess	0.0260701	[AGT, CAV1, DCN, FBN2, FGF2, GLG1, HTRA4, MYO1C, MYOCD, NPNT, NRXN1, POSTN, SP1, WFIKKN2, XDH]
CWB_Specific	osteoblast differentiation	GO_BiologicalProcess	0.02614	[CEBPD, COL1A1, FBN2, GDF10, HDAC4, IGFBP3, IL6R, MID1, NPNT, POSTN, RORB, SUFU]
CWB_Specific	dendrite morphogenesis	GO_BiologicalProcess	0.0262741	[CDKL5, CUX2, DCX, ELAVL4, KNDC1, LRRK2, PAK3, RERE, SHANK2, TET2]
CWB_Specific	positive regulation of smooth muscle cell proliferation	GO_BiologicalProcess	0.0262833	[AGT, EDN1, EGFR, ERN1, FGF2, HDAC4, IL6R]
CWB_Specific	negative regulation of cell-substrate adhesion	GO_BiologicalProcess	0.0263522	[COL1A1, PHLDB2, PLET1, POSTN, SERPINE1, SPOCK1]
CWB_Specific	positive regulation of muscle contraction	GO_BiologicalProcess	0.0269867	[CCN2, CHRM3, EDN1, MYOCD, NPNT]
CWB_Specific	sodium ion transmembrane transport	GO_BiologicalProcess	0.0270628	[CAMK2D, GRIK3, HCN4, NET1, SCN9A, SGK1, SLC13A5, SLC1A2, SLC24A3, SLC38A1, SLC5A5, SLC6A20]
CWB_Specific	regulation of calcium ion transport	GO_BiologicalProcess	0.0272883	[ADCYAP1R1, AGT, CACNB4, CAMK2D, CAV1, CCR1, CD84, DYSF, EHD3, GEM, IRF6, NPSR1, NTSR1, RYR2]
CWB_Specific	positive regulation of chemotaxis	GO_BiologicalProcess	0.0273764	[CAMK1D, CCR1, CMKLR1, DYSF, EDN1, FGF2, IL6R, SERPINE1, TREM2]
CWB_Specific	protein kinase A signaling	GO_BiologicalProcess	0.0275169	[ADGRV1, AKAP12, LRRK2, NRXN1]
CWB_Specific	regulation of glucan biosynthetic process	GO_BiologicalProcess	0.0275169	[ENPP1, ESRRB, IRF6, PPP1R3D]
CWB_Specific	regulation of glycogen biosynthetic process	GO_BiologicalProcess	0.0275169	[ENPP1, ESRRB, IRF6, PPP1R3D]
CWB_Specific	ventricular cardiac muscle cell action potential	GO_BiologicalProcess	0.0275169	[CAV1, DSC3, KCND3, RYR2]
CWB_Specific	regulation of reactive oxygen species metabolic process	GO_BiologicalProcess	0.0276355	[AGT, ASS1, CAV1, CX3CR1, EDN1, EGFR, HDAC4, ITGB2, KCNA5, TLR4, XDH]
CWB_Specific	positive regulation of stress-activated MAPK cascade	GO_BiologicalProcess	0.0276355	[CCN2, EDN1, ERN1, MAP3K2, MID1, NOD1, RORA, SAMD5, SH3RF2, TLR4, XDH]
CWB_Specific	regulation of amine transport	GO_BiologicalProcess	0.0278392	[AGT, CHRNA6, KCNA2, KMO, NTSR1, P2RY1, RAB3GAP1]
CWB_Specific	positive regulation of neuron death	GO_BiologicalProcess	0.0278392	[C1QA, CASP8, HDAC4, ITGB2, KMO, PAK3, TLR4]
CWB_Specific	regulation of smooth muscle cell proliferation	GO_BiologicalProcess	0.0278742	[AGT, EDN1, EGFR, ERN1, FGF2, HDAC4, IGFBP3, IL6R, MYOCD]
CWB_Specific	body fluid secretion	GO_BiologicalProcess	0.0279328	[CAV1, CEL, CHRM3, EDN1, ERBB4, IKZF1, KCNA5, XDH]
CWB_Specific	syncytium formation by plasma membrane fusion	GO_BiologicalProcess	0.0279493	[ADAM9, CD53, IL4R, TANC1, TREM2]
CWB_Specific	positive regulation of stress-activated protein kinase signaling cascade	GO_BiologicalProcess	0.0279876	[CCN2, EDN1, ERN1, MAP3K2, MID1, NOD1, RORA, SAMD5, SH3RF2, TLR4, XDH]
CWB_Specific	regulation of response to wounding	GO_BiologicalProcess	0.0279876	[CAV1, CEL, EDN1, FGF2, FOXC2, LRIG2, PHLDB2, PLAT, SCN9A, SERPINE1, TLR4]
CWB_Specific	negative regulation of ossification	GO_BiologicalProcess	0.0280364	[CCR1, GDF10, HDAC4, RFLNB, RORB, SUFU]
CWB_Specific	negative regulation of transforming growth factor beta receptor signaling pathway	GO_BiologicalProcess	0.0280364	[CAV1, FBN2, GLG1, HTRA4, SP1, WFIKKN2]
CWB_Specific	cell differentiation in hindbrain	GO_BiologicalProcess	0.0281916	[KNDC1, NRXN1, RORA]
CWB_Specific	C4-dicarboxylate transport	GO_BiologicalProcess	0.0281916	[NTSR1, SLC13A5, SLC1A2]
CWB_Specific	regulation of inositol phosphate biosynthetic process	GO_BiologicalProcess	0.0281916	[ADCYAP1R1, NTSR1, P2RY1]
CWB_Specific	sensory perception of pain	GO_BiologicalProcess	0.028274	[EDN1, GRIN2A, GRM1, KCNA1, KCNA2, NTSR1, P2RY1, SCN9A]
CWB_Specific	epithelial tube morphogenesis	GO_BiologicalProcess	0.0283304	[ADM, AGT, DLG5, EDN1, EYA1, FGF2, FOXC2, GRHL2, MTHFD1L, NKX3-1, NPNT, NTN1, RET, RYR2, STARD13, SUFU]
CWB_Specific	ceramide metabolic process	GO_BiologicalProcess	0.0284098	[CASZ1, CEL, COL4A3BP, NEU4, SGMS2, SPTSSB, ST8SIA3]
CWB_Specific	regulation of blood coagulation	GO_BiologicalProcess	0.0284098	[CAV1, CEL, EDN1, PLAT, SCN9A, SERPINE1, TLR4]
CWB_Specific	negative regulation of blood coagulation	GO_BiologicalProcess	0.0290218	[CEL, EDN1, PLAT, SCN9A, SERPINE1]
CWB_Specific	regulation of hemostasis	GO_BiologicalProcess	0.0292648	[CAV1, CEL, EDN1, PLAT, SCN9A, SERPINE1, TLR4]
CWB_Specific	negative regulation of cell projection organization	GO_BiologicalProcess	0.0297182	[ADCY6, FSTL4, KIAA0319, LRIG2, LRRK2, MINAR1, NRXN1, NTN1, SEMA3F, SPOCK1, TET2]
CWB_Specific	regulation of G protein-coupled receptor signaling pathway	GO_BiologicalProcess	0.0297822	[ADM, EDN1, GRK5, LRRK2, PPP1R3D, RGS1, RGS13, RGS18, RGS8]
CWB_Specific	nephron development	GO_BiologicalProcess	0.0297822	[AGT, EYA1, FGF2, FOXC2, HEYL, IL6R, MYO1C, NPNT, RET]
CWB_Specific	negative regulation of cellular response to transforming growth factor beta stimulus	GO_BiologicalProcess	0.0299671	[CAV1, FBN2, GLG1, HTRA4, SP1, WFIKKN2]
CWB_Specific	positive regulation of autophagy	GO_BiologicalProcess	0.0299837	[CNKSR1, DCN, KCNA5, LARP1, LRRK2, NHLRC1, NOD1, RAB3GAP1]
CWB_Specific	neuron maturation	GO_BiologicalProcess	0.030208	[C1QA, EPHA8, LRRK2, NFASC, RET]
CWB_Specific	syncytium formation	GO_BiologicalProcess	0.030208	[ADAM9, CD53, IL4R, TANC1, TREM2]
CWB_Specific	negative regulation of hemostasis	GO_BiologicalProcess	0.030208	[CEL, EDN1, PLAT, SCN9A, SERPINE1]
CWB_Specific	positive regulation of smooth muscle contraction	GO_BiologicalProcess	0.0302297	[CHRM3, EDN1, MYOCD, NPNT]
CWB_Specific	cell communication by electrical coupling	GO_BiologicalProcess	0.0302297	[CAMK2D, CAV1, KCNA1, RYR2]
CWB_Specific	cellular carbohydrate metabolic process	GO_BiologicalProcess	0.0302349	[ADCYAP1R1, ARFGEF3, DYSF, ENPP1, ESRRB, HDAC4, IGFBP3, IRF6, KCNA5, NHLRC1, NTSR1, P2RY1, PPP1R3D, RORA, RORC]
CWB_Specific	signal transduction involved in regulation of gene expression	GO_BiologicalProcess	0.0302688	[EPCAM, P2RY1, SP1]
CWB_Specific	smooth muscle cell proliferation	GO_BiologicalProcess	0.0303119	[AGT, EDN1, EGFR, ERN1, FGF2, HDAC4, IGFBP3, IL6R, MYOCD]
CWB_Specific	regulation of transforming growth factor beta receptor signaling pathway	GO_BiologicalProcess	0.0304388	[CAV1, FBN2, GLG1, HTRA4, MYOCD, NPNT, SP1, WFIKKN2]
CWB_Specific	phosphatidylinositol 3-kinase signaling	GO_BiologicalProcess	0.0305903	[AGT, CBL, DCN, EDN1, EGFR, ERBB4, GH1, NKX3-1, NYAP2, SCN9A]
CWB_Specific	chloride transmembrane transporter activity	GO_BiologicalProcess	0.0311826	[CLCN4, CLIC5, GABRB1, GRM5, NET1, SGK1, SLC26A2, SLC38A1]
CWB_Specific	organic hydroxy compound transmembrane transporter activity	GO_BiologicalProcess	0.0312279	[ABCC3, AQP3, AQP9, NET1, SLCO2B1]
CWB_Specific	zymogen activation	GO_BiologicalProcess	0.0312279	[CASP8, GRIN2A, PLAT, SCN9A, SERPINE1]
CWB_Specific	positive regulation of MAP kinase activity	GO_BiologicalProcess	0.0312947	[ADAM9, EDN1, EGFR, ERN1, FGF2, GH1, GRM1, LRRK2, MAP3K2, NOD1, PAK3, RET, RORA, SAMD5, TLR4]
CWB_Specific	insulin-like growth factor receptor signaling pathway	GO_BiologicalProcess	0.0316725	[GH1, IGFBP3, NKX3-1, WDR11]
CWB_Specific	response to glucagon	GO_BiologicalProcess	0.0316725	[ADCY6, ASS1, GLP2R, PRKAR2A]
CWB_Specific	regulation of voltage-gated calcium channel activity	GO_BiologicalProcess	0.0316725	[CACNB4, DYSF, EHD3, GEM]
CWB_Specific	positive regulation of Wnt signaling pathway	GO_BiologicalProcess	0.0319809	[CAV1, COL1A1, DISC1, DIXDC1, EGFR, LRRK2, MACF1, PARP4, RORA, WLS]
CWB_Specific	regulation of cellular response to transforming growth factor beta stimulus	GO_BiologicalProcess	0.0320329	[CAV1, FBN2, GLG1, HTRA4, MYOCD, NPNT, SP1, WFIKKN2]
CWB_Specific	calcium ion transmembrane transporter activity	GO_BiologicalProcess	0.032377	[CACNA1E, CACNA1G, CACNB4, CAMK2D, DYSF, EHD3, GEM, GRIN2A, RYR2, SLC24A3, TRPM6, TRPM8]
CWB_Specific	positive regulation of anion transport	GO_BiologicalProcess	0.0324569	[AGT, EDN1, KMO, NTSR1, RAB3GAP1]
CWB_Specific	indole-containing compound metabolic process	GO_BiologicalProcess	0.0324774	[DDC, GRIN2A, KMO]
CWB_Specific	purine nucleobase metabolic process	GO_BiologicalProcess	0.0324774	[MTHFD1L, TTR, XDH]
CWB_Specific	regulation of transcription involved in cell fate commitment	GO_BiologicalProcess	0.0324774	[ANGPTL1, RORA, RORC]
CWB_Specific	peptidase activator activity involved in apoptotic process	GO_BiologicalProcess	0.0324774	[CTSC, NKX3-1, NOD1]
CWB_Specific	chloride transmembrane transport	GO_BiologicalProcess	0.0328001	[CLCN4, CLIC5, GABRB1, GRM5, NET1, SGK1, SLC26A2, SLC38A1]
CWB_Specific	regulation of glucose metabolic process	GO_BiologicalProcess	0.0338747	[ARFGEF3, ENPP1, ESRRB, IGFBP3, IRF6, PPP1R3D, RORA, RORC]
CWB_Specific	negative regulation of coagulation	GO_BiologicalProcess	0.0339066	[CEL, EDN1, PLAT, SCN9A, SERPINE1]
CWB_Specific	secondary active transmembrane transporter activity	GO_BiologicalProcess	0.034449	[CLCN4, NET1, SLC13A5, SLC16A9, SLC1A2, SLC24A3, SLC26A2, SLC36A4, SLC38A1, SLC47A1, SLC5A5, SLC6A20, SLCO2B1]
CWB_Specific	activation of cysteine-type endopeptidase activity involved in apoptotic process	GO_BiologicalProcess	0.0346083	[CASP10, CASP8, HIP1, NKX3-1, NOD1, TNFSF15, XDH]
CWB_Specific	regulation of coagulation	GO_BiologicalProcess	0.0346083	[CAV1, CEL, EDN1, PLAT, SCN9A, SERPINE1, TLR4]
CWB_Specific	vasculogenesis	GO_BiologicalProcess	0.0351028	[ADM, CAV1, MYO1C, MYOCD, XDH, ZMIZ1]
CWB_Specific	positive regulation of lipase activity	GO_BiologicalProcess	0.0351028	[ADCYAP1R1, AGT, EGFR, FGF2, GNAQ, RERE]
CWB_Specific	intestinal absorption	GO_BiologicalProcess	0.0351371	[CEL, F11R, SLC2A5, SLC46A1]
CWB_Specific	neuronal action potential	GO_BiologicalProcess	0.0351371	[CACNA1G, KCNA1, KCNA2, SCN9A]
CWB_Specific	positive regulation of vascular smooth muscle cell proliferation	GO_BiologicalProcess	0.0351371	[AGT, EDN1, ERN1, FGF2]
CWB_Specific	regulation of glycogen metabolic process	GO_BiologicalProcess	0.0351371	[ENPP1, ESRRB, IRF6, PPP1R3D]
CWB_Specific	detection of external biotic stimulus	GO_BiologicalProcess	0.0352272	[NOD1, TLR4, TREM2]
CWB_Specific	positive regulation of astrocyte differentiation	GO_BiologicalProcess	0.0352272	[C1QA, SCN9A, TREM2]
CWB_Specific	positive regulation of superoxide anion generation	GO_BiologicalProcess	0.0352272	[AGT, EGFR, ITGB2]
CWB_Specific	cell proliferation in external granule layer	GO_BiologicalProcess	0.0352272	[ADCYAP1R1, RERE, RORA]
CWB_Specific	cerebellar granule cell precursor proliferation	GO_BiologicalProcess	0.0352272	[ADCYAP1R1, RERE, RORA]
CWB_Specific	amino acid:cation symporter activity	GO_BiologicalProcess	0.0352272	[NET1, SLC1A2, SLC38A1]
CWB_Specific	regulation of response to cytokine stimulus	GO_BiologicalProcess	0.0352325	[CASP8, CAV1, CEL, EDN1, LIFR, POP1, RBM5, TET2, TIFA, TLR4, TREM2]
CWB_Specific	regulation of phospholipase activity	GO_BiologicalProcess	0.036493	[ADCYAP1R1, AGT, EGFR, FGF2, GNAQ, RERE]
CWB_Specific	symporter activity	GO_BiologicalProcess	0.0365255	[NET1, SLC13A5, SLC16A9, SLC1A2, SLC24A3, SLC36A4, SLC38A1, SLC5A5, SLC6A20]
CWB_Specific	neuroblast proliferation	GO_BiologicalProcess	0.0367986	[CX3CR1, DISC1, KCNA1, LRRK2, TET2]
CWB_Specific	amide transmembrane transporter activity	GO_BiologicalProcess	0.0367986	[AQP3, AQP9, MDM4, SLC46A1, WLS]
CWB_Specific	vascular smooth muscle cell proliferation	GO_BiologicalProcess	0.0367986	[AGT, EDN1, ERN1, FGF2, MYOCD]
CWB_Specific	regulation of vascular smooth muscle cell proliferation	GO_BiologicalProcess	0.0367986	[AGT, EDN1, ERN1, FGF2, MYOCD]
CWB_Specific	positive regulation of angiogenesis	GO_BiologicalProcess	0.0370059	[ADM, AGO2, ANGPTL1, CX3CR1, FGF2, FOXC2, ITGB2, KCNA5, SERPINE1, SP1]
CWB_Specific	positive regulation of ion transport	GO_BiologicalProcess	0.0370485	[ADCYAP1R1, AGT, CAV1, CCR1, EDN1, EHD3, KCNA1, KMO, NPSR1, NTSR1, P2RY1, RAB3GAP1, RYR2, TREM2]
CWB_Specific	modulation of excitatory postsynaptic potential	GO_BiologicalProcess	0.0370831	[CUX2, LRRK2, NRXN1, SHANK2]
CWB_Specific	superoxide anion generation	GO_BiologicalProcess	0.0370831	[AGT, EDN1, EGFR, ITGB2]
CWB_Specific	positive regulation of amine transport	GO_BiologicalProcess	0.0370831	[AGT, KMO, NTSR1, RAB3GAP1]
CWB_Specific	cell junction assembly	GO_BiologicalProcess	0.0372427	[AGT, CAV1, DLG5, DST, F11R, FOXC2, GRHL2, MACF1, MARVELD2, MYO1C, NFASC, PEAK1, PHLDB2]
CWB_Specific	cell-cell junction assembly	GO_BiologicalProcess	0.0373216	[AGT, CAV1, DLG5, F11R, GRHL2, MARVELD2, MYO1C, NFASC]
CWB_Specific	acid secretion	GO_BiologicalProcess	0.0373216	[ABCC3, AQP9, EDN1, KMO, NTSR1, RAB3GAP1, SGK1, SLC1A2]
CWB_Specific	import across plasma membrane	GO_BiologicalProcess	0.0373216	[AGT, HCN4, NET1, NTSR1, SLC1A2, SLC2A5, SLC36A4, SLC46A1]
CWB_Specific	ureteric bud development	GO_BiologicalProcess	0.0374209	[AGT, EPCAM, EYA1, FGF2, FOXC2, NPNT, RET]
CWB_Specific	L-glutamate transmembrane transport	GO_BiologicalProcess	0.0375235	[NHLRC1, NTSR1, SLC1A2]
CWB_Specific	cell proliferation in hindbrain	GO_BiologicalProcess	0.0375235	[ADCYAP1R1, RERE, RORA]
CWB_Specific	auditory receptor cell development	GO_BiologicalProcess	0.0375235	[PCDH15, TET2, WHRN]
CWB_Specific	positive regulation of osteoblast differentiation	GO_BiologicalProcess	0.0379141	[CEBPD, FBN2, IL6R, NPNT, POSTN]
CWB_Specific	neuromuscular process	GO_BiologicalProcess	0.0380544	[ADARB1, CAMTA1, CSMD1, GRIN2A, KCNA1, NRXN1, PCDH15, TET2]
CWB_Specific	carbohydrate transport	GO_BiologicalProcess	0.0383557	[AQP3, AQP9, EDN1, ENPP1, GH1, IRF6, KCNA5, SLC1A2, SLC2A5]
CWB_Specific	negative regulation of cellular response to growth factor stimulus	GO_BiologicalProcess	0.0383557	[AGT, CAV1, DCN, FBN2, GLG1, HTRA4, SP1, WFIKKN2, XDH]
CWB_Specific	mesonephric tubule development	GO_BiologicalProcess	0.0384212	[AGT, EPCAM, EYA1, FGF2, FOXC2, NPNT, RET]
CWB_Specific	mesonephric epithelium development	GO_BiologicalProcess	0.0384212	[AGT, EPCAM, EYA1, FGF2, FOXC2, NPNT, RET]
CWB_Specific	regulation of the force of heart contraction	GO_BiologicalProcess	0.0384283	[ADM, CAMK2D, CAV1, RYR2]
CWB_Specific	regulation of amino acid transport	GO_BiologicalProcess	0.0384283	[AGT, KMO, NTSR1, RAB3GAP1]
CWB_Specific	steroid hormone receptor activity	GO_BiologicalProcess	0.0384975	[ANGPTL1, ESRRB, NKX3-1, RORA, RORB, RORC]
CWB_Specific	positive regulation of proteolysis involved in cellular protein catabolic process	GO_BiologicalProcess	0.0387964	[CAV1, CNKSR1, CTSC, LRRK2, NPAS3, RNF217, SH3RF2, TREM2]
CWB_Specific	glycosaminoglycan catabolic process	GO_BiologicalProcess	0.0391527	[DCN, FGF2, GPC5, LUM, LYVE1]
CWB_Specific	regulation of cell junction assembly	GO_BiologicalProcess	0.0392206	[AGT, CAV1, FOXC2, MACF1, MYO1C, PEAK1, PHLDB2]
CWB_Specific	regulation of oxidoreductase activity	GO_BiologicalProcess	0.0392206	[AGT, CAV1, EDN1, EGFR, LRRK2, NOD1, RERE]
CWB_Specific	morphogenesis of a branching structure	GO_BiologicalProcess	0.0395665	[ADM, AGT, DLG5, EDN1, EYA1, FGF2, GRHL2, LRRK2, NKX3-1, NPNT, RERE]
CWB_Specific	myeloid leukocyte migration	GO_BiologicalProcess	0.0396399	[CAMK1D, CCR1, CMKLR1, CX3CR1, DYSF, EDN1, IL6R, ITGA9, ITGB2, RORA, SERPINE1, TREM2]
CWB_Specific	regulation of double-strand break repair via nonhomologous end joining	GO_BiologicalProcess	0.0398505	[CEL, RIF1, SHLD1]
CWB_Specific	positive regulation of cell adhesion mediated by integrin	GO_BiologicalProcess	0.0398505	[ADAM9, FOXC2, RET]
CWB_Specific	C-C chemokine receptor activity	GO_BiologicalProcess	0.0398505	[CCR1, CCR5, CX3CR1]
CWB_Specific	positive regulation of neutrophil chemotaxis	GO_BiologicalProcess	0.0398505	[CAMK1D, DYSF, EDN1]
CWB_Specific	synaptic membrane adhesion	GO_BiologicalProcess	0.0398505	[IGSF9B, NRXN1, NTNG1]
CWB_Specific	learning	GO_BiologicalProcess	0.0399345	[AGT, ELAVL4, GRIN2A, GRM5, NHLRC1, NRXN1, NTSR1, SHANK2, TANC1]
CWB_Specific	positive regulation of inflammatory response	GO_BiologicalProcess	0.0399345	[AGT, C1QA, CTSC, EGFR, ITGB2, LRRK2, SERPINE1, TLR4, TREM2]
CWB_Specific	negative regulation of protein maturation	GO_BiologicalProcess	0.0400063	[GLG1, LRRK2, SCN9A, SERPINE1]
CWB_Specific	negative regulation of protein processing	GO_BiologicalProcess	0.0400063	[GLG1, LRRK2, SCN9A, SERPINE1]
CWB_Specific	regulation of polysaccharide biosynthetic process	GO_BiologicalProcess	0.0400063	[ENPP1, ESRRB, IRF6, PPP1R3D]
CWB_Specific	regulation of neurotransmitter secretion	GO_BiologicalProcess	0.0400303	[CHRNA6, KCNC4, KMO, LRRK2, P2RY1, RAB3GAP1, VAMP1]
CWB_Specific	glial cell migration	GO_BiologicalProcess	0.0403007	[CX3CR1, DCX, P2RY1, TET2, TREM2]
CWB_Specific	positive regulation of cellular carbohydrate metabolic process	GO_BiologicalProcess	0.0403007	[ADCYAP1R1, ARFGEF3, ESRRB, NTSR1, P2RY1]
CWB_Specific	positive regulation of dendrite development	GO_BiologicalProcess	0.0404495	[CDKL5, CUX2, DLG5, PAK3, SHANK2, TET2]
CWB_Specific	kidney epithelium development	GO_BiologicalProcess	0.0405752	[AGT, EPCAM, EYA1, FGF2, FOXC2, HEYL, MYO1C, NPNT, RET]
CWB_Specific	membrane lipid metabolic process	GO_BiologicalProcess	0.040602	[AGMO, AQP9, CASZ1, CEL, COL4A3BP, NEU4, SGMS2, SPTLC3, SPTSSB, ST8SIA3, TEX2]
CWB_Specific	anatomical structure maturation	GO_BiologicalProcess	0.0408303	[C1QA, CX3CR1, EPHA8, GH1, LRRK2, NFASC, RERE, RET, RFLNB, TAL1]
CWB_Specific	renal water homeostasis	GO_BiologicalProcess	0.041716	[ADCY6, AQP3, IRF6, PRKAR2A]
CWB_Specific	transmitter-gated ion channel activity involved in regulation of postsynaptic membrane potential	GO_BiologicalProcess	0.041716	[CHRNA2, CHRNA6, GABRB1, GRIK3]
CWB_Specific	inositol phosphate biosynthetic process	GO_BiologicalProcess	0.041716	[ADCYAP1R1, FGF2, NTSR1, P2RY1]
CWB_Specific	sulfur compound transmembrane transporter activity	GO_BiologicalProcess	0.041716	[MDM4, SLC26A2, SLC38A1, WLS]
CWB_Specific	positive regulation of cytokine-mediated signaling pathway	GO_BiologicalProcess	0.0417932	[CEL, EDN1, RBM5, TET2, TREM2]
CWB_Specific	sphingolipid biosynthetic process	GO_BiologicalProcess	0.0421189	[AQP9, CASZ1, COL4A3BP, SGMS2, SPTLC3, SPTSSB, ST8SIA3]
CWB_Specific	plasminogen activation	GO_BiologicalProcess	0.0422052	[PLAT, SCN9A, SERPINE1]
CWB_Specific	regulation of stress-activated MAPK cascade	GO_BiologicalProcess	0.0422431	[CCN2, EDN1, EGFR, ERN1, MAP3K2, MID1, NOD1, RORA, SAMD5, SH3RF2, TET2, TLR4, XDH]
CWB_Specific	regulation of regulated secretory pathway	GO_BiologicalProcess	0.043206	[CACNA1G, CD84, CHRNA6, IL4R, ITGB2, LRRK2, P2RY1, RAB3GAP1, VAMP1]
CWB_Specific	mesonephros development	GO_BiologicalProcess	0.0432973	[AGT, EPCAM, EYA1, FGF2, FOXC2, NPNT, RET]
CWB_Specific	positive regulation of peptidase activity	GO_BiologicalProcess	0.0435136	[CASP10, CASP8, CAV1, CCN2, CTSC, GRIN2A, HIP1, NKX3-1, NOD1, TNFSF15, XDH]
CWB_Specific	negative regulation of neuron differentiation	GO_BiologicalProcess	0.0435225	[ADCY6, CNTN4, DIXDC1, FSTL4, KIAA0319, LRIG2, LRRK2, MINAR1, NTN1, SEMA3F, SPOCK1, TET2]
CWB_Specific	nucleobase metabolic process	GO_BiologicalProcess	0.0435629	[CDA, MTHFD1L, TTR, XDH]
CWB_Specific	embryonic cranial skeleton morphogenesis	GO_BiologicalProcess	0.0435629	[ALX3, GRHL2, MTHFD1L, POSTN]
CWB_Specific	peptidase activator activity	GO_BiologicalProcess	0.0435629	[CAV1, CTSC, NKX3-1, NOD1]
CWB_Specific	negative regulation of osteoblast differentiation	GO_BiologicalProcess	0.0435629	[GDF10, HDAC4, RORB, SUFU]
CWB_Specific	neutral amino acid transmembrane transporter activity	GO_BiologicalProcess	0.0435629	[NET1, SLC36A4, SLC38A1, SLC6A20]
CWB_Specific	regulation of glucose transmembrane transport	GO_BiologicalProcess	0.0439755	[EDN1, ENPP1, GH1, IRF6, KCNA5, SLC1A2]
CWB_Specific	positive regulation of ossification	GO_BiologicalProcess	0.0439755	[ADGRV1, CEBPD, FBN2, IL6R, NPNT, POSTN]
CWB_Specific	skeletal muscle organ development	GO_BiologicalProcess	0.0440801	[ANGPTL1, ASS1, CAV1, CCNT2, DCN, HDAC4, HEYL, HIVEP3, MYOCD, POP1]
CWB_Specific	vascular process in circulatory system	GO_BiologicalProcess	0.0440801	[ADCY6, ADM, AGT, CAV1, CHRM3, DOCK5, EDN1, EGFR, KCNA5, P2RY1]
CWB_Specific	apical junction assembly	GO_BiologicalProcess	0.044622	[DLG5, F11R, GRHL2, MARVELD2, MYO1C]
CWB_Specific	cellular response to cAMP	GO_BiologicalProcess	0.044622	[AQP9, ASS1, HCN4, IRF6, SLC5A5]
CWB_Specific	positive regulation of cysteine-type endopeptidase activity	GO_BiologicalProcess	0.0447837	[CASP10, CASP8, CCN2, GRIN2A, HIP1, NKX3-1, NOD1, TNFSF15, XDH]
CWB_Specific	cellular response to angiotensin	GO_BiologicalProcess	0.0448124	[AGT, CA2, CAV1]
CWB_Specific	regulation of vascular endothelial growth factor signaling pathway	GO_BiologicalProcess	0.0448124	[DCN, MYO1C, XDH]
CWB_Specific	water transport	GO_BiologicalProcess	0.0448124	[AQP3, AQP9, IRF6]
CWB_Specific	positive regulation of proteasomal ubiquitin-dependent protein catabolic process	GO_BiologicalProcess	0.0452975	[CAV1, CNKSR1, LRRK2, NPAS3, RNF217, SH3RF2]
CWB_Specific	positive regulation of heart contraction	GO_BiologicalProcess	0.0453233	[ADM, CCN2, EDN1, RYR2]
CWB_Specific	regulation of granulocyte chemotaxis	GO_BiologicalProcess	0.0453233	[CAMK1D, CMKLR1, DYSF, EDN1]
CWB_Specific	postsynapse organization	GO_BiologicalProcess	0.045587	[CDKL5, CEL, CUX2, LRRK2, NRXN1, PAK3, SEMA3F, SHANK2, TANC1, TET2]
CWB_Specific	ureteric bud morphogenesis	GO_BiologicalProcess	0.0460659	[AGT, EYA1, FGF2, FOXC2, NPNT]
CWB_Specific	integrin-mediated signaling pathway	GO_BiologicalProcess	0.0463482	[ADAM9, CCN2, DST, HCK, ITGA9, ITGB2, ITGBL1]
CWB_Specific	response to amino acid	GO_BiologicalProcess	0.0463482	[ASS1, CCN2, COL1A1, EDN1, EGFR, IREB2, SLC1A2]
CWB_Specific	smooth muscle contraction	GO_BiologicalProcess	0.0463482	[AGT, CAV1, CHRM3, DOCK5, EDN1, MYOCD, NPNT]
CWB_Specific	nerve development	GO_BiologicalProcess	0.0465217	[ADARB1, KCNA2, LRIG2, RET, SCN9A, SEMA3F]
CWB_Specific	positive regulation of smooth muscle cell migration	GO_BiologicalProcess	0.0474606	[AGT, DOCK5, HDAC4, POSTN]
CWB_Specific	regulation of postsynapse organization	GO_BiologicalProcess	0.0474677	[CDKL5, CUX2, LRRK2, NRXN1, PAK3, SEMA3F, TET2]
CWB_Specific	cellular component maintenance	GO_BiologicalProcess	0.0475289	[MYOCD, SHANK2, SUPT6H, TANC1, WHRN]
CWB_Specific	aminoglycan catabolic process	GO_BiologicalProcess	0.0475289	[DCN, FGF2, GPC5, LUM, LYVE1]
CWB_Specific	positive regulation of macroautophagy	GO_BiologicalProcess	0.0475289	[DCN, LARP1, NHLRC1, NOD1, RAB3GAP1]
CWB_Specific	L-amino acid transmembrane transporter activity	GO_BiologicalProcess	0.0475289	[NET1, SLC1A2, SLC36A4, SLC38A1, SLC6A20]
CWB_Specific	response to manganese ion	GO_BiologicalProcess	0.0475726	[ADAM9, IREB2, LRRK2]
CWB_Specific	regulation of cellular response to vascular endothelial growth factor stimulus	GO_BiologicalProcess	0.0475726	[DCN, MYO1C, XDH]
CWB_Specific	regulation of odontogenesis	GO_BiologicalProcess	0.0475726	[DMP1, EDN1, POSTN]
CWB_Specific	detection of biotic stimulus	GO_BiologicalProcess	0.0475726	[NOD1, TLR4, TREM2]
CWB_Specific	signal transduction involved in cellular response to ammonium ion	GO_BiologicalProcess	0.0475726	[CHRM3, GNAQ, RGS8]
CWB_Specific	acetylcholine receptor signaling pathway	GO_BiologicalProcess	0.0475726	[CHRM3, GNAQ, RGS8]
CWB_Specific	positive regulation of excitatory postsynaptic potential	GO_BiologicalProcess	0.0475726	[CUX2, NRXN1, SHANK2]
CWB_Specific	response to muscle activity	GO_BiologicalProcess	0.0475726	[AGT, POSTN, RYR2]
CWB_Specific	astrocyte activation	GO_BiologicalProcess	0.0475726	[C1QA, EGFR, TREM2]
CWB_Specific	regulation of superoxide anion generation	GO_BiologicalProcess	0.0475726	[AGT, EGFR, ITGB2]
CWB_Specific	positive regulation of alcohol biosynthetic process	GO_BiologicalProcess	0.0475726	[ADCYAP1R1, NTSR1, P2RY1]
CWB_Specific	modified amino acid transmembrane transporter activity	GO_BiologicalProcess	0.0475726	[MDM4, SLC46A1, WLS]
CWB_Specific	norepinephrine transport	GO_BiologicalProcess	0.0475726	[AGT, NET1, P2RY1]
CWB_Specific	positive regulation of transmembrane transport	GO_BiologicalProcess	0.0481727	[AGT, AZIN1, CA2, EHD3, GH1, KCNA1, NPSR1, NTSR1, RYR2, SLC1A2, TREM2]
CWB_Specific	glucose transmembrane transport	GO_BiologicalProcess	0.0487211	[EDN1, ENPP1, GH1, IRF6, KCNA5, SLC1A2, SLC2A5]
CWB_Specific	lysosome localization	GO_BiologicalProcess	0.0493736	[CBL, CD84, IL4R, MILR1, RAB39A]
CWB_Specific	mesonephric tubule morphogenesis	GO_BiologicalProcess	0.0493736	[AGT, EYA1, FGF2, FOXC2, NPNT]
CWB_Specific	regulation of sensory perception of pain	GO_BiologicalProcess	0.0493933	[EDN1, GRIN2A, GRM1, NTSR1]
CWB_Specific	neurotransmitter receptor activity involved in regulation of postsynaptic membrane potential	GO_BiologicalProcess	0.0493933	[CHRNA2, CHRNA6, GABRB1, GRIK3]
CWB_Specific	positive regulation of dendrite morphogenesis	GO_BiologicalProcess	0.0493933	[CDKL5, CUX2, PAK3, TET2]
CWB_Specific	regulation of polysaccharide metabolic process	GO_BiologicalProcess	0.0493933	[ENPP1, ESRRB, IRF6, PPP1R3D]
CWB_Specific	T-helper 1 type immune response	GO_BiologicalProcess	0.0493933	[HAVCR2, IL4R, IL6R, TLR4]
CWB_Specific	nephron epithelium development	GO_BiologicalProcess	0.0499918	[AGT, EYA1, FGF2, FOXC2, HEYL, MYO1C, NPNT]
CWB_Specific	regulation of systemic arterial blood pressure	GO_BiologicalProcess	0.0499918	[ADM, AGT, ANGPTL1, EDN1, NTSR1, POSTN, SLC2A5]

## Sheet: Table S3
Supplemental Table S3 Gene ontology and KEGG enrichment analysis on cognate genes of the BMX/CWB specific H3K27ac peaks in liver tissue
Peak cateogories	GOTerm	Ontology Source	Term PValue Corrected with Benjamini-Hochberg	Associated Genes Found
BMX_Specific	lipid metabolic process	GO_BiologicalProcess	1.7035e-13	[AASDH, ABCA4, ABCB11, ABCD1, ABCD3, ABHD2, ABHD3, ABHD6, ABO, ACAA1, ACADL, ACAT2, ACOT12, ACSF3, ACSL3, ACSL5, ACSM3, ADH4, ADM, ADTRP, AGMO, AIG1, AKR1A1, ALDH1A1, ALDH1L1, ALDH3A2, ALDH5A1, ALG11, ALG12, ALG13, ALG6, ANGPTL3, ANGPTL8, APOB, APOC4, APOE, APOH, ARHGAP9, ASXL1, ATM, ATP1A1, B3GALT4, B3GNT5, BFAR, BMX, C1QTNF1, CAT, CBR4, CDS1, CDS2, CERS2, CERS5, CH25H, CHKA, CHKB, CLU, CNEP1R1,…
BMX_Specific	cellular lipid metabolic process	GO_BiologicalProcess	2.43458e-13	[AASDH, ABCA4, ABCD1, ABCD3, ABHD2, ABHD3, ABHD6, ABO, ACAA1, ACADL, ACAT2, ACOT12, ACSF3, ACSL3, ACSL5, ACSM3, ADH4, ADTRP, AGMO, AIG1, AKR1A1, ALDH1A1, ALDH1L1, ALDH3A2, ALDH5A1, ALG11, ALG12, ALG13, ALG6, ANGPTL3, ANGPTL8, APOB, APOE, APOH, ASXL1, ATM, B3GALT4, B3GNT5, BFAR, BMX, C1QTNF1, CAT, CBR4, CDS1, CDS2, CERS2, CERS5, CHKA, CHKB, CNEP1R1, CPT1B, CPT2, CRYL1, CYP1B1, CYP2E1, CYP2U1, CYP4…
BMX_Specific	lipid biosynthetic process	GO_BiologicalProcess	8.6475e-13	[ABCB11, ABCD1, ABCD3, ABHD2, ABHD3, ABHD6, ACADL, ACAT2, ACOT12, ACSF3, ACSL3, ACSM3, ADM, AGMO, AKR1A1, ALDH3A2, APOB, APOE, ATM, ATP1A1, B3GALT4, B3GNT5, BFAR, BMX, C1QTNF1, CBR4, CDS1, CDS2, CERS2, CERS5, CH25H, CHKA, CHKB, CNEP1R1, CPT2, CYP27A1, CYP2E1, CYP51A1, CYP7A1, CYP7B1, DEGS1, DGAT2, DGKQ, DHCR24, DHCR7, DHRS7B, DIPK2A, DPM3, EIF2B5, ELOVL1, ELOVL5, ELOVL6, EPHX2, ETNK1, ETNPPL, FAA…
BMX_Specific	organic acid metabolic process	GO_BiologicalProcess	7.24632e-12	[AASDH, AASS, ABCB11, ABCC5, ABCD1, ABCD3, ABHD2, ABHD3, ACAA1, ACADL, ACAN, ACAT2, ACOT12, ACSF3, ACSL3, ACSL5, ACSM3, ADTRP, AGXT2, AIG1, AIMP2, AKR1A1, ALDH1A1, ALDH1L1, ALDH3A2, ALDH5A1, ANGPTL3, AS3MT, ATP2B2, BFAR, BHMT, BHMT2, C1QTNF1, CARNS1, CAT, CBR4, CH25H, CHKB, CHPF2, CHST1, CHST11, CHST13, CKMT2, CNPY2, CPT1B, CPT2, CRYL1, CYP1B1, CYP27A1, CYP2E1, CYP2U1, CYP4V2, CYP7A1, CYP7B1, DAG…
BMX_Specific	oxoacid metabolic process	GO_BiologicalProcess	2.25652e-11	[AASDH, AASS, ABCB11, ABCC5, ABCD1, ABCD3, ABHD2, ABHD3, ACAA1, ACADL, ACAN, ACAT2, ACOT12, ACSF3, ACSL3, ACSL5, ACSM3, ADTRP, AGXT2, AIG1, AIMP2, AKR1A1, ALDH1A1, ALDH1L1, ALDH3A2, ALDH5A1, ANGPTL3, AS3MT, ATP2B2, BFAR, BHMT, BHMT2, C1QTNF1, CARNS1, CAT, CBR4, CH25H, CHKB, CHPF2, CHST1, CHST11, CHST13, CKMT2, CNPY2, CPT1B, CPT2, CRYL1, CYP1B1, CYP27A1, CYP2E1, CYP2U1, CYP4V2, CYP7A1, CYP7B1, DAG…
BMX_Specific	carboxylic acid metabolic process	GO_BiologicalProcess	3.32759e-11	[AASDH, AASS, ABCB11, ABCC5, ABCD1, ABCD3, ABHD2, ABHD3, ACAA1, ACADL, ACAT2, ACOT12, ACSF3, ACSL3, ACSL5, ACSM3, ADTRP, AGXT2, AIG1, AIMP2, AKR1A1, ALDH1A1, ALDH1L1, ALDH3A2, ALDH5A1, ANGPTL3, AS3MT, ATP2B2, BFAR, BHMT, BHMT2, C1QTNF1, CARNS1, CAT, CBR4, CH25H, CHKB, CKMT2, CNPY2, CPT1B, CPT2, CRYL1, CYP1B1, CYP27A1, CYP2E1, CYP2U1, CYP4V2, CYP7A1, CYP7B1, DAGLA, DARS2, DBT, DCXR, DEGS1, DFFB, D…
BMX_Specific	sterol metabolic process	GO_BiologicalProcess	4.61009e-11	[ACADL, ACAT2, ANGPTL3, APOB, APOE, BFAR, CAT, CH25H, CYP1B1, CYP27A1, CYP4V2, CYP51A1, CYP7A1, CYP7B1, DGAT2, DGKQ, DHCR24, DHCR7, DIPK2A, DISP3, ELOVL6, EPHX2, FASN, FDFT1, FDPS, GBA2, GBA3, GC, GPAM, HMGCR, HMGCS1, HNF1A, LDLR, LIPC, MSMO1, MVK, NPC1L1, PCSK9, PLP2, PMVK, PON1, POR, PRKAG2, SC5D, SCAP, SCD, SLC27A5, SQLE, SREBF1, SREBF2, STARD3, TTC39B]
BMX_Specific	regulation of cholesterol metabolic process	GO_BiologicalProcess	4.73651e-11	[ACADL, APOB, APOE, BFAR, CYP51A1, CYP7A1, DGAT2, DGKQ, DHCR7, ELOVL6, EPHX2, FASN, FDFT1, FDPS, GPAM, HMGCR, HMGCS1, LDLR, MVK, PMVK, POR, SC5D, SCAP, SCD, SQLE, SREBF1, SREBF2, TTC39B]
BMX_Specific	cholesterol metabolic process	GO_BiologicalProcess	6.17718e-11	[ACADL, ACAT2, ANGPTL3, APOB, APOE, BFAR, CAT, CH25H, CYP27A1, CYP51A1, CYP7A1, CYP7B1, DGAT2, DGKQ, DHCR24, DHCR7, DIPK2A, DISP3, ELOVL6, EPHX2, FASN, FDFT1, FDPS, GBA2, GBA3, GC, GPAM, HMGCR, HMGCS1, HNF1A, LDLR, LIPC, MSMO1, MVK, NPC1L1, PCSK9, PLP2, PMVK, PON1, POR, SC5D, SCAP, SCD, SLC27A5, SQLE, SREBF1, SREBF2, STARD3, TTC39B]
BMX_Specific	secondary alcohol metabolic process	GO_BiologicalProcess	5.75593e-10	[ACADL, ACAT2, ANGPTL3, APOB, APOE, BFAR, CAT, CH25H, CYP27A1, CYP51A1, CYP7A1, CYP7B1, DGAT2, DGKQ, DHCR24, DHCR7, DIPK2A, DISP3, ELOVL6, EPHX2, FASN, FDFT1, FDPS, GBA2, GBA3, GC, GPAM, HMGCR, HMGCS1, HNF1A, LDLR, LIPC, MSMO1, MVK, NPC1L1, PCSK9, PLP2, PMVK, PON1, POR, SC5D, SCAP, SCD, SLC27A5, SQLE, SREBF1, SREBF2, STARD3, TTC39B]
BMX_Specific	small molecule biosynthetic process	GO_BiologicalProcess	8.43738e-10	[ABCB11, ABCC5, ABCD1, ABCD3, ABHD2, ABHD3, ACADL, ACAT2, ACOT12, ACSF3, ACSL3, ACSM3, ADM, AGXT2, AKR1A1, ALDH1A1, APOB, APOE, ATP2B2, BFAR, BHMT, BHMT2, C1QTNF1, CARNS1, CBR4, CH25H, CLK2, CNPY2, COQ10A, COQ8A, CRTC2, CRY1, CYP27A1, CYP2E1, CYP51A1, CYP7A1, CYP7B1, DEGS1, DERA, DFFB, DGAT2, DGKQ, DHCR24, DHCR7, DIPK2A, DPYD, EGF, EIF2B5, ELOVL1, ELOVL5, ELOVL6, ENTPD5, EPHX2, FAAH, FADS1, FADS2…
BMX_Specific	monocarboxylic acid metabolic process	GO_BiologicalProcess	1.13776e-09	[AASDH, ABCB11, ABCD1, ABCD3, ABHD2, ABHD3, ACAA1, ACADL, ACAT2, ACOT12, ACSF3, ACSL3, ACSL5, ACSM3, ADTRP, AGXT2, AIG1, AKR1A1, ALDH1A1, ALDH3A2, ALDH5A1, ANGPTL3, AS3MT, BFAR, C1QTNF1, CAT, CBR4, CH25H, CPT1B, CPT2, CRYL1, CYP1B1, CYP27A1, CYP2E1, CYP2U1, CYP4V2, CYP7A1, CYP7B1, DAGLA, DCXR, DEGS1, DGAT2, EIF2B5, ELOVL1, ELOVL5, ELOVL6, ENTPD5, EPHX2, FAAH, FABP1, FADS1, FADS2, FAH, FANCA, FASN…
BMX_Specific	alcohol metabolic process	GO_BiologicalProcess	7.14732e-09	[ACADL, ACAT2, ADH4, AKR1A1, ALDH1A1, ALDH1B1, ALDH1L1, ALDH2, ALDH3A2, ANGPTL3, APOB, APOE, BFAR, CAT, CBR4, CH25H, CHKA, CYP1B1, CYP27A1, CYP51A1, CYP7A1, CYP7B1, DGAT2, DGKQ, DHCR24, DHCR7, DHRS3, DIPK2A, DISP3, ELOVL6, EPHX2, FASN, FDFT1, FDPS, GBA2, GBA3, GC, GCK, GPAM, HMGCR, HMGCS1, HNF1A, INPPL1, LDLR, LIPC, MINPP1, MIOX, MOXD1, MSMO1, MVK, MYOF, NPC1L1, PAN2, PCSK9, PECR, PGPEP1, PLP2, P…
BMX_Specific	fatty acid metabolic process	GO_BiologicalProcess	3.50166e-08	[AASDH, ABCD1, ABCD3, ABHD2, ABHD3, ACAA1, ACADL, ACAT2, ACOT12, ACSF3, ACSL3, ACSL5, ACSM3, ADTRP, AIG1, ALDH3A2, ALDH5A1, ANGPTL3, C1QTNF1, CBR4, CPT1B, CPT2, CRYL1, CYP1B1, CYP2E1, CYP2U1, CYP4V2, CYP7A1, DAGLA, DEGS1, DGAT2, EIF2B5, ELOVL1, ELOVL5, ELOVL6, EPHX2, FAAH, FABP1, FADS1, FADS2, FASN, GPAM, GPAT4, HACD2, HNF1A, HSD17B10, HSD17B4, IRS1, LIPC, LPIN3, LTC4S, MAP3K8, MMUT, MSMO1, MYCBP…
BMX_Specific	organic hydroxy compound metabolic process	GO_BiologicalProcess	3.50442e-08	[ABCB11, ACAA1, ACADL, ACAT2, ADH4, AKR1A1, ALDH1A1, ALDH1B1, ALDH1L1, ALDH2, ALDH3A2, ANGPTL3, APOB, APOE, BFAR, CAT, CBR4, CH25H, CHKA, CYP1B1, CYP27A1, CYP4V2, CYP51A1, CYP7A1, CYP7B1, DGAT2, DGKQ, DHCR24, DHCR7, DHRS3, DIO1, DIPK2A, DISP3, ELOVL6, EPHX2, FAH, FANCA, FASN, FDFT1, FDPS, GBA2, GBA3, GC, GCK, GCNT4, GPAM, HDC, HMGCR, HMGCS1, HNF1A, HPN, HSD17B4, INPPL1, ITGAM, LDLR, LIPC, MAOB, M…
BMX_Specific	regulation of cholesterol biosynthetic process	GO_BiologicalProcess	8.56546e-08	[APOB, APOE, CYP51A1, CYP7A1, DHCR7, ELOVL6, FASN, FDFT1, FDPS, GPAM, HMGCR, HMGCS1, MVK, PMVK, POR, SC5D, SCAP, SCD, SQLE, SREBF1, SREBF2]
BMX_Specific	regulation of sterol biosynthetic process	GO_BiologicalProcess	8.56546e-08	[APOB, APOE, CYP51A1, CYP7A1, DHCR7, ELOVL6, FASN, FDFT1, FDPS, GPAM, HMGCR, HMGCS1, MVK, PMVK, POR, SC5D, SCAP, SCD, SQLE, SREBF1, SREBF2]
BMX_Specific	steroid metabolic process	GO_BiologicalProcess	1.07268e-07	[ABCB11, ACAA1, ACADL, ACAT2, ADM, AKR1A1, ANGPTL3, APOB, APOE, ATP1A1, BFAR, CAT, CH25H, CYP1B1, CYP27A1, CYP2E1, CYP4V2, CYP51A1, CYP7A1, CYP7B1, DGAT2, DGKQ, DHCR24, DHCR7, DIPK2A, DISP3, ELOVL6, EPHX2, FASN, FDFT1, FDPS, GBA2, GBA3, GC, GPAM, HMGCR, HMGCS1, HNF1A, HSD17B4, HSD17B6, KNSTRN, LDLR, LIPC, MSMO1, MVK, NPC1L1, NR1I2, OSBPL2, PCSK9, PLP2, PMVK, PON1, POR, PRKAG2, RDH16, RORC, SC5D, …
BMX_Specific	sterol biosynthetic process	GO_BiologicalProcess	1.29739e-07	[ACAT2, APOB, APOE, CH25H, CYP51A1, CYP7A1, DHCR24, DHCR7, DIPK2A, ELOVL6, FASN, FDFT1, FDPS, GPAM, HMGCR, HMGCS1, MSMO1, MVK, NPC1L1, PMVK, POR, PRKAG2, SC5D, SCAP, SCD, SQLE, SREBF1, SREBF2]
BMX_Specific	carboxylic acid biosynthetic process	GO_BiologicalProcess	2.74168e-07	[ABCB11, ABCC5, ABCD1, ABCD3, ABHD2, ABHD3, ACADL, ACOT12, ACSF3, ACSL3, ACSM3, AGXT2, AKR1A1, ALDH1A1, ATP2B2, BFAR, BHMT, BHMT2, C1QTNF1, CARNS1, CBR4, CH25H, CNPY2, CYP27A1, CYP2E1, CYP7A1, CYP7B1, DEGS1, DFFB, DPYD, EGF, EIF2B5, ELOVL1, ELOVL5, ELOVL6, ENTPD5, EPHX2, FAAH, FADS1, FADS2, FASN, FBP1, FPGS, GCK, GLS2, GSTA2, HAAO, HACD2, HNF1A, HOGA1, HSD17B4, KMO, KYNU, LIPC, LTC4S, MAMLD1, MGS…
BMX_Specific	organic acid biosynthetic process	GO_BiologicalProcess	2.93707e-07	[ABCB11, ABCC5, ABCD1, ABCD3, ABHD2, ABHD3, ACADL, ACOT12, ACSF3, ACSL3, ACSM3, AGXT2, AKR1A1, ALDH1A1, ATP2B2, BFAR, BHMT, BHMT2, C1QTNF1, CARNS1, CBR4, CH25H, CNPY2, CYP27A1, CYP2E1, CYP7A1, CYP7B1, DEGS1, DFFB, DPYD, EGF, EIF2B5, ELOVL1, ELOVL5, ELOVL6, ENTPD5, EPHX2, FAAH, FADS1, FADS2, FASN, FBP1, FPGS, GCK, GLS2, GSTA2, HAAO, HACD2, HNF1A, HOGA1, HSD17B4, KMO, KYNU, LIPC, LTC4S, MAMLD1, MGS…
BMX_Specific	oxidoreductase activity	GO_BiologicalProcess	3.00409e-07	[AASS, ACAA1, ACADL, ADH4, AGMO, AKR1A1, ALDH1A1, ALDH1B1, ALDH1L1, ALDH2, ALDH3A2, ALDH5A1, ALKBH5, AOX1, APOE, ATP2B2, BLVRA, BLVRB, CAT, CBR3, CBR4, CCS, CH25H, COX6C, CRYL1, CRYZ, CYP1B1, CYP27A1, CYP2E1, CYP2U1, CYP4V2, CYP51A1, CYP7A1, CYP7B1, DCXR, DEGS1, DHCR24, DHCR7, DHDH, DHRS13, DHRS3, DHRS7, DHRS7B, DIO1, DIPK2A, DMGDH, DPYD, EGFR, FAAH, FADS1, FADS2, FASN, FMO1, FRRS1, GFOD2, GLDC, …
BMX_Specific	coenzyme metabolic process	GO_BiologicalProcess	3.18261e-07	[AASS, ABCD1, ACOT12, ACOT13, ACSF3, ACSL3, ACSL5, ACSM3, AKR1A1, ALDH1A1, ALDH1L1, BHMT2, CAT, CBR3, CBR4, CD38, COQ10A, COQ8A, CRYL1, DCXR, DERA, DGAT2, DIPK2A, EIF2B5, ELOVL1, ELOVL5, ELOVL6, ENTPD5, FASN, FBP1, FMO1, FPGS, GCK, GGH, GPAM, GPAT4, HAAO, HACD2, HMGCR, HMGCS1, HSD17B4, IDO2, KMO, KYNU, LRSAM1, MAMLD1, MAP3K8, MCCC1, MIA3, MTHFR, MVK, NADSYN1, NAPRT, NDC1, NMNAT1, NNT, NUP155, NUP…
BMX_Specific	cholesterol biosynthetic process	GO_BiologicalProcess	5.26841e-07	[ACAT2, APOB, APOE, CYP51A1, CYP7A1, DHCR24, DHCR7, DIPK2A, ELOVL6, FASN, FDFT1, FDPS, GPAM, HMGCR, HMGCS1, MSMO1, MVK, NPC1L1, PMVK, POR, SC5D, SCAP, SCD, SQLE, SREBF1, SREBF2]
BMX_Specific	secondary alcohol biosynthetic process	GO_BiologicalProcess	6.47193e-07	[ACAT2, APOB, APOE, CYP51A1, CYP7A1, DHCR24, DHCR7, DIPK2A, ELOVL6, FASN, FDFT1, FDPS, GPAM, HMGCR, HMGCS1, MSMO1, MVK, NPC1L1, PMVK, POR, SC5D, SCAP, SCD, SQLE, SREBF1, SREBF2]
BMX_Specific	organic acid catabolic process	GO_BiologicalProcess	1.13928e-06	[AASS, ABCD1, ABCD3, ABHD2, ABHD3, ACAA1, ACADL, ACAT2, ACSF3, ADTRP, AGXT2, AIG1, AKR1A1, ALDH1L1, ALDH3A2, ALDH5A1, ATP2B2, CARNS1, CPT1B, CPT2, CRYL1, DBT, DCXR, FAAH, FABP1, FAH, FANCA, GLDC, GLS2, GPAM, HAAO, HDC, HGD, HOGA1, HPD, HSD17B10, HSD17B4, IDO2, IDUA, IRS1, KMO, KYNU, LPIN3, MAP3K8, MCCC1, MMUT, OGDH, PECR, PEX5, PIPOX, PON1, PON3, PRODH2, RBP5, RHOV, RIDA, SDSL, SLC25A21, SLC27A2,…
BMX_Specific	carboxylic acid catabolic process	GO_BiologicalProcess	1.13928e-06	[AASS, ABCD1, ABCD3, ABHD2, ABHD3, ACAA1, ACADL, ACAT2, ACSF3, ADTRP, AGXT2, AIG1, AKR1A1, ALDH1L1, ALDH3A2, ALDH5A1, ATP2B2, CARNS1, CPT1B, CPT2, CRYL1, DBT, DCXR, FAAH, FABP1, FAH, FANCA, GLDC, GLS2, GPAM, HAAO, HDC, HGD, HOGA1, HPD, HSD17B10, HSD17B4, IDO2, IDUA, IRS1, KMO, KYNU, LPIN3, MAP3K8, MCCC1, MMUT, OGDH, PECR, PEX5, PIPOX, PON1, PON3, PRODH2, RBP5, RHOV, RIDA, SDSL, SLC25A21, SLC27A2,…
BMX_Specific	cofactor metabolic process	GO_BiologicalProcess	1.20982e-06	[AASS, ABCB6, ABCD1, ACOT12, ACOT13, ACSF3, ACSL3, ACSL5, ACSM3, ADH4, AKR1A1, ALAD, ALDH1A1, ALDH1L1, ALDH5A1, AMBP, BHMT2, BLVRA, BLVRB, CAT, CBR3, CBR4, CD38, CHAC2, CLYBL, COQ10A, COQ8A, CRYL1, DCXR, DERA, DGAT2, DIPK2A, EGFR, EIF2B5, ELOVL1, ELOVL5, ELOVL6, ENTPD5, FASN, FBP1, FMO1, FPGS, GCK, GGH, GPAM, GPAT4, GPX3, GSTA2, GSTK1, HAAO, HACD2, HDAC6, HMGCR, HMGCS1, HNF1A, HPX, HSD17B4, IDO2,…
BMX_Specific	steroid biosynthetic process	GO_BiologicalProcess	1.21734e-06	[ABCB11, ACAT2, ADM, AKR1A1, APOB, APOE, ATP1A1, BFAR, CH25H, CYP27A1, CYP51A1, CYP7A1, CYP7B1, DGKQ, DHCR24, DHCR7, DIPK2A, ELOVL6, FASN, FDFT1, FDPS, GPAM, HMGCR, HMGCS1, HNF1A, HSD17B4, HSD17B6, KNSTRN, MSMO1, MVK, NPC1L1, OSBPL2, PMVK, POR, PRKAG2, SC5D, SCAP, SCD, SDR42E1, SF1, SLC27A2, SLC27A5, SQLE, SREBF1, SREBF2, STARD3]
BMX_Specific	organophosphate metabolic process	GO_BiologicalProcess	1.67901e-06	[AASS, ABCD1, ABHD3, ABHD6, ACOT12, ACOT13, ACSF3, ACSL3, ACSL5, ACSM3, ADCY4, ADCY5, ADCY7, ADCY9, AFG1L, AKR1A1, ALDH1A1, ALDH5A1, AMPD2, ANGPTL3, ASXL1, ATM, ATP1B1, BFAR, BMX, CAT, CBR4, CD38, CDS1, CDS2, CHKA, CHKB, COX6C, CPT2, CRYL1, DCXR, DERA, DFFB, DGAT2, DGKQ, DLG2, DPM3, EIF2B5, ELOVL1, ELOVL5, ELOVL6, ENPP2, ENTPD5, ETNK1, ETNPPL, FADS1, FASN, FBP1, FBP2, FCSK, FDFT1, FDPS, FGFR3, FL…
BMX_Specific	small molecule catabolic process	GO_BiologicalProcess	1.70543e-06	[AASS, ABCD1, ABCD3, ABHD2, ABHD3, ACAA1, ACADL, ACAT2, ACSF3, ADH4, ADTRP, AGXT2, AIG1, AKR1A1, ALDH1A1, ALDH1B1, ALDH1L1, ALDH2, ALDH3A2, ALDH5A1, APOE, ATP2B2, CARNS1, CBR3, CPT1B, CPT2, CRYL1, CYP27A1, CYP7A1, DBT, DCXR, DERA, DHDH, DPYD, DPYS, ENTPD5, FAAH, FABP1, FAH, FANCA, GCK, GLDC, GLS2, GLYCTK, GPAM, HAAO, HDC, HGD, HOGA1, HPD, HSD17B10, HSD17B4, IDO2, IDUA, IRS1, KMO, KYNU, LPIN3, MAP…
BMX_Specific	regulation of steroid metabolic process	GO_BiologicalProcess	2.24538e-06	[ACADL, ADM, APOB, APOE, ATP1A1, BFAR, CYP51A1, CYP7A1, DGAT2, DGKQ, DHCR7, ELOVL6, EPHX2, FASN, FDFT1, FDPS, GPAM, HMGCR, HMGCS1, LDLR, MVK, PMVK, POR, RORC, SC5D, SCAP, SCD, SF1, SQLE, SREBF1, SREBF2, TTC39B, UGGT1]
BMX_Specific	regulation of lipid biosynthetic process	GO_BiologicalProcess	5.60888e-06	[ABCD1, ABHD6, ACADL, ACSL3, ADM, APOB, APOE, ATP1A1, BFAR, C1QTNF1, CNEP1R1, CYP51A1, CYP7A1, DGAT2, DGKQ, DHCR7, ELOVL5, ELOVL6, FASN, FDFT1, FDPS, GPAM, GPLD1, HMGCR, HMGCS1, HSD17B13, LDLR, MVK, PLA2G6, PMVK, POR, PRKAG2, RDH10, RGN, SAMD8, SC5D, SCAP, SCD, SF1, SLC45A3, SMPD3, SQLE, SREBF1, SREBF2]
BMX_Specific	carbohydrate derivative metabolic process	GO_BiologicalProcess	6.88091e-06	[AASS, ABCC5, ABCD1, ABO, ACAN, ACOT12, ACOT13, ACSF3, ACSL3, ACSL5, ACSM3, ADAMTS13, ADCY4, ADCY5, ADCY7, ADCY9, AFG1L, AKR1A1, ALDH1A1, ALDH5A1, ALG11, ALG12, ALG13, ALG5, ALG6, AMFR, AMPD2, ATP1B1, B3GALT4, B3GNT5, BMPR2, CANT1, CAT, CBR4, CHPF2, CHST1, CHST11, CHST13, CNPY2, COX6C, CRYL1, DCXR, DERA, DFFB, DGAT2, DLG2, DPM3, DPY19L3, DPYD, DPYS, EDEM3, EGF, EIF2B5, ELOVL1, ELOVL5, ELOVL6, ENG…
BMX_Specific	lipoprotein metabolic process	GO_BiologicalProcess	1.0588e-05	[ABHD13, ANGPTL8, APOB, APOE, DGAT2, DPM3, GBA3, GC, GPAA1, GPLD1, HIP1R, ITGB3, LDLR, LRP1, LYPLAL1, MAP6D1, MTTP, NOTUM, NPC1L1, PAPLN, PCSK9, PGAP1, PIGA, PIGK, PIGO, TAP1, WDR45, ZDHHC14, ZDHHC17, ZDHHC24, ZDHHC6, ZDHHC7, ZDHHC8]
BMX_Specific	monocarboxylic acid biosynthetic process	GO_BiologicalProcess	1.23057e-05	[ABCB11, ABCD1, ABCD3, ABHD2, ABHD3, ACADL, ACOT12, ACSF3, ACSL3, ACSM3, ALDH1A1, BFAR, C1QTNF1, CBR4, CH25H, CYP27A1, CYP2E1, CYP7A1, CYP7B1, DEGS1, EIF2B5, ELOVL1, ELOVL5, ELOVL6, ENTPD5, EPHX2, FAAH, FADS1, FADS2, FASN, FBP1, GCK, HACD2, HNF1A, HOGA1, HSD17B4, KMO, LIPC, LTC4S, MAMLD1, MIA3, NDC1, NUP155, NUP214, NUP37, OGDH, OGDHL, OSBPL2, OXSM, PECR, PER2, PFKFB3, PKLR, PLA2G6, PLP1, PRKAG2,…
BMX_Specific	active transmembrane transporter activity	GO_BiologicalProcess	1.23956e-05	[ABCA4, ABCA6, ABCA8, ABCA9, ABCB11, ABCB6, ABCB7, ABCC10, ABCC2, ABCC5, ABCC6, ABCD1, ABCD3, ABCG5, ABCG8, ACTN4, ATM, ATP1A1, ATP1B1, ATP2A2, ATP2B2, ATP6V0A2, ATP6V1C2, CLCN3, CLCN6, HTT, LETM1, MED23, PHGDH, RGN, RHOV, SAFB, SEC14L3, SLC10A1, SLC12A7, SLC15A2, SLC15A4, SLC16A6, SLC17A1, SLC17A3, SLC19A1, SLC22A1, SLC22A3, SLC22A7, SLC23A1, SLC24A1, SLC25A4, SLC26A1, SLC2A6, SLC35C1, SLC35E1, …
BMX_Specific	monocarboxylic acid catabolic process	GO_BiologicalProcess	1.43218e-05	[ABCD1, ABCD3, ABHD2, ABHD3, ACAA1, ACADL, ACAT2, ADTRP, AGXT2, AIG1, AKR1A1, ALDH3A2, ALDH5A1, CPT1B, CPT2, CRYL1, DCXR, FAAH, FABP1, FAH, FANCA, HOGA1, HSD17B10, HSD17B4, IDUA, IRS1, LPIN3, MAP3K8, MMUT, PECR, PEX5, PON3, RBP5, SLC27A2, SLC27A5]
BMX_Specific	regulation of steroid biosynthetic process	GO_BiologicalProcess	1.66296e-05	[ADM, APOB, APOE, ATP1A1, BFAR, CYP51A1, CYP7A1, DGKQ, DHCR7, ELOVL6, FASN, FDFT1, FDPS, GPAM, HMGCR, HMGCS1, MVK, PMVK, POR, SC5D, SCAP, SCD, SF1, SQLE, SREBF1, SREBF2]
BMX_Specific	long-chain fatty acid metabolic process	GO_BiologicalProcess	2.05252e-05	[ABCD1, ACAA1, ACADL, ACOT12, ACSL3, ACSL5, ADTRP, AIG1, CPT2, CYP1B1, CYP2E1, CYP2U1, DAGLA, EIF2B5, ELOVL1, ELOVL5, ELOVL6, EPHX2, FAAH, FADS1, FADS2, HSD17B4, LTC4S, MYCBP2, PAM, PLA2G4B, PLP1, SLC27A2, SLC27A5]
BMX_Specific	carbohydrate metabolic process	GO_BiologicalProcess	2.4577e-05	[ABO, AGL, AKR1A1, ALDH1A1, ALDH1B1, ALDH2, ALDH5A1, ANGPTL3, B3GNT5, BRAT1, C1QTNF1, CHST1, CHST11, CHST13, CLK2, CPT2, CRTC2, CRY1, CRYL1, DCXR, DERA, DGAT2, DGKQ, DHDH, DIPK2A, DPM3, EGF, ENTPD5, EPM2AIP1, FBP1, FBP2, FCSK, FOXA2, FPGT, FUCA2, FUOM, GBA3, GCGR, GCK, GCNT4, GLB1L, GLYCTK, GNE, GPLD1, GYS2, HYAL4, IDUA, IGFBP5, INPPL1, IRS1, KLB, LRSAM1, MAMLD1, MAN2A1, MGA, MGAM, MIA3, MIOX, MY…
BMX_Specific	organic substance catabolic process	GO_BiologicalProcess	2.51094e-05	[AASS, ABCD1, ABCD3, ABHD13, ABHD2, ABHD3, ABHD6, ACAA1, ACADL, ACAN, ACAT2, ACSF3, ADAMTS13, ADGRB1, ADH4, ADTRP, AFG1L, AGAP3, AGL, AGXT2, AIG1, AKR1A1, ALAD, ALDH1A1, ALDH1B1, ALDH1L1, ALDH2, ALDH3A2, ALDH5A1, ALKBH5, AMBP, AMFR, ANAPC1, ANAPC5, ANAPC7, ANGEL2, ANGPTL3, ANPEP, AOX1, APOB, APOE, AREL1, ASXL1, ATM, ATP2B2, BCAP31, BFAR, BHMT, BIRC6, BLVRA, BLVRB, CAMLG, CARNS1, CBR3, CCDC22, CCD…
BMX_Specific	thioester metabolic process	GO_BiologicalProcess	2.8401e-05	[AASS, ABCD1, ACOT12, ACOT13, ACSF3, ACSL3, ACSL5, ACSM3, CAT, CBR4, DGAT2, EIF2B5, ELOVL1, ELOVL5, ELOVL6, FASN, GPAM, GPAT4, HACD2, HMGCS1, HSD17B4, KYNU, MVK, OGDH, OXSM, PIPOX, PMVK, SCD]
BMX_Specific	acyl-CoA metabolic process	GO_BiologicalProcess	2.8401e-05	[AASS, ABCD1, ACOT12, ACOT13, ACSF3, ACSL3, ACSL5, ACSM3, CAT, CBR4, DGAT2, EIF2B5, ELOVL1, ELOVL5, ELOVL6, FASN, GPAM, GPAT4, HACD2, HMGCS1, HSD17B4, KYNU, MVK, OGDH, OXSM, PIPOX, PMVK, SCD]
BMX_Specific	protein homooligomerization	GO_BiologicalProcess	4.38489e-05	[ABCB6, ACADL, ACOT13, ALAD, ALDH5A1, APOE, ATL2, C1QTNF1, C9, CABYR, CAT, CBR4, CD79B, CLDN1, CLU, CLYBL, CPT2, CRTC2, CRYZ, DCXR, DERL1, DFFB, DLG2, DPYS, FBP1, FGFRL1, FSD1L, GBA3, GC, GLS2, GPAM, GPX3, HSD17B10, HSF4, HTT, IGHMBP2, ITPR3, KCTD6, LETM1, MGST1, MICU1, MIEF2, MYCBP2, PAM, PEX5, PKD2, PNPT1, POLH, POLQ, PRMT3, PROC, RAB14, SCN2A, SHARPIN, SLC22A1, SMPD3, SYT12, TK1, TMEM120A, TME…
BMX_Specific	regulation of alcohol biosynthetic process	GO_BiologicalProcess	4.55926e-05	[APOB, APOE, CYP51A1, CYP7A1, DGKQ, DHCR7, ELOVL6, FASN, FDFT1, FDPS, GPAM, HMGCR, HMGCS1, MVK, PMVK, POR, PTRH2, SC5D, SCAP, SCD, SQLE, SREBF1, SREBF2]
BMX_Specific	cellular catabolic process	GO_BiologicalProcess	4.56427e-05	[AASS, ABCD1, ABCD3, ABHD2, ABHD3, ABHD6, ACAA1, ACADL, ACAN, ACAT2, ACSF3, ADAMTS13, ADH4, ADRA1A, ADTRP, AFG1L, AGAP3, AGL, AGXT2, AIG1, AKR1A1, ALAD, ALDH1A1, ALDH1B1, ALDH1L1, ALDH2, ALDH3A2, ALDH5A1, ALKBH5, AMBP, AMFR, ANAPC1, ANAPC5, ANAPC7, ANGEL2, ANGPTL3, ANPEP, AOX1, APOB, APOE, AREL1, ATM, ATP2B2, ATP6V0A2, ATP6V1C2, BCAP31, BFAR, BHMT, BIRC6, BLVRA, BLVRB, CAMLG, CARNS1, CAT, CBR3, C…
BMX_Specific	glycerolipid metabolic process	GO_BiologicalProcess	5.98243e-05	[ABHD2, ABHD3, ABHD6, ACSL3, AGMO, ALDH5A1, APOB, APOE, APOH, ASXL1, ATM, BFAR, BMX, CAT, CDS1, CDS2, CHKA, CHKB, CNEP1R1, CPT2, CYP2E1, DAGLA, DGAT2, DGKQ, DPM3, ENPP2, ETNK1, ETNPPL, FABP1, FGFR3, FLT3, GCK, GPAA1, GPAM, GPAT4, GPCPD1, GPLD1, INPPL1, IRS1, LCLAT1, LDLR, LIPC, LPIN3, MTMR4, MTTP, PCSK9, PCYT2, PGAP1, PGPEP1, PGS1, PHGDH, PIGA, PIGK, PIGO, PIK3R5, PIK3R6, PITPNM1, PLA2G4B, PLA2G6…
BMX_Specific	phospholipid metabolic process	GO_BiologicalProcess	9.00433e-05	[ABHD3, ABHD6, ACSL3, ALDH5A1, ANGPTL3, ASXL1, ATM, BFAR, BMX, CDS1, CDS2, CHKA, CHKB, CPT2, DGKQ, DPM3, ENPP2, ETNK1, ETNPPL, FADS1, FDFT1, FDPS, FGFR3, FLT3, GATA6, GPAA1, GPAM, GPAT4, GPCPD1, GPLD1, HMGCS1, INPPL1, IRS1, LCLAT1, LDLR, LIPC, LPIN3, MTMR4, MVK, PCSK9, PCYT2, PGAP1, PGPEP1, PGS1, PHGDH, PIGA, PIGK, PIGO, PIK3R5, PIK3R6, PITPNM1, PLA2G4B, PLA2G6, PLBD1, PLPPR2, PMVK, PON1, PRDX6, …
BMX_Specific	organophosphate biosynthetic process	GO_BiologicalProcess	0.000104645	[ABHD3, ACSF3, ACSL3, ACSL5, ADCY4, ADCY5, ADCY7, ADCY9, AKR1A1, ALDH1A1, AMPD2, ATM, BFAR, BMX, CBR4, CDS1, CDS2, CHKA, CHKB, CPT2, CRYL1, DCXR, DFFB, DGKQ, DLG2, DPM3, ELOVL1, ELOVL5, ELOVL6, ENTPD5, ETNK1, ETNPPL, FADS1, FASN, FBP1, FCSK, FDPS, GCK, GPAA1, GPAM, GPAT4, HAAO, HACD2, HMGCS1, IDO2, INPPL1, KMO, KYNU, LCLAT1, LIPC, LPIN3, MAMLD1, MIA3, MTMR4, MVK, NADSYN1, NAPRT, NDC1, NME7, NMNAT…
BMX_Specific	fatty acid biosynthetic process	GO_BiologicalProcess	0.000111998	[ABCD1, ABCD3, ABHD2, ABHD3, ACADL, ACOT12, ACSF3, ACSL3, ACSM3, C1QTNF1, CBR4, CYP2E1, CYP7A1, DEGS1, EIF2B5, ELOVL1, ELOVL5, ELOVL6, EPHX2, FAAH, FADS1, FADS2, FASN, HACD2, HNF1A, LIPC, LTC4S, OXSM, PECR, PLA2G6, PLP1, PRKAG2, RGN, SCAP, SCD, SLC45A3]
BMX_Specific	isoprenoid metabolic process	GO_BiologicalProcess	0.000138704	[ABCA4, ADH4, AKR1A1, ALDH1A1, ALDH1L1, ALDH3A2, APOB, APOE, CYP1B1, CYP2E1, CYP4V2, DGAT2, DHRS3, EGFR, FDFT1, FDPS, GPC1, HMGCR, HMGCS1, LRP1, MVK, PAN2, PECR, PMVK, RARRES2, RBP4, RBP5, RDH10, RDH13, RETSAT, TTR, UGGT1]
BMX_Specific	organonitrogen compound biosynthetic process	GO_BiologicalProcess	0.000140681	[AASDH, ABCB6, ABCC5, ABHD3, ABO, ACAN, ACSF3, ACSL3, ACSL5, ADCY4, ADCY5, ADCY7, ADCY9, AGXT2, AIMP2, AKR1A1, ALAD, ALDH1A1, ALDH3A2, ALG11, ALG12, ALG13, ALG5, ALG6, AMPD2, APOB, APOE, ATP2B2, B3GALT4, B3GNT5, BHMT, BHMT2, BMPR2, CANT1, CARNS1, CBR4, CDS1, CDS2, CERS2, CERS5, CHAC2, CHKA, CHKB, CHPF2, CHST1, CHST11, CHST13, CNPY2, CPT2, DARS2, DEGS1, DFFB, DNAJC1, DPM3, DPY19L3, DPYD, EDEM3, EG…
BMX_Specific	organic hydroxy compound biosynthetic process	GO_BiologicalProcess	0.000157799	[ABCB11, ACAT2, AKR1A1, APOB, APOE, BFAR, CH25H, CYP27A1, CYP51A1, CYP7A1, CYP7B1, DGKQ, DHCR24, DHCR7, DIPK2A, ELOVL6, FASN, FDFT1, FDPS, GBA3, GC, GPAM, HDC, HMGCR, HMGCS1, HNF1A, HSD17B4, MOXD1, MSMO1, MVK, NPC1L1, OSBPL2, PER2, PGPEP1, PMVK, PNPO, POR, PPIP5K1, PRKAG2, PTRH2, SC5D, SCAP, SCD, SLC27A2, SLC27A5, SLC45A2, SLC7A11, SPHK2, SQLE, SREBF1, SREBF2, TRPC1]
BMX_Specific	regulation of small molecule metabolic process	GO_BiologicalProcess	0.000164258	[ABCD1, ACADL, ADM, APOB, APOE, ATP2B2, BFAR, BHMT, C1QTNF1, CLK2, CLYBL, CPT2, CRY1, CYP51A1, CYP7A1, DGAT2, DGKQ, DHCR7, EGF, ELOVL5, ELOVL6, ENTPD5, EPHX2, EPM2AIP1, FABP1, FASN, FBP1, FDFT1, FDPS, FOXA2, GCGR, GCK, GPAM, GPLD1, HMGCR, HMGCS1, IGFBP5, IRS1, LDLR, MAMLD1, MIA3, MVK, NDC1, NUP155, NUP214, NUP37, OAZ3, OSCP1, PFKFB3, PGPEP1, PMVK, POR, PPP1R3B, PPP1R3G, PRKAG2, PSMB10, PSME4, PTR…
BMX_Specific	terpenoid metabolic process	GO_BiologicalProcess	0.000168571	[ABCA4, ADH4, AKR1A1, ALDH1A1, ALDH1L1, ALDH3A2, APOB, APOE, CYP1B1, CYP2E1, CYP4V2, DGAT2, DHRS3, EGFR, FDFT1, FDPS, GPC1, HMGCS1, LRP1, PAN2, PECR, RARRES2, RBP4, RBP5, RDH10, RDH13, RETSAT, TTR, UGGT1]
BMX_Specific	cellular lipid catabolic process	GO_BiologicalProcess	0.000171209	[ABCD1, ABCD3, ABHD2, ABHD3, ABHD6, ACAA1, ACADL, ACAT2, ADTRP, AIG1, ALDH3A2, ANGPTL3, APOB, APOE, CPT1B, CPT2, CYP1B1, DAGLA, ENPP2, FAAH, FABP1, GBA2, GBA3, GC, GPCPD1, GPLD1, GSTA2, HSD17B10, HSD17B4, IRS1, LDLR, LIPC, LPIN3, LRP1, MAP3K8, MMUT, PECR, PEX5, PLA2G4B, PRDX6, RBP5, SERPINA6, SLC27A2, SLC27A5, SMPD3]
BMX_Specific	regulation of lipid metabolic process	GO_BiologicalProcess	0.000192805	[ABCD1, ABHD6, ACADL, ACSL3, ADM, ANGPTL3, ANGPTL8, APOB, APOE, ARHGAP9, ATP1A1, BFAR, C1QTNF1, CNEP1R1, CPT2, CYP51A1, CYP7A1, DGAT2, DGKQ, DHCR7, DISP3, ELOVL5, ELOVL6, EPHX2, FABP1, FADS1, FASN, FDFT1, FDPS, FGFR3, FLT3, GOLM1, GPAM, GPLD1, HMGCR, HMGCS1, HNF1A, HSD17B13, IRS1, LDLR, LSR, MTMR4, MVK, OSCP1, PAG1, PDE3B, PEX11A, PIK3R5, PIK3R6, PLA2G6, PMVK, POR, PRKAG2, RARRES2, RDH10, RGN, RO…
BMX_Specific	ammonium ion metabolic process	GO_BiologicalProcess	0.000216482	[ABHD3, ACADL, ACSL3, AKR1A1, ASXL1, BHMT, CBR4, CDS1, CHKA, CHKB, CPT1B, CPT2, DMGDH, ENPP2, GBA3, GC, GPAT4, GPLD1, HDAC10, HDC, ITGAM, LDLR, LIPC, LPIN3, MAOB, MAP3K8, MOXD1, NPR1, PHGDH, PLA2G4B, PLA2G6, PLBD1, PON1, POR, RAI1, SAMD8, SF3B1, SLC25A21, SLC26A1, SLC44A1, SMPD3, SPHK2, TMEM86B]
BMX_Specific	phospholipid biosynthetic process	GO_BiologicalProcess	0.000248658	[ABHD3, ACSL3, ATM, BFAR, BMX, CDS1, CDS2, CHKA, CHKB, CPT2, DGKQ, DPM3, ETNK1, ETNPPL, FADS1, FDPS, GPAA1, GPAM, GPAT4, HMGCS1, INPPL1, LCLAT1, LIPC, LPIN3, MTMR4, MVK, PCYT2, PGAP1, PGS1, PHGDH, PIGA, PIGK, PIGO, PIK3R5, PIK3R6, PITPNM1, PLA2G4B, PLA2G6, PMVK, PTPMT1, PTPRCAP, RAB14, SAMD8, SERINC5, SLC44A1, SPHK2, SYNJ1, TAZ, TMEM38B]
BMX_Specific	nucleoside bisphosphate metabolic process	GO_BiologicalProcess	0.000249259	[AASS, ABCD1, ACOT12, ACOT13, ACSF3, ACSL3, ACSL5, ACSM3, CAT, CBR4, DGAT2, EIF2B5, ELOVL1, ELOVL5, ELOVL6, FASN, GPAM, GPAT4, HACD2, HMGCR, HMGCS1, HSD17B4, KYNU, MAP3K8, MVK, OGDH, OXSM, PAPSS2, PIPOX, PMVK, SCD, SLC26A1]
BMX_Specific	purine nucleoside bisphosphate metabolic process	GO_BiologicalProcess	0.000249259	[AASS, ABCD1, ACOT12, ACOT13, ACSF3, ACSL3, ACSL5, ACSM3, CAT, CBR4, DGAT2, EIF2B5, ELOVL1, ELOVL5, ELOVL6, FASN, GPAM, GPAT4, HACD2, HMGCR, HMGCS1, HSD17B4, KYNU, MAP3K8, MVK, OGDH, OXSM, PAPSS2, PIPOX, PMVK, SCD, SLC26A1]
BMX_Specific	ribonucleoside bisphosphate metabolic process	GO_BiologicalProcess	0.000249259	[AASS, ABCD1, ACOT12, ACOT13, ACSF3, ACSL3, ACSL5, ACSM3, CAT, CBR4, DGAT2, EIF2B5, ELOVL1, ELOVL5, ELOVL6, FASN, GPAM, GPAT4, HACD2, HMGCR, HMGCS1, HSD17B4, KYNU, MAP3K8, MVK, OGDH, OXSM, PAPSS2, PIPOX, PMVK, SCD, SLC26A1]
BMX_Specific	chemical homeostasis	GO_BiologicalProcess	0.000273155	[ABCB6, ABCB7, ABCD1, ABCG5, ABCG8, ACAT2, ACSM3, ADCY4, ADCY5, ADCY7, ADCY9, ADM, ADRA1A, AKR1A1, AMBP, ANGPTL3, ANGPTL8, APOB, APOC4, APOE, ASPSCR1, ATP1A1, ATP1B1, ATP2A2, ATP2B2, ATP6V0A2, ATP6V1C2, B2M, BCAP31, BFAR, C1QTNF1, CCDC22, CCDC47, CCR2, CD200R1, CD38, CD52, CHKB, CLCN3, CLDN1, CLU, CNNM4, CRTC2, CRY1, CXCL11, CYP7A1, CYP7B1, DCXR, DGAT2, DHRS3, DISP3, EDNRA, EFNA5, EGFR, EPHX2, FA…
BMX_Specific	drug metabolic process	GO_BiologicalProcess	0.000274129	[AASS, ABCD1, ACAA1, ADH4, ADM, AFG1L, AGXT2, AKR1A1, ALDH1A1, ALDH1B1, ALDH1L1, ALDH2, ALDH3A2, ALDH5A1, AMPD2, AOX1, ASXL1, ATP1B1, ATP2B2, BHMT, BHMT2, CARNS1, CAT, CBR4, CD47, CHKB, CKMT2, CLU, CLYBL, CNPY2, COX6C, CPT2, CYP1B1, CYP27A1, CYP2E1, CYP2U1, DFFB, DGKQ, DPYD, DPYS, EGFR, ELOVL1, ELOVL5, ENTPD5, EPHX2, FADS1, FADS2, FAH, FANCA, FBP1, FMO1, FPGS, GCK, GLDC, GNE, GPX3, HAAO, HDAC6, H…
BMX_Specific	alcohol biosynthetic process	GO_BiologicalProcess	0.000341605	[ACAT2, AKR1A1, APOB, APOE, CYP27A1, CYP51A1, CYP7A1, DGKQ, DHCR24, DHCR7, DIPK2A, ELOVL6, FASN, FDFT1, FDPS, GBA3, GC, GPAM, HMGCR, HMGCS1, MOXD1, MSMO1, MVK, NPC1L1, PGPEP1, PMVK, POR, PPIP5K1, PTRH2, SC5D, SCAP, SCD, SPHK2, SQLE, SREBF1, SREBF2]
BMX_Specific	glycerolipid biosynthetic process	GO_BiologicalProcess	0.000356652	[ABHD3, ACSL3, AGMO, ATM, BFAR, BMX, CDS1, CDS2, CHKA, CHKB, CNEP1R1, CPT2, DGAT2, DGKQ, DPM3, ETNK1, ETNPPL, GCK, GPAA1, GPAM, GPAT4, GPLD1, INPPL1, LCLAT1, LDLR, LIPC, LPIN3, MTMR4, PCYT2, PGAP1, PGS1, PHGDH, PIGA, PIGK, PIGO, PIK3R5, PIK3R6, PITPNM1, PLA2G4B, PLA2G6, PTPMT1, PTPRCAP, RAB14, RGN, SLC44A1, SREBF1, SYNJ1, TAZ]
BMX_Specific	monosaccharide metabolic process	GO_BiologicalProcess	0.000376229	[AKR1A1, ALDH1A1, ALDH5A1, BRAT1, C1QTNF1, CHST1, CLK2, CPT2, CRTC2, CRY1, CRYL1, DCXR, DGAT2, DGKQ, DHDH, DIPK2A, EPM2AIP1, FBP1, FBP2, FOXA2, FPGT, FUCA2, FUOM, GCGR, GCK, GLYCTK, GPLD1, IGFBP5, INPPL1, IRS1, LRSAM1, MAN2A1, PER2, PFKFB3, PGPEP1, PHGDH, PKLR, POFUT2, PPP1R3B, PPP1R3G, PROC, PTRH2, RAB14, RBP4, RGN, RORC, SLC23A1, SLC35B4, SLC45A3, SUPT20H, TKFC, UGDH, UGGT1, UGT2A3]
BMX_Specific	protein complex oligomerization	GO_BiologicalProcess	0.00050935	[AASS, ABCB6, ACADL, ACOT13, ALAD, ALB, ALDH5A1, AMFR, APOE, ATL2, C1QTNF1, C9, CABYR, CAT, CBR4, CD79B, CLDN1, CLU, CLYBL, CPSF6, CPT2, CRTC2, CRYZ, DCXR, DERL1, DFFB, DLG2, DPYS, FBP1, FGFRL1, FSD1L, GBA3, GC, GJB1, GLS2, GPAM, GPX3, HDAC6, HMGCR, HSD17B10, HSF4, HTT, IGHMBP2, ITPR3, KCTD6, LETM1, MCCC1, MED12, MED22, MGST1, MICU1, MIEF2, MYCBP2, PAM, PEX5, PKD2, PNPT1, POLH, POLQ, PRMT3, PROC,…
BMX_Specific	glucosylceramide metabolic process	GO_BiologicalProcess	0.00071107	[ALDH5A1, FAAH, GBA2, GBA3, GC, SERPINA6, UGCG]
BMX_Specific	sterol homeostasis	GO_BiologicalProcess	0.000846322	[ABCD1, ABCG5, ABCG8, ACAT2, ACSM3, ANGPTL3, APOB, APOE, BFAR, CYP7A1, CYP7B1, DGAT2, DISP3, EPHX2, HNF1A, LDLR, LIPC, MTTP, PCSK9, SREBF2, TMEM97, TTC39B]
BMX_Specific	transmembrane transport	GO_BiologicalProcess	0.000887649	[ABCA4, ABCA6, ABCA8, ABCA9, ABCB11, ABCB6, ABCB7, ABCC10, ABCC2, ABCC5, ABCC6, ABCD1, ABCD3, ABCG5, ABCG8, ACTN4, AKAP9, AMBP, ANAPC1, ANPEP, ASIC4, ASPSCR1, ATM, ATP11C, ATP1A1, ATP1B1, ATP2A2, ATP2B2, ATP6V0A2, ATP6V1C2, ATP8B1, C1QTNF1, CLCC1, CLCN3, CLCN6, CLU, CNNM4, COMP, COPS3, COX6C, CPT1B, CPT2, CXCL11, DCXR, DERL1, DLG2, EDNRA, FLVCR1, FMR1, FXYD1, GC, GJB1, GPLD1, GPR155, GPS1, HCN3, …
BMX_Specific	hexose metabolic process	GO_BiologicalProcess	0.00104572	[AKR1A1, ALDH1A1, ALDH5A1, BRAT1, C1QTNF1, CHST1, CLK2, CPT2, CRTC2, CRY1, CRYL1, DCXR, DGAT2, DGKQ, EPM2AIP1, FBP1, FBP2, FOXA2, FPGT, FUCA2, FUOM, GCGR, GCK, GLYCTK, GPLD1, IGFBP5, INPPL1, IRS1, MAN2A1, PER2, PFKFB3, PGPEP1, PKLR, POFUT2, PPP1R3B, PPP1R3G, PROC, PTRH2, RAB14, RBP4, RGN, RORC, SLC35B4, SLC45A3, SUPT20H, TKFC, UGDH]
BMX_Specific	secondary active transmembrane transporter activity	GO_BiologicalProcess	0.00118829	[ACTN4, ATM, ATP1B1, CLCN3, CLCN6, HTT, LETM1, PHGDH, RHOV, SAFB, SLC10A1, SLC12A7, SLC15A2, SLC15A4, SLC16A6, SLC17A1, SLC17A3, SLC19A1, SLC22A1, SLC22A3, SLC22A7, SLC23A1, SLC24A1, SLC25A4, SLC26A1, SLC2A6, SLC35C1, SLC35E1, SLC38A4, SLC45A2, SLC45A3, SLC4A2, SLC4A4, SLC5A4, SLC5A9, SLC6A11, SLC6A8, SLC7A11, SLC8B1, SLC9A1, SLC9A6, SLCO1A2, TESC, TMCO3, ZC3H14]
BMX_Specific	membrane lipid metabolic process	GO_BiologicalProcess	0.00121608	[AGMO, ALDH3A2, ALDH5A1, B3GALT4, B3GNT5, CERS2, CERS5, CYP1B1, DEGS1, DPM3, ELOVL1, ELOVL5, ELOVL6, FAAH, GAL3ST1, GBA2, GBA3, GC, GPAA1, GPLD1, GSTA2, HACD2, PGAP1, PIGA, PIGK, PIGO, PKD2, PLA2G6, SAMD8, SCCPDH, SERINC5, SERPINA6, SLC35A1, SMPD3, SPHK2, ST3GAL5, SUMF1, UGCG, UGT8]
BMX_Specific	diterpenoid metabolic process	GO_BiologicalProcess	0.00124116	[ABCA4, ADH4, AKR1A1, ALDH1A1, ALDH1L1, ALDH3A2, APOB, APOE, CYP1B1, CYP4V2, DGAT2, DHRS3, EGFR, GPC1, LRP1, PAN2, PECR, RARRES2, RBP4, RBP5, RDH10, RDH13, RETSAT, TTR, UGGT1]
BMX_Specific	membrane lipid biosynthetic process	GO_BiologicalProcess	0.00125749	[ALDH3A2, B3GALT4, B3GNT5, CERS2, CERS5, DEGS1, DPM3, ELOVL1, ELOVL5, ELOVL6, FAAH, GAL3ST1, GBA3, GC, GPAA1, HACD2, PGAP1, PIGA, PIGK, PIGO, PKD2, PLA2G6, SAMD8, SCCPDH, SLC35A1, SMPD3, SPHK2, ST3GAL5, UGCG, UGT8]
BMX_Specific	carbohydrate derivative biosynthetic process	GO_BiologicalProcess	0.00127656	[ABCC5, ABO, ACAN, ACSF3, ACSL3, ACSL5, ADCY4, ADCY5, ADCY7, ADCY9, AKR1A1, ALDH1A1, ALG11, ALG12, ALG13, ALG5, ALG6, AMPD2, B3GALT4, B3GNT5, BMPR2, CANT1, CBR4, CHPF2, CHST1, CHST11, CHST13, CNPY2, CRYL1, DCXR, DFFB, DPM3, DPY19L3, EDEM3, EGF, ELOVL1, ELOVL5, ELOVL6, ENTPD5, EXTL1, FAAH, FASN, FBP1, FCSK, FUT11, GAL3ST1, GCK, GCNT4, GNE, GPAA1, GPAM, GPC1, HACD2, HBEGF, ITGB3, KRTCAP2, LARGE2, M…
BMX_Specific	transmembrane transporter activity	GO_BiologicalProcess	0.00138765	[ABCA4, ABCA6, ABCA8, ABCA9, ABCB11, ABCB6, ABCB7, ABCC10, ABCC2, ABCC5, ABCC6, ABCD1, ABCD3, ABCG5, ABCG8, ACTN4, AKAP9, AMBP, ANAPC1, ANPEP, ASIC4, ATM, ATP1A1, ATP1B1, ATP2A2, ATP2B2, ATP6V0A2, ATP6V1C2, CLCC1, CLCN3, CLCN6, CLU, CNNM4, COMP, COX6C, DCXR, DLG2, FLVCR1, FMR1, FXYD1, GC, GJB1, GPLD1, HCN3, HIP1R, HPN, HPX, HTT, HVCN1, ITPR3, KCNK5, KCNN2, LETM1, MED23, NDUFA4L2, NIPAL3, NNT, NOL…
BMX_Specific	zinc ion transmembrane transport	GO_BiologicalProcess	0.00176275	[CLU, PARP3, SLC30A1, SLC30A10, SLC30A6, SLC39A10, SLC39A11, SLC39A3, SLC39A5, SLC39A7]
BMX_Specific	lipoprotein biosynthetic process	GO_BiologicalProcess	0.00199109	[APOB, APOE, DPM3, GBA3, GC, GPAA1, GPLD1, HIP1R, MAP6D1, MTTP, PAPLN, PGAP1, PIGA, PIGK, PIGO, WDR45, ZDHHC14, ZDHHC17, ZDHHC24, ZDHHC6, ZDHHC7, ZDHHC8]
BMX_Specific	cholesterol homeostasis	GO_BiologicalProcess	0.00199477	[ABCG5, ABCG8, ACAT2, ACSM3, ANGPTL3, APOB, APOE, BFAR, CYP7A1, CYP7B1, DGAT2, DISP3, EPHX2, HNF1A, LDLR, LIPC, MTTP, PCSK9, SREBF2, TMEM97, TTC39B]
BMX_Specific	lung alveolus development	GO_BiologicalProcess	0.00201198	[ASXL1, BMPR2, ERRFI1, FOXA1, FOXP2, GATA6, IGFBP5, MAN2A1, SFTPD, SLC7A11, SMPD3, TADA1, TMEM38B]
BMX_Specific	endoplasmic reticulum organization	GO_BiologicalProcess	0.00206738	[ATL2, CCDC47, DOP1A, DOP1B, GAK, LMAN2L, MIA3, PEX5, SEC16B, TMEM33, TMEM38A, TMEM38B, TOR1AIP2, TOR1B, TRAM2, ZFYVE27]
BMX_Specific	acylglycerol metabolic process	GO_BiologicalProcess	0.00208123	[ABHD2, ABHD6, AGMO, APOB, APOE, APOH, CAT, CNEP1R1, CPT2, CYP2E1, DAGLA, DGAT2, DGKQ, FABP1, GCK, GPAM, GPAT4, GPLD1, LDLR, LIPC, LPIN3, MTTP, PCSK9, PGS1, RGN, SLC27A5, SREBF1]
BMX_Specific	glycerophospholipid metabolic process	GO_BiologicalProcess	0.00208349	[ABHD3, ACSL3, ALDH5A1, ASXL1, ATM, BFAR, BMX, CDS1, CDS2, CHKA, CHKB, CPT2, DGKQ, DPM3, ENPP2, ETNK1, ETNPPL, FGFR3, FLT3, GPAA1, GPAM, GPAT4, GPCPD1, GPLD1, INPPL1, IRS1, LCLAT1, LDLR, LIPC, LPIN3, MTMR4, PCYT2, PGAP1, PGPEP1, PGS1, PHGDH, PIGA, PIGK, PIGO, PIK3R5, PIK3R6, PITPNM1, PLA2G4B, PLA2G6, PLBD1, PON1, PRDX6, PTPMT1, PTPRCAP, RAB14, SERINC5, SF3B1, SLC44A1, SYNJ1, TAZ, TMEM150A, TMEM86…
BMX_Specific	cellular amino acid metabolic process	GO_BiologicalProcess	0.00208557	[AASDH, AASS, AGXT2, AIMP2, ALDH5A1, ATP2B2, BFAR, BHMT, BHMT2, CARNS1, CAT, CHKB, CKMT2, CNPY2, DARS2, DBT, DFFB, DPYD, DPYS, FAH, FANCA, FPGS, GLDC, GLS2, GPAM, HAAO, HARS2, HDC, HGD, HNF1A, HOGA1, HPD, HSD17B10, IARS2, IDO2, KMO, KYNU, MARS, MARS2, MCCC1, MMUT, MTHFR, NMNAT1, OAZ3, OGDH, PHGDH, PIPOX, PRODH2, PSMB10, PSME4, PYCR3, RAI1, RIDA, SDSL, SERINC5, SLC25A21, SLC6A8, SLC7A11, SLC7A2, S…
BMX_Specific	neutral lipid metabolic process	GO_BiologicalProcess	0.00227279	[ABHD2, ABHD6, AGMO, APOB, APOE, APOH, CAT, CNEP1R1, CPT2, CYP2E1, DAGLA, DGAT2, DGKQ, FABP1, GCK, GPAM, GPAT4, GPLD1, LDLR, LIPC, LPIN3, MTTP, PCSK9, PGS1, RGN, SLC27A5, SREBF1]
BMX_Specific	cellular aldehyde metabolic process	GO_BiologicalProcess	0.00235279	[ADH4, AGXT2, AKR1A1, ALDH1A1, ALDH1L1, ALDH3A2, CRYL1, CYP1B1, DERA, GLYCTK, HOGA1, LRSAM1, PHGDH, PLP1, PNPO, PRODH2, RDH10, RDH13, TKFC, UGDH]
BMX_Specific	organonitrogen compound metabolic process	GO_BiologicalProcess	0.00258259	[AASDH, AASS, ABCA4, ABCB6, ABCC5, ABCD1, ABHD13, ABHD3, ABO, ABRAXAS1, ACADL, ACAN, ACOT12, ACOT13, ACSF3, ACSL3, ACSL5, ACSM3, ACVR1, ACVR1C, ADAM2, ADAMTS13, ADCK2, ADCY4, ADCY5, ADCY7, ADCY9, ADGRB1, ADPRHL1, ADRA1A, ADRA2B, ADTRP, AFG1L, AGAP3, AGTPBP1, AGXT2, AHSG, AIMP2, AKAP8, AKAP9, AKR1A1, ALAD, ALB, ALDH1A1, ALDH1L1, ALDH3A2, ALDH5A1, ALG11, ALG12, ALG13, ALG5, ALG6, ALS2, AMBP, AMFR, …
BMX_Specific	nucleobase-containing small molecule metabolic process	GO_BiologicalProcess	0.00260011	[AASS, ABCD1, ACOT12, ACOT13, ACSF3, ACSL3, ACSL5, ACSM3, ADCY4, ADCY5, ADCY7, ADCY9, AFG1L, ALDH1A1, AMPD2, AOX1, ATP1B1, CAT, CBR4, CD38, CDS1, CDS2, CNPY2, COX6C, CRYL1, DCXR, DERA, DFFB, DGAT2, DLG2, DPYD, DPYS, EIF2B5, ELOVL1, ELOVL5, ELOVL6, ENTPD5, FASN, FBP1, FCSK, FMO1, GCK, GNE, GPAM, GPAT4, GTPBP1, HAAO, HACD2, HMGCR, HMGCS1, HSD17B4, IDO2, ITGB3, KMO, KYNU, LCLAT1, LRSAM1, MACROD1, MA…
BMX_Specific	zinc ion transmembrane transporter activity	GO_BiologicalProcess	0.0026146	[PARP3, SLC30A1, SLC30A10, SLC30A6, SLC39A10, SLC39A11, SLC39A3, SLC39A5, SLC39A7]
BMX_Specific	oxidoreductase activity, acting on the CH-OH group of donors, NAD or NADP as acceptor	GO_BiologicalProcess	0.0026735	[ADH4, AKR1A1, ALDH1L1, CBR3, CBR4, CRYL1, DCXR, DHDH, DHRS3, FASN, HMGCR, HSD17B10, HSD17B4, HSD17B6, KNSTRN, MIOX, PAN2, PHGDH, PTGR1, RDH10, RDH13, RDH16, SDR42E1, SDR9C7, UGDH]
BMX_Specific	nucleotide metabolic process	GO_BiologicalProcess	0.00269001	[AASS, ABCD1, ACOT12, ACOT13, ACSF3, ACSL3, ACSL5, ACSM3, ADCY4, ADCY5, ADCY7, ADCY9, AFG1L, ALDH1A1, AMPD2, ATP1B1, CAT, CBR4, CD38, CDS1, CDS2, COX6C, CRYL1, DCXR, DERA, DFFB, DGAT2, DLG2, EIF2B5, ELOVL1, ELOVL5, ELOVL6, ENTPD5, FASN, FBP1, FCSK, FMO1, GCK, GPAM, GPAT4, GTPBP1, HAAO, HACD2, HMGCR, HMGCS1, HSD17B4, IDO2, KMO, KYNU, LCLAT1, LRSAM1, MAMLD1, MAP3K8, MED12, MIA3, MVK, NADSYN1, NAPRT…
BMX_Specific	transport	GO_BiologicalProcess	0.00274559	[ABCA4, ABCA6, ABCA8, ABCA9, ABCB11, ABCB6, ABCB7, ABCC10, ABCC2, ABCC5, ABCC6, ABCD1, ABCD3, ABCG5, ABCG8, ACAA1, ACAT2, ACSL3, ACTN4, ACVR1, ACVR1C, ADCY5, ADGRB1, ADM, ADRA1A, ADRA2B, ADTRP, AFM, AGL, AHSG, AKAP8, AKAP9, ALAD, ALB, ALDH1A1, ALKBH5, ALS2, AMBP, ANAPC1, ANPEP, ANTXR2, ANXA13, AP4B1, AP5B1, APOB, APOC4, APOE, APOH, ARF5, ARFIP2, ARHGAP9, ASIC4, ASPSCR1, ASXL1, ATM, ATP11A, ATP11C…
BMX_Specific	oxidoreductase activity, acting on CH-OH group of donors	GO_BiologicalProcess	0.00274848	[ADH4, AKR1A1, ALDH1L1, ALDH3A2, CBR3, CBR4, CRYL1, DCXR, DHDH, DHRS3, FASN, HMGCR, HSD17B10, HSD17B4, HSD17B6, KNSTRN, MIOX, PAN2, PHGDH, PTGR1, RDH10, RDH13, RDH16, SDR42E1, SDR9C7, UGDH]
BMX_Specific	neurotransmitter metabolic process	GO_BiologicalProcess	0.00279674	[AASDH, AGTPBP1, AGXT2, ALDH5A1, ATP2B2, BHMT, CAT, CD47, CHKA, CLU, CYP1B1, DAGLA, DMGDH, DPYD, DPYS, GLDC, HDC, HTT, MAOB, MOXD1, PHGDH, PKD2, POR, PRIMA1, RGN, RIDA, SDSL, SLC44A1, SLC7A2, TRPV5]
BMX_Specific	primary alcohol metabolic process	GO_BiologicalProcess	0.00279818	[ADH4, AKR1A1, ALDH1A1, ALDH1B1, ALDH1L1, ALDH2, ALDH3A2, CBR4, CHKA, CYP1B1, DGAT2, DGKQ, DHRS3, PAN2, PECR, RBP4, RDH10, RDH13, RETSAT, TTR]
BMX_Specific	liver development	GO_BiologicalProcess	0.00281666	[CLDN1, DBP, DFFB, EGFR, FPGS, GATA6, GC, GLI1, HFE, HMGCS1, HNF1A, HPN, HSD17B4, IHH, LIPC, LSR, MAN2A1, MET, PCSK9, PKD2, PNPT1, PTCD2, PTCH1, RGN, RHBDD3, SAFB, SLC7A9, SRSF5, TADA1, TNFAIP3, UGGT1, VTN]
BMX_Specific	ion transport	GO_BiologicalProcess	0.00312975	[ABCA4, ABCB11, ABCB6, ABCB7, ABCC2, ABCC5, ABCD1, ABCD3, ABCG8, ACSL3, ACTN4, ADRA1A, AKAP9, AMBP, ANAPC1, ANPEP, APOE, ASIC4, ATM, ATP11A, ATP11C, ATP1A1, ATP1B1, ATP2A2, ATP2B2, ATP6V0A2, ATP6V1C2, ATP8B1, B2M, BFAR, CA14, CA3, CA9, CALHM2, CCS, CD84, CLCC1, CLCN3, CLCN6, CLU, CNNM3, CNNM4, COMP, COX6C, CPT1B, CPT2, CXCL11, DCXR, DLG2, EGF, FABP1, FLVCR1, FMR1, FXYD1, GCK, GLS2, GPLD1, HCN3, H…
BMX_Specific	organic anion transmembrane transporter activity	GO_BiologicalProcess	0.00316544	[ABCB11, ABCC2, ABCC5, ABCD1, ANAPC1, ATM, NR1I2, OXSR1, PHGDH, PQLC2, SFXN5, SLC10A1, SLC15A4, SLC16A6, SLC17A1, SLC17A3, SLC19A1, SLC22A7, SLC23A1, SLC25A21, SLC25A25, SLC25A4, SLC26A1, SLC27A2, SLC27A5, SLC2A6, SLC35A1, SLC35A3, SLC35A5, SLC35B4, SLC38A10, SLC38A4, SLC4A4, SLC6A11, SLC6A8, SLC7A11, SLC7A2, SLC7A9, SLCO1A2, TRPV5, ZC3H14]
BMX_Specific	nucleoside phosphate metabolic process	GO_BiologicalProcess	0.00318669	[AASS, ABCD1, ACOT12, ACOT13, ACSF3, ACSL3, ACSL5, ACSM3, ADCY4, ADCY5, ADCY7, ADCY9, AFG1L, ALDH1A1, AMPD2, ATP1B1, CAT, CBR4, CD38, CDS1, CDS2, COX6C, CRYL1, DCXR, DERA, DFFB, DGAT2, DLG2, EIF2B5, ELOVL1, ELOVL5, ELOVL6, ENTPD5, FASN, FBP1, FCSK, FMO1, GCK, GPAM, GPAT4, GTPBP1, HAAO, HACD2, HMGCR, HMGCS1, HSD17B4, IDO2, KMO, KYNU, LCLAT1, LRSAM1, MAMLD1, MAP3K8, MED12, MIA3, MVK, NADSYN1, NAPRT…
BMX_Specific	very long-chain fatty acid metabolic process	GO_BiologicalProcess	0.00320625	[ABCD1, ABCD3, ACAA1, ELOVL1, ELOVL5, ELOVL6, HACD2, HSD17B4, PEX5, SLC27A2, SLC27A5]
BMX_Specific	protein homotetramerization	GO_BiologicalProcess	0.003287	[ACADL, ACOT13, ALDH5A1, CAT, CBR4, CLU, CRTC2, CRYZ, DCXR, DPYS, FBP1, GLS2, GPAM, GPX3, HSD17B10, PEX5, PKD2, RAB14, SYT12, TK1, TP63, TRPM8, TRPV5]
BMX_Specific	glycosylceramide metabolic process	GO_BiologicalProcess	0.00328885	[ALDH5A1, FAAH, GAL3ST1, GBA2, GBA3, GC, SERPINA6, SLC35A1, UGCG, UGT8]
BMX_Specific	organonitrogen compound catabolic process	GO_BiologicalProcess	0.00331543	[AASS, ABCD1, ABHD13, ACADL, ACAN, ADAMTS13, ADGRB1, AFG1L, AGAP3, AGXT2, ALAD, ALDH1L1, ALDH5A1, AMBP, AMFR, ANAPC1, ANAPC5, ANAPC7, ANPEP, AOX1, APOB, APOE, AREL1, ATP2B2, BCAP31, BFAR, BHMT, BIRC6, BLVRA, BLVRB, CAMLG, CARNS1, CCDC22, CCDC47, CDS1, CHAC2, CLU, CNOT4, COPS3, CTSC, CTSF, CTSW, CUL7, CUL9, CYP51A1, DAB2, DAXX, DBT, DCST1, DERA, DERL1, DMGDH, DNAJB2, DPYD, DPYS, EDEM3, EGF, EGFR, …
BMX_Specific	hepaticobiliary system development	GO_BiologicalProcess	0.00339143	[CLDN1, DBP, DFFB, EGFR, FPGS, GATA6, GC, GLI1, HFE, HMGCS1, HNF1A, HPN, HSD17B4, IHH, LIPC, LSR, MAN2A1, MET, PCSK9, PKD2, PNPT1, PTCD2, PTCH1, RGN, RHBDD3, SAFB, SLC7A9, SRSF5, TADA1, TNFAIP3, UGGT1, VTN]
BMX_Specific	lipid catabolic process	GO_BiologicalProcess	0.00340805	[ABCD1, ABCD3, ABHD2, ABHD3, ABHD6, ACAA1, ACADL, ACAT2, ADTRP, AIG1, ALDH3A2, ANGPTL3, APOB, APOE, ASXL1, CPT1B, CPT2, CYP1B1, CYP27A1, CYP7A1, DAGLA, ENPP2, FAAH, FABP1, GBA2, GBA3, GC, GPCPD1, GPLD1, GSTA2, HSD17B10, HSD17B4, HSD17B6, IRS1, LDLR, LIPC, LPIN3, LRP1, MAP3K8, MMUT, PDE3B, PECR, PEX5, PLA2G4B, PLA2G6, PLBD1, PLBD2, PRDX6, RARRES2, RBP5, SERPINA6, SF3B1, SLC27A2, SLC27A5, SMPD3]
BMX_Specific	glycerophospholipid biosynthetic process	GO_BiologicalProcess	0.00353566	[ABHD3, ACSL3, ATM, BFAR, BMX, CDS1, CDS2, CHKA, CHKB, CPT2, DGKQ, DPM3, ETNK1, ETNPPL, GPAA1, GPAM, GPAT4, INPPL1, LCLAT1, LIPC, LPIN3, MTMR4, PCYT2, PGAP1, PGS1, PHGDH, PIGA, PIGK, PIGO, PIK3R5, PIK3R6, PITPNM1, PLA2G4B, PLA2G6, PTPMT1, PTPRCAP, RAB14, SLC44A1, SYNJ1, TAZ]
BMX_Specific	neurotransmitter catabolic process	GO_BiologicalProcess	0.00357468	[ALDH5A1, BHMT, DMGDH, GLDC, MAOB, POR, PRIMA1, SLC44A1]
BMX_Specific	ion transmembrane transport	GO_BiologicalProcess	0.00358827	[ABCB11, ABCB6, ABCC2, ABCC5, ABCD1, ABCD3, ACTN4, AKAP9, AMBP, ANAPC1, ANPEP, ASIC4, ATM, ATP11C, ATP1A1, ATP1B1, ATP2A2, ATP2B2, ATP6V0A2, ATP6V1C2, ATP8B1, CLCC1, CLCN3, CLCN6, CLU, CNNM4, COMP, COX6C, CPT1B, CPT2, CXCL11, DCXR, DLG2, FMR1, FXYD1, GPLD1, HCN3, HFE, HIP1R, HPN, HTT, HVCN1, ITPR3, KCNK5, KCNN2, KEL, LETM1, MED12, MED23, MICU1, MTTP, NDUFA4L2, NIPAL3, NNT, NOL9, NR1I2, OAZ3, OSTM…
BMX_Specific	alpha-amino acid metabolic process	GO_BiologicalProcess	0.00360703	[AASS, AGXT2, ALDH5A1, ATP2B2, BFAR, BHMT, BHMT2, CARNS1, CAT, CHKB, CKMT2, CNPY2, DFFB, FAH, FANCA, FPGS, GLDC, GLS2, GPAM, HAAO, HDC, HGD, HNF1A, HOGA1, HPD, IDO2, KMO, KYNU, MCCC1, MMUT, MTHFR, NMNAT1, OGDH, PHGDH, PIPOX, PRODH2, PYCR3, RAI1, RIDA, SDSL, SERINC5, SLC25A21, SLC6A8, SLC7A11]
BMX_Specific	fatty acid catabolic process	GO_BiologicalProcess	0.00363809	[ABCD1, ABCD3, ABHD2, ABHD3, ACAA1, ACADL, ACAT2, ADTRP, AIG1, ALDH3A2, CPT1B, CPT2, FAAH, FABP1, HSD17B10, HSD17B4, IRS1, LPIN3, MAP3K8, MMUT, PECR, PEX5, SLC27A2, SLC27A5]
BMX_Specific	lipoprotein catabolic process	GO_BiologicalProcess	0.0036465	[ABHD13, APOB, APOE, LDLR, LYPLAL1, NOTUM, TAP1]
BMX_Specific	glycolipid metabolic process	GO_BiologicalProcess	0.00375632	[ALDH5A1, B3GALT4, B3GNT5, DPM3, FAAH, GAL3ST1, GBA2, GBA3, GC, GPAA1, GPLD1, PGAP1, PIGA, PIGK, PIGO, SCCPDH, SERPINA6, SLC35A1, SMPD3, ST3GAL5, SUMF1, UGCG, UGT8]
BMX_Specific	oxidoreductase activity, acting on paired donors, with oxidation of a pair of donors resulting in the reduction of molecular oxygen to two molecules of water	GO_BiologicalProcess	0.00378691	[FADS1, FADS2, SC5D, SCD]
BMX_Specific	zinc ion transport	GO_BiologicalProcess	0.00383996	[CLU, PARP3, SLC30A1, SLC30A10, SLC30A6, SLC39A10, SLC39A11, SLC39A3, SLC39A5, SLC39A7]
BMX_Specific	sulfur compound metabolic process	GO_BiologicalProcess	0.00384181	[AASS, ABCD1, ACAN, ACOT12, ACOT13, ACSF3, ACSL3, ACSL5, ACSM3, AKR1A1, ALDH5A1, BHMT, BHMT2, CAT, CBR4, CHAC2, CHPF2, CHST1, CHST11, CHST13, CNPY2, DGAT2, EIF2B5, ELOVL1, ELOVL5, ELOVL6, FASN, GPAM, GPAT4, GSTA2, GSTK1, HACD2, HMGCS1, HSD17B4, HYAL4, IDUA, ISCA2, KYNU, MCCC1, MGST1, MGST3, MMUT, MTHFR, MVK, OGDH, OXSM, PAPSS2, PHGDH, PIPOX, PMVK, PROC, RAI1, SCD, SLC26A1, SLC7A11, TP63, UGDH, XY…
BMX_Specific	amine catabolic process	GO_BiologicalProcess	0.00385363	[ATP2B2, BHMT, DMGDH, HAAO, IDO2, KMO, KYNU, SLC26A1, SLC44A1]
BMX_Specific	solute:cation antiporter activity	GO_BiologicalProcess	0.00387726	[ACTN4, ATP1B1, CLCN3, LETM1, RHOV, SAFB, SLC24A1, SLC8B1, SLC9A1, SLC9A6, TESC, TMCO3]
BMX_Specific	liposaccharide metabolic process	GO_BiologicalProcess	0.00400418	[ALDH5A1, B3GALT4, B3GNT5, DPM3, FAAH, GAL3ST1, GBA2, GBA3, GC, GPAA1, GPLD1, PGAP1, PIGA, PIGK, PIGO, SCCPDH, SERPINA6, SLC35A1, SMPD3, ST3GAL5, SUMF1, UGCG, UGT8]
BMX_Specific	positive regulation of lipid biosynthetic process	GO_BiologicalProcess	0.00498088	[ABCD1, ABHD6, ACSL3, ADM, APOE, BFAR, CNEP1R1, CYP7A1, DGAT2, ELOVL5, GPLD1, HSD17B13, LDLR, PLA2G6, POR, RDH10, RGN, SLC45A3, SMPD3, SREBF1]
BMX_Specific	oxidoreductase activity, acting on the CH-CH group of donors, NAD or NADP as acceptor	GO_BiologicalProcess	0.00498489	[BLVRA, BLVRB, DHCR24, DHCR7, DHDH, DPYD, FASN, PECR, PTGR1]
BMX_Specific	alpha-linolenic acid metabolic process	GO_BiologicalProcess	0.00510223	[ABCD1, ACAA1, ELOVL1, ELOVL5, FADS1, FADS2, HSD17B4]
BMX_Specific	protein lipidation	GO_BiologicalProcess	0.00555937	[DPM3, GBA3, GC, GPAA1, GPLD1, HIP1R, MAP6D1, MTTP, PAPLN, PGAP1, PIGA, PIGK, PIGO, WDR45, ZDHHC14, ZDHHC17, ZDHHC24, ZDHHC6, ZDHHC7, ZDHHC8]
BMX_Specific	fatty-acyl-CoA metabolic process	GO_BiologicalProcess	0.00561946	[ABCD1, ACSF3, ACSL3, ACSL5, CBR4, DGAT2, ELOVL1, ELOVL5, ELOVL6, FASN, HACD2, HSD17B4, SCD]
BMX_Specific	cellular carbohydrate metabolic process	GO_BiologicalProcess	0.00566722	[AGL, AKR1A1, ANGPTL3, B3GNT5, C1QTNF1, CLK2, CRY1, DGAT2, DGKQ, EPM2AIP1, FBP1, FBP2, FCSK, FOXA2, GBA3, GCGR, GCK, GNE, GPLD1, GYS2, IDUA, IGFBP5, IRS1, MGA, MGAM, MIOX, MYOF, PER2, PFKFB3, PGPEP1, PHGDH, PHKA1, PHKA2, PPIP5K1, PPP1R3B, PPP1R3G, PRKAG2, PTRH2, PYGL, RAB14, RGN, RORC, SERPINA6, SLC35B4, SLC45A3, SUPT20H, SYNJ1, TKFC]
BMX_Specific	phosphorus metabolic process	GO_BiologicalProcess	0.00578496	[AASS, ABCA4, ABCB6, ABCD1, ABHD3, ABHD6, ACOT12, ACOT13, ACSF3, ACSL3, ACSL5, ACSM3, ACVR1, ACVR1C, ADCK2, ADCY4, ADCY5, ADCY7, ADCY9, ADRA1A, ADRA2B, ADTRP, AFG1L, AHSG, AKAP8, AKAP9, AKR1A1, ALDH1A1, ALDH5A1, ALS2, AMBP, AMPD2, ANGPTL3, ANPEP, APOE, ASXL1, ATM, ATP1A1, ATP1B1, ATP2B2, BCAR3, BFAR, BIRC6, BMP10, BMPR2, BMX, BRAT1, C1QTNF1, C3orf33, CA3, CAT, CBR4, CCL16, CCNB2, CCNH, CCNL1, CD2…
BMX_Specific	phosphate-containing compound metabolic process	GO_BiologicalProcess	0.00580036	[AASS, ABCA4, ABCB6, ABCD1, ABHD3, ABHD6, ACOT12, ACOT13, ACSF3, ACSL3, ACSL5, ACSM3, ACVR1, ACVR1C, ADCK2, ADCY4, ADCY5, ADCY7, ADCY9, ADRA1A, ADRA2B, ADTRP, AFG1L, AHSG, AKAP8, AKAP9, AKR1A1, ALDH1A1, ALDH5A1, ALS2, AMBP, AMPD2, ANGPTL3, ANPEP, APOE, ASXL1, ATM, ATP1A1, ATP1B1, ATP2B2, BCAR3, BFAR, BIRC6, BMP10, BMPR2, BMX, BRAT1, C1QTNF1, C3orf33, CA3, CAT, CBR4, CCL16, CCNB2, CCNH, CCNL1, CD2…
BMX_Specific	purine-containing compound metabolic process	GO_BiologicalProcess	0.00599869	[AASS, ABCD1, ACOT12, ACOT13, ACSF3, ACSL3, ACSL5, ACSM3, ADCY4, ADCY5, ADCY7, ADCY9, AFG1L, ALDH1A1, AMPD2, AOX1, ATP1B1, CAT, CBR4, CNPY2, COX6C, DGAT2, DLG2, DPYD, EIF2B5, ELOVL1, ELOVL5, ELOVL6, ENTPD5, FASN, FBP1, GCK, GPAM, GPAT4, GTPBP1, HACD2, HMGCR, HMGCS1, HSD17B4, KYNU, MACROD1, MAMLD1, MAP3K8, MED12, MIA3, MVK, NDC1, NDUFB2, NDUFC1, NDUFS6, NME7, NMNAT1, NPR1, NPR2, NT5C2, NUP155, NUP…
BMX_Specific	anion transmembrane transport	GO_BiologicalProcess	0.00600641	[ABCB11, ABCB6, ABCC2, ABCC5, ABCD1, ABCD3, ANAPC1, ATM, CLCC1, CLCN3, CLCN6, CPT1B, CPT2, DCXR, FXYD1, HTT, NR1I2, OXSR1, PER2, PHGDH, PQLC2, PRKAG2, PRSS55, PSEN1, SFXN5, SLC10A1, SLC12A7, SLC15A4, SLC16A6, SLC17A1, SLC17A3, SLC19A1, SLC22A1, SLC22A3, SLC22A7, SLC23A1, SLC25A21, SLC25A25, SLC25A4, SLC26A1, SLC27A2, SLC27A5, SLC2A6, SLC35A1, SLC35A3, SLC35A5, SLC35B4, SLC38A10, SLC38A4, SLC4A2, …
BMX_Specific	fructose metabolic process	GO_BiologicalProcess	0.00600737	[AKR1A1, ALDH1A1, FBP1, FBP2, GLYCTK, PFKFB3, RAB14, TKFC]
BMX_Specific	antiporter activity	GO_BiologicalProcess	0.00606117	[ACTN4, ATP1B1, CLCN3, CLCN6, LETM1, RHOV, SAFB, SLC19A1, SLC24A1, SLC25A4, SLC26A1, SLC35C1, SLC35E1, SLC4A2, SLC4A4, SLC7A11, SLC8B1, SLC9A1, SLC9A6, TESC, TMCO3, ZC3H14]
BMX_Specific	retinoid metabolic process	GO_BiologicalProcess	0.00606117	[ABCA4, ADH4, AKR1A1, ALDH1A1, ALDH1L1, APOB, APOE, CYP1B1, CYP4V2, DGAT2, DHRS3, GPC1, LRP1, PAN2, RARRES2, RBP4, RBP5, RDH10, RDH13, RETSAT, TTR, UGGT1]
BMX_Specific	positive regulation of lipid metabolic process	GO_BiologicalProcess	0.0067723	[ABCD1, ABHD6, ACSL3, ADM, ANGPTL3, APOE, BFAR, CNEP1R1, CPT2, CYP7A1, DGAT2, DISP3, ELOVL5, FABP1, FGFR3, FLT3, GPLD1, HSD17B13, IRS1, LDLR, OSCP1, PLA2G6, POR, RDH10, RGN, SLC45A3, SMPD3, SREBF1, TAZ]
BMX_Specific	phosphatidylcholine metabolic process	GO_BiologicalProcess	0.00679133	[ABHD3, ACSL3, CDS1, CHKA, CHKB, CPT2, ENPP2, GPAT4, GPLD1, LDLR, LIPC, LPIN3, PHGDH, PLA2G4B, PLA2G6, PLBD1, PON1, SLC44A1, TMEM86B]
BMX_Specific	lipid homeostasis	GO_BiologicalProcess	0.0073942	[ABCD1, ABCG5, ABCG8, ACAT2, ACSM3, ANGPTL3, ANGPTL8, APOB, APOC4, APOE, BFAR, C1QTNF1, CYP7A1, CYP7B1, DGAT2, DISP3, EPHX2, GPAM, HNF1A, LDLR, LIPC, MTTP, PCSK9, SLC25A27, SREBF2, TMEM97, TTC39B]
BMX_Specific	cellular biogenic amine metabolic process	GO_BiologicalProcess	0.00743444	[BHMT, CHKA, DMGDH, HAAO, HDAC10, HDC, IDO2, KMO, KYNU, MOXD1, OAZ3, RAI1, SLC25A21, SLC26A1, SLC44A1]
BMX_Specific	bile acid metabolic process	GO_BiologicalProcess	0.00744271	[ABCB11, ACAA1, BFAR, CH25H, CYP27A1, CYP7A1, CYP7B1, GBA2, HNF1A, HSD17B4, OSBPL2, SLC27A2, SLC27A5]
BMX_Specific	bile acid biosynthetic process	GO_BiologicalProcess	0.00750131	[ABCB11, BFAR, CH25H, CYP27A1, CYP7A1, CYP7B1, HNF1A, HSD17B4, OSBPL2, SLC27A2, SLC27A5]
BMX_Specific	organic acid transmembrane transport	GO_BiologicalProcess	0.00755946	[ABCB11, ABCC2, ABCD1, ABCD3, CPT1B, CPT2, OXSR1, PER2, PHGDH, PQLC2, PRKAG2, PRSS55, PSEN1, SFXN5, SLC10A1, SLC15A4, SLC16A6, SLC17A1, SLC17A3, SLC19A1, SLC23A1, SLC25A21, SLC26A1, SLC27A2, SLC27A5, SLC35A1, SLC35A5, SLC38A10, SLC38A4, SLC6A11, SLC6A8, SLC7A11, SLC7A2, SLC7A9, SLCO1A2, TRPV5, ZC3H14]
BMX_Specific	carboxylic acid transmembrane transport	GO_BiologicalProcess	0.00755946	[ABCB11, ABCC2, ABCD1, ABCD3, CPT1B, CPT2, OXSR1, PER2, PHGDH, PQLC2, PRKAG2, PRSS55, PSEN1, SFXN5, SLC10A1, SLC15A4, SLC16A6, SLC17A1, SLC17A3, SLC19A1, SLC23A1, SLC25A21, SLC26A1, SLC27A2, SLC27A5, SLC35A1, SLC35A5, SLC38A10, SLC38A4, SLC6A11, SLC6A8, SLC7A11, SLC7A2, SLC7A9, SLCO1A2, TRPV5, ZC3H14]
BMX_Specific	oxidoreduction coenzyme metabolic process	GO_BiologicalProcess	0.00769882	[ALDH1A1, CD38, COQ10A, COQ8A, CRYL1, DCXR, DERA, ENTPD5, FBP1, FMO1, GCK, HAAO, HMGCR, IDO2, KMO, KYNU, LRSAM1, MAMLD1, MIA3, NADSYN1, NAPRT, NDC1, NMNAT1, NNT, NUP155, NUP214, NUP37, OGDH, OGDHL, PFKFB3, PHGDH, PKLR, PRKAG2, RAB14, SLC27A5, UBIAD1, UGDH, ZNF384]
BMX_Specific	triglyceride metabolic process	GO_BiologicalProcess	0.00790576	[AGMO, APOB, APOE, APOH, CAT, CNEP1R1, CPT2, CYP2E1, DGAT2, FABP1, GCK, GPAM, GPAT4, GPLD1, LDLR, LIPC, LPIN3, MTTP, PCSK9, RGN, SLC27A5, SREBF1]
BMX_Specific	ribose phosphate metabolic process	GO_BiologicalProcess	0.00815939	[AASS, ABCD1, ACOT12, ACOT13, ACSF3, ACSL3, ACSL5, ACSM3, ADCY4, ADCY5, ADCY7, ADCY9, AFG1L, ALDH1A1, AMPD2, ATP1B1, CAT, CBR4, COX6C, CRYL1, DERA, DFFB, DGAT2, DLG2, EIF2B5, ELOVL1, ELOVL5, ELOVL6, ENTPD5, FASN, FBP1, GCK, GPAM, GPAT4, GTPBP1, HACD2, HMGCR, HMGCS1, HSD17B4, KYNU, LRSAM1, MAMLD1, MAP3K8, MED12, MIA3, MVK, NDC1, NDUFB2, NDUFC1, NDUFS6, NME7, NMNAT1, NPR1, NPR2, NT5C2, NUP155, NUP2…
BMX_Specific	glycolipid biosynthetic process	GO_BiologicalProcess	0.00829508	[B3GALT4, B3GNT5, DPM3, FAAH, GAL3ST1, GPAA1, PGAP1, PIGA, PIGK, PIGO, SCCPDH, SLC35A1, ST3GAL5, UGCG, UGT8]
BMX_Specific	amino-acid betaine catabolic process	GO_BiologicalProcess	0.00830296	[ACADL, BHMT, DMGDH]
BMX_Specific	anthranilate metabolic process	GO_BiologicalProcess	0.00830296	[HAAO, KMO, KYNU]
BMX_Specific	lipid transport	GO_BiologicalProcess	0.00851553	[ABCA4, ABCA6, ABCA8, ABCA9, ABCB11, ABCD1, ABCD3, ABCG5, ABCG8, ACAT2, ACSL3, APOB, APOC4, APOE, APOH, ATP11A, ATP11C, ATP8B1, BFAR, C1QTNF1, CHKA, CLU, CPT1B, CPT2, CRY1, DISP3, EGF, FABP1, GALR1, HNF1A, ITGB3, LDLR, LIPC, LRP1, MAP3K8, MTTP, NPC1L1, OSBPL2, PCSK9, PHGDH, PITPNM1, PLA2G6, PON1, PRKAG2, PRSS55, PTCH1, RBP4, SERPINA5, SLC10A1, SLC27A2, SLC27A5, SLCO1A2, SREBF2, STARD3, TTC39B, UG…
BMX_Specific	transition metal ion transmembrane transporter activity	GO_BiologicalProcess	0.00865446	[CLU, PARP3, SLC30A1, SLC30A10, SLC30A6, SLC31A1, SLC39A10, SLC39A11, SLC39A3, SLC39A5, SLC39A7, TFRC]
BMX_Specific	retinol metabolic process	GO_BiologicalProcess	0.00866195	[ADH4, ALDH1A1, CYP1B1, DGAT2, DHRS3, PAN2, RBP4, RDH10, RDH13, RETSAT, TTR]
BMX_Specific	homeostatic process	GO_BiologicalProcess	0.00908248	[ABCA4, ABCB6, ABCB7, ABCD1, ABCG5, ABCG8, ABHD6, ACADL, ACAT2, ACOT13, ACSM3, ADCY4, ADCY5, ADCY7, ADCY9, ADM, ADRA1A, AKR1A1, ALB, ALDH1A1, AMBP, AMPD2, ANGPTL3, ANGPTL8, ANKRD11, APOB, APOC4, APOE, ASPSCR1, ASXL1, ATM, ATP1A1, ATP1B1, ATP2A2, ATP2B2, ATP6V0A2, ATP6V1C2, AUTS2, B2M, BBS12, BCAP31, BFAR, BRCA2, C1QTNF1, CCDC22, CCDC47, CCDC66, CCNB2, CCR2, CD200R1, CD38, CD52, CHKB, CLCN3, CLCN6…
BMX_Specific	sphingolipid biosynthetic process	GO_BiologicalProcess	0.00925981	[ALDH3A2, B3GALT4, CERS2, CERS5, DEGS1, ELOVL1, ELOVL5, ELOVL6, FAAH, GAL3ST1, GBA3, GC, HACD2, PKD2, PLA2G6, SAMD8, SLC35A1, SMPD3, SPHK2, ST3GAL5, UGCG, UGT8]
BMX_Specific	cellular biogenic amine catabolic process	GO_BiologicalProcess	0.00950619	[BHMT, DMGDH, HAAO, IDO2, KMO, KYNU, SLC26A1, SLC44A1]
BMX_Specific	anion transmembrane transporter activity	GO_BiologicalProcess	0.00979324	[ABCB11, ABCB6, ABCC2, ABCC5, ABCD1, ANAPC1, ATM, CLCC1, CLCN3, CLCN6, DCXR, FXYD1, HTT, NR1I2, OXSR1, PHGDH, PQLC2, SFXN5, SLC10A1, SLC12A7, SLC15A4, SLC16A6, SLC17A1, SLC17A3, SLC19A1, SLC22A1, SLC22A3, SLC22A7, SLC23A1, SLC25A21, SLC25A25, SLC25A4, SLC26A1, SLC27A2, SLC27A5, SLC2A6, SLC35A1, SLC35A3, SLC35A5, SLC35B4, SLC38A10, SLC38A4, SLC4A2, SLC4A4, SLC6A11, SLC6A8, SLC7A11, SLC7A2, SLC7A9,…
BMX_Specific	positive regulation of triglyceride biosynthetic process	GO_BiologicalProcess	0.00982441	[CNEP1R1, DGAT2, GPLD1, LDLR, RGN, SREBF1]
BMX_Specific	pyridine-containing compound metabolic process	GO_BiologicalProcess	0.00985703	[ALDH1A1, AOX1, CD38, CRYL1, DCXR, DERA, ENTPD5, FBP1, FMO1, GCK, HAAO, IDO2, KMO, KYNU, LRSAM1, MAMLD1, MIA3, NADSYN1, NAPRT, NDC1, NMNAT1, NNT, NUP155, NUP214, NUP37, OGDH, OGDHL, PFKFB3, PHGDH, PKLR, PLP1, PNPO, PRKAG2, RAB14, SLC27A5, UGDH, ZNF384]
BMX_Specific	ceramide biosynthetic process	GO_BiologicalProcess	0.0102804	[B3GALT4, CERS2, CERS5, DEGS1, FAAH, GAL3ST1, GBA3, GC, PLA2G6, SAMD8, SLC35A1, SMPD3, ST3GAL5, UGCG, UGT8]
BMX_Specific	xenobiotic metabolic process	GO_BiologicalProcess	0.0102808	[ACAA1, AHR, AS3MT, CAT, CBR3, CMBL, CRYZ, CYP1B1, CYP2E1, CYP2U1, DIPK2A, EPHX2, FMO1, GSTA2, HNF1A, MARC2, MGST1, MGST3, MIA3, NR1I2, PHGDH, PON3, POR, RORC, SLC25A4, UGGT1]
BMX_Specific	water-soluble vitamin metabolic process	GO_BiologicalProcess	0.0108868	[ABCD1, AKR1A1, ALDH1L1, AOX1, CLYBL, DIPK2A, FPGS, HAAO, KMO, KYNU, MCCC1, MMAB, MMUT, MTHFR, NR1I2, PLP1, PNPO, PROC, RGN, SLC19A1, SLC23A1, TRPC1]
BMX_Specific	divalent inorganic cation transmembrane transporter activity	GO_BiologicalProcess	0.0110802	[PARP3, SLC30A1, SLC30A10, SLC30A6, SLC39A10, SLC39A11, SLC39A3, SLC39A5, SLC39A7]
BMX_Specific	nucleotide biosynthetic process	GO_BiologicalProcess	0.0112709	[ACSF3, ACSL3, ACSL5, ADCY4, ADCY5, ADCY7, ADCY9, ALDH1A1, AMPD2, CBR4, CDS1, CDS2, DFFB, DLG2, ELOVL1, ELOVL5, ELOVL6, ENTPD5, FASN, FBP1, FCSK, GCK, GPAM, GPAT4, HAAO, HACD2, IDO2, KMO, KYNU, LCLAT1, MAMLD1, MIA3, NADSYN1, NAPRT, NDC1, NME7, NMNAT1, NPR1, NPR2, NUP155, NUP214, NUP37, OGDH, OGDHL, PAPSS2, PFKFB3, PKLR, PRKAG2, RAB14, SCD, SLC26A1, SLC27A5, TADA1, TAZ, TK1, UQCC3, VPS39, VPS9D1, …
BMX_Specific	ion transmembrane transporter activity	GO_BiologicalProcess	0.0112893	[ABCB11, ABCB6, ABCC2, ABCC5, ABCD1, ACTN4, AKAP9, AMBP, ANAPC1, ANPEP, ASIC4, ATM, ATP1A1, ATP1B1, ATP2A2, ATP2B2, ATP6V0A2, ATP6V1C2, CLCC1, CLCN3, CLCN6, CLU, CNNM4, COMP, COX6C, DCXR, DLG2, FMR1, FXYD1, GPLD1, HCN3, HIP1R, HPN, HTT, HVCN1, ITPR3, KCNK5, KCNN2, LETM1, MED23, NDUFA4L2, NIPAL3, NNT, NR1I2, OAZ3, OXSR1, PARP3, PCSK9, PHGDH, PKD2, PLA2G6, PLP2, PQLC2, PSEN1, RGN, RHOV, SAFB, SC5D,…
BMX_Specific	inorganic cation transmembrane transport	GO_BiologicalProcess	0.0113228	[ABCB11, ABCB6, ACTN4, AKAP9, AMBP, ASIC4, ATM, ATP1A1, ATP1B1, ATP2A2, ATP2B2, ATP6V0A2, ATP6V1C2, CLCN3, CLU, CNNM4, COMP, COX6C, CXCL11, FMR1, FXYD1, GPLD1, HCN3, HFE, HIP1R, HPN, HTT, HVCN1, ITPR3, KCNK5, KCNN2, KEL, LETM1, MED12, MED23, MICU1, MTTP, NDUFA4L2, NIPAL3, NNT, NOL9, NR1I2, OXSR1, PARP3, PCSK9, PKD2, PLA2G6, PSEN1, PSEN2, PTPN22, RGN, RHOV, SAFB, SC5D, SCN2A, SCNN1B, SLC10A1, SLC1…
BMX_Specific	cellular amino acid catabolic process	GO_BiologicalProcess	0.0114995	[AASS, AGXT2, ALDH5A1, ATP2B2, CARNS1, DBT, FAH, FANCA, GLDC, GLS2, GPAM, HAAO, HDC, HGD, HOGA1, HPD, HSD17B10, IDO2, KMO, KYNU, MCCC1, OGDH, PIPOX, PRODH2, RIDA, SDSL, SLC25A21]
BMX_Specific	protein catabolic process in the vacuole	GO_BiologicalProcess	0.0115019	[GBA3, GC, LAMP2, LAPTM4B, LDLR, LRP1, RNF128]
BMX_Specific	galactosylceramide metabolic process	GO_BiologicalProcess	0.0115019	[ALDH5A1, FAAH, GAL3ST1, GBA3, SERPINA6, SLC35A1, UGT8]
BMX_Specific	sodium ion transmembrane transporter activity	GO_BiologicalProcess	0.0115203	[ABCB11, ACTN4, ASIC4, ATP1A1, ATP1B1, ATP2B2, CLU, CNNM4, COMP, FXYD1, GPLD1, HCN3, HTT, OXSR1, PCSK9, PKD2, RHOV, SCN2A, SCNN1B, SLC10A1, SLC17A3, SLC22A1, SLC22A3, SLC23A1, SLC24A1, SLC26A1, SLC4A4, SLC5A4, SLC5A9, SLC6A11, SLC6A8, SLC8B1, SLC9A1, SLC9A6, TESC]
BMX_Specific	P-P-bond-hydrolysis-driven transmembrane transporter activity	GO_BiologicalProcess	0.0115361	[ABCA4, ABCA6, ABCA8, ABCA9, ABCB11, ABCB6, ABCB7, ABCC10, ABCC2, ABCC5, ABCC6, ABCD1, ABCD3, ABCG5, ABCG8, ATP1A1, ATP1B1, ATP2A2, ATP2B2, ATP6V0A2, ATP6V1C2, MED23, RGN, SEC14L3, TAP1, TAPBP]
BMX_Specific	organic anion transport	GO_BiologicalProcess	0.0115586	[ABCA4, ABCB11, ABCC2, ABCC5, ABCD1, ABCD3, ABCG8, ACSL3, ANAPC1, APOE, ATM, ATP11A, ATP11C, ATP8B1, BFAR, CA14, CA3, CA9, CPT1B, CPT2, FABP1, GLS2, HNF1A, KMO, LDLR, MAP3K8, MTTP, NR1I2, OXSR1, PER2, PHGDH, PITPNM1, PLA2G6, PQLC2, PRKAG2, PRSS55, PSEN1, RAB3A, RIMS1, SFXN2, SFXN5, SLC10A1, SLC15A4, SLC16A6, SLC17A1, SLC17A3, SLC19A1, SLC22A7, SLC23A1, SLC25A21, SLC25A25, SLC25A4, SLC26A1, SLC27A…
BMX_Specific	glucose metabolic process	GO_BiologicalProcess	0.0120094	[AKR1A1, ALDH1A1, ALDH5A1, BRAT1, C1QTNF1, CLK2, CPT2, CRTC2, CRY1, CRYL1, DCXR, DGAT2, DGKQ, EPM2AIP1, FBP1, FBP2, FOXA2, GCGR, GCK, GPLD1, IGFBP5, INPPL1, IRS1, PER2, PGPEP1, PKLR, PPP1R3B, PPP1R3G, PROC, PTRH2, RAB14, RBP4, RGN, RORC, SLC35B4, SLC45A3, SUPT20H, UGDH]
BMX_Specific	primary active transmembrane transporter activity	GO_BiologicalProcess	0.0122944	[ABCA4, ABCA6, ABCA8, ABCA9, ABCB11, ABCB6, ABCB7, ABCC10, ABCC2, ABCC5, ABCC6, ABCD1, ABCD3, ABCG5, ABCG8, ATP1A1, ATP1B1, ATP2A2, ATP2B2, ATP6V0A2, ATP6V1C2, MED23, RGN, SEC14L3, TAP1, TAPBP]
BMX_Specific	nucleoside phosphate biosynthetic process	GO_BiologicalProcess	0.0123482	[ACSF3, ACSL3, ACSL5, ADCY4, ADCY5, ADCY7, ADCY9, ALDH1A1, AMPD2, CBR4, CDS1, CDS2, DFFB, DLG2, ELOVL1, ELOVL5, ELOVL6, ENTPD5, FASN, FBP1, FCSK, GCK, GPAM, GPAT4, HAAO, HACD2, IDO2, KMO, KYNU, LCLAT1, MAMLD1, MIA3, NADSYN1, NAPRT, NDC1, NME7, NMNAT1, NPR1, NPR2, NUP155, NUP214, NUP37, OGDH, OGDHL, PAPSS2, PFKFB3, PKLR, PRKAG2, RAB14, SCD, SLC26A1, SLC27A5, TADA1, TAZ, TK1, UQCC3, VPS39, VPS9D1, …
BMX_Specific	alpha-amino acid catabolic process	GO_BiologicalProcess	0.0124465	[AASS, AGXT2, ATP2B2, CARNS1, FAH, FANCA, GLDC, GLS2, GPAM, HAAO, HDC, HGD, HOGA1, HPD, IDO2, KMO, KYNU, MCCC1, OGDH, PIPOX, PRODH2, RIDA, SDSL, SLC25A21]
BMX_Specific	phosphatidylglycerol biosynthetic process	GO_BiologicalProcess	0.0128506	[CDS2, PGS1, PLA2G6, PTPMT1, TAZ]
BMX_Specific	glycosylceramide biosynthetic process	GO_BiologicalProcess	0.0128506	[FAAH, GAL3ST1, SLC35A1, UGCG, UGT8]
BMX_Specific	regulation of protein catabolic process in the vacuole	GO_BiologicalProcess	0.0128596	[GBA3, GC, LAPTM4B, LDLR, LRP1, RNF128]
BMX_Specific	chromosome separation	GO_BiologicalProcess	0.012875	[ANAPC1, ANAPC5, ATM, CENPE, CEP250, DAXX, FLT3, GEN1, HFM1, IDUA, NCAPD2, NUMA1, PCID2, PLK1, PROC, RMI1, SLC45A2, TOP3A, TRIP13, WRN]
BMX_Specific	vitamin metabolic process	GO_BiologicalProcess	0.0135034	[ABCD1, AKR1A1, ALDH1L1, AOX1, CBR3, CLYBL, CYP27A1, DIPK2A, FPGS, GC, HAAO, KMO, KYNU, MCCC1, MMAB, MMUT, MTHFR, NR1I2, PLP1, PNPO, PROC, RBP5, RDH10, RGN, SLC19A1, SLC23A1, TRPC1, UBIAD1]
BMX_Specific	intestinal lipid absorption	GO_BiologicalProcess	0.014464	[ABCG5, ABCG8, ACAT2, LDLR, NPC1L1, SLC27A5, UGCG]
BMX_Specific	galactolipid metabolic process	GO_BiologicalProcess	0.014464	[ALDH5A1, FAAH, GAL3ST1, GBA3, SERPINA6, SLC35A1, UGT8]
BMX_Specific	lipid localization	GO_BiologicalProcess	0.0145023	[ABCA4, ABCA6, ABCA8, ABCA9, ABCB11, ABCD1, ABCD3, ABCG5, ABCG8, ACAT2, ACSL3, ACVR1C, ANGPTL3, APOB, APOC4, APOE, APOH, ATP11A, ATP11C, ATP8B1, BFAR, C1QTNF1, CHKA, CLU, CPT1B, CPT2, CRY1, DGAT2, DISP3, EGF, FABP1, GALR1, HNF1A, ITGB3, LDLR, LIPC, LRP1, MAP3K8, MTTP, NPC1L1, OSBPL2, PCSK9, PHGDH, PITPNM1, PLA2G6, PON1, PRKAG2, PRSS55, PTCH1, RBP4, SERPINA5, SLC10A1, SLC27A2, SLC27A5, SLCO1A2, SR…
BMX_Specific	transition metal ion transport	GO_BiologicalProcess	0.0145269	[ABCB6, ABCB7, ATP6V0A2, ATP6V1C2, B2M, CLU, FLVCR1, HFE, HPX, HRG, LMTK2, PARP3, SLC30A1, SLC30A10, SLC30A6, SLC31A1, SLC39A10, SLC39A11, SLC39A3, SLC39A5, SLC39A7, STEAP3, TFRC, TRPC1]
BMX_Specific	S-methyltransferase activity	GO_BiologicalProcess	0.0149848	[BHMT, BHMT2, INMT, TPMT]
BMX_Specific	regulation of CD40 signaling pathway	GO_BiologicalProcess	0.0149848	[BRCA2, FANCA, SHARPIN, TNFAIP3]
BMX_Specific	nucleobase catabolic process	GO_BiologicalProcess	0.0149848	[AOX1, DPYD, DPYS, XDH]
BMX_Specific	'de novo' NAD biosynthetic process from tryptophan	GO_BiologicalProcess	0.0149848	[HAAO, IDO2, KMO, KYNU]
BMX_Specific	glucosylceramide catabolic process	GO_BiologicalProcess	0.0149848	[GBA2, GBA3, GC, SERPINA6]
BMX_Specific	triglyceride biosynthetic process	GO_BiologicalProcess	0.0153629	[AGMO, CNEP1R1, DGAT2, GCK, GPAM, GPAT4, GPLD1, LDLR, LPIN3, RGN, SREBF1]
BMX_Specific	liver regeneration	GO_BiologicalProcess	0.0157784	[CLDN1, EGFR, GLI1, HFE, IHH, PNPT1, PTCH1, RGN, SRSF5, VTN]
BMX_Specific	sodium ion transmembrane transport	GO_BiologicalProcess	0.0168735	[ABCB11, ACTN4, ASIC4, ATP1A1, ATP1B1, ATP2B2, CLU, CNNM4, COMP, FXYD1, GPLD1, HCN3, HTT, OXSR1, PCSK9, PKD2, RHOV, SCN2A, SCNN1B, SLC10A1, SLC17A3, SLC22A1, SLC22A3, SLC23A1, SLC24A1, SLC26A1, SLC4A4, SLC5A4, SLC5A9, SLC6A11, SLC6A8, SLC8B1, SLC9A1, SLC9A6, TESC]
BMX_Specific	lipid transporter activity	GO_BiologicalProcess	0.0169589	[ABCA4, ABCA6, ABCA8, ABCA9, ABCB11, ABCD1, ABCD3, ABCG5, ABCG8, APOB, APOC4, APOE, ATP11A, ATP11C, ATP8B1, FABP1, MTTP, NPC1L1, OSBPL2, PHGDH, PITPNM1, RBP4, SLC10A1, SLC27A2, SLC27A5, SLCO1A2, STARD3]
BMX_Specific	electron transfer activity	GO_BiologicalProcess	0.0170286	[AKR1A1, ALDH1L1, ALDH2, AOX1, COX6C, DEGS1, DHDH, DHRS3, DMGDH, GLDC, GLRX5, HAAO, HSD17B6, MAOB, NDUFA4L2, NDUFAF2, NDUFS6, PHGDH, POR, RDH16, SURF1, XDH]
BMX_Specific	phosphatidylethanolamine biosynthetic process	GO_BiologicalProcess	0.0174415	[CHKA, CHKB, ETNK1, ETNPPL, LPIN3, PCYT2]
BMX_Specific	lysosomal protein catabolic process	GO_BiologicalProcess	0.0174415	[GBA3, GC, LAMP2, LAPTM4B, LDLR, LRP1]
BMX_Specific	regulation of body fluid levels	GO_BiologicalProcess	0.0175976	[ADAMTS13, ADCY4, ADCY5, ADCY7, ADCY9, ADM, ADRA2B, ADTRP, AKAP10, AKR1A1, AMBP, APOE, APOH, BLOC1S4, C1QTNF1, CCNH, CLDN1, COMP, COPS3, DFFB, DGKQ, DOCK6, F10, F5, F7, FAAH, FLNB, FOXA2, GATA4, GATA6, GBA3, GC, GNA15, GPAM, GPAT4, HNF1A, HRG, HSPB1, ITGB3, ITPR3, KLKB1, KNG1, MET, MTX1, MYCBP2, NPR1, NR1I2, PAM, PAPSS2, PCID2, PIK3R5, PIK3R6, PRKCQ, PROC, PRSS55, RAD51B, RNF13, SCNN1B, SERPINA5,…
BMX_Specific	cofactor biosynthetic process	GO_BiologicalProcess	0.0180869	[ABCB6, ACSF3, ACSL3, ACSL5, AKR1A1, ALAD, ALDH1A1, CBR4, CHAC2, COQ10A, COQ8A, ELOVL1, ELOVL5, ELOVL6, ENTPD5, FASN, FBP1, FPGS, GCK, GSTA2, HAAO, HACD2, HNF1A, IDO2, KMO, KYNU, MAMLD1, MAOB, MIA3, MMAB, NADSYN1, NAPRT, NDC1, NMNAT1, NUP155, NUP214, NUP37, OGDH, OGDHL, PFKFB3, PKLR, PNPO, PRKAG2, RAB14, RGN, RSAD1, SCD, SLC27A5, SLC7A11, UBIAD1, ZNF384]
BMX_Specific	aromatic amino acid family catabolic process	GO_BiologicalProcess	0.0183201	[CARNS1, FAH, FANCA, HAAO, HDC, HGD, HPD, IDO2, KMO, KYNU]
BMX_Specific	purine nucleotide metabolic process	GO_BiologicalProcess	0.0183234	[AASS, ABCD1, ACOT12, ACOT13, ACSF3, ACSL3, ACSL5, ACSM3, ADCY4, ADCY5, ADCY7, ADCY9, AFG1L, ALDH1A1, AMPD2, ATP1B1, CAT, CBR4, COX6C, DGAT2, DLG2, EIF2B5, ELOVL1, ELOVL5, ELOVL6, ENTPD5, FASN, FBP1, GCK, GPAM, GPAT4, GTPBP1, HACD2, HMGCR, HMGCS1, HSD17B4, KYNU, MAMLD1, MAP3K8, MED12, MIA3, MVK, NDC1, NDUFB2, NDUFC1, NDUFS6, NME7, NMNAT1, NPR1, NPR2, NT5C2, NUP155, NUP214, NUP37, OGDH, OGDHL, OXS…
BMX_Specific	coenzyme biosynthetic process	GO_BiologicalProcess	0.0184556	[ACSF3, ACSL3, ACSL5, AKR1A1, ALDH1A1, CBR4, COQ10A, COQ8A, ELOVL1, ELOVL5, ELOVL6, ENTPD5, FASN, FBP1, FPGS, GCK, HAAO, HACD2, IDO2, KMO, KYNU, MAMLD1, MIA3, NADSYN1, NAPRT, NDC1, NMNAT1, NUP155, NUP214, NUP37, OGDH, OGDHL, PFKFB3, PKLR, PNPO, PRKAG2, RAB14, RGN, SCD, SLC27A5, UBIAD1, ZNF384]
BMX_Specific	long-chain fatty acid transporter activity	GO_BiologicalProcess	0.0186257	[ABCD1, ABCD3, FABP1, SLC27A2, SLC27A5]
BMX_Specific	carbohydrate transport	GO_BiologicalProcess	0.0189421	[ASPSCR1, C1QTNF1, EDNRA, HNF1A, IRS1, OSCP1, PHGDH, PLA2G6, PRKAG2, PTRH2, SLC23A1, SLC25A27, SLC2A6, SLC35A1, SLC35A3, SLC35A5, SLC35B4, SLC35C1, SLC37A3, SLC45A2, SLC45A3, SLC5A4, SLC5A9, SMPD3, TERT, TESC, TMEM241]
BMX_Specific	carbohydrate catabolic process	GO_BiologicalProcess	0.019181	[AGL, AKR1A1, ALDH1A1, CRYL1, DCXR, DERA, DHDH, ENTPD5, FBP1, GBA3, GCK, GLYCTK, MAMLD1, MGA, MGAM, MIA3, MIOX, NDC1, NUP155, NUP214, NUP37, OGDH, OGDHL, PFKFB3, PHKA1, PHKA2, PKLR, PPP1R3B, PRKAG2, PYGL, RAB14, SERPINA6, TKFC]
BMX_Specific	respiratory tube development	GO_BiologicalProcess	0.0191824	[AIMP2, ASXL1, BMPR2, DHCR7, EGFR, EIF4G1, ERRFI1, ESRP2, FOXA1, FOXP2, GATA6, GLI1, HDC, IGFBP5, KNSTRN, LAMA5, LIPC, MAN2A1, RAB3A, RBP4, RDH10, RIDA, SFTPD, SLC23A1, SLC7A11, SMPD3, SREBF1, TADA1, TMEM38B, VEGFA]
BMX_Specific	fatty acid oxidation	GO_BiologicalProcess	0.0192582	[ABCD1, ABCD3, ACAA1, ACADL, ACAT2, ALDH3A2, CPT1B, CPT2, CYP4V2, DGAT2, FABP1, HSD17B10, HSD17B4, IRS1, MAP3K8, OSCP1, PECR, PEX5, POR, PRKAG2, SLC27A2]
BMX_Specific	purine ribonucleotide metabolic process	GO_BiologicalProcess	0.0195871	[AASS, ABCD1, ACOT12, ACOT13, ACSF3, ACSL3, ACSL5, ACSM3, ADCY4, ADCY5, ADCY7, ADCY9, AFG1L, ALDH1A1, AMPD2, ATP1B1, CAT, CBR4, COX6C, DGAT2, DLG2, EIF2B5, ELOVL1, ELOVL5, ELOVL6, ENTPD5, FASN, FBP1, GCK, GPAM, GPAT4, GTPBP1, HACD2, HMGCR, HMGCS1, HSD17B4, KYNU, MAMLD1, MAP3K8, MED12, MIA3, MVK, NDC1, NDUFB2, NDUFC1, NDUFS6, NME7, NMNAT1, NPR1, NPR2, NT5C2, NUP155, NUP214, NUP37, OGDH, OGDHL, OXS…
BMX_Specific	inorganic ion transmembrane transport	GO_BiologicalProcess	0.01981	[ABCB11, ABCB6, ACTN4, AKAP9, AMBP, ASIC4, ATM, ATP1A1, ATP1B1, ATP2A2, ATP2B2, ATP6V0A2, ATP6V1C2, CLCC1, CLCN3, CLCN6, CLU, CNNM4, COMP, COX6C, CXCL11, DCXR, FMR1, FXYD1, GPLD1, HCN3, HFE, HIP1R, HPN, HTT, HVCN1, ITPR3, KCNK5, KCNN2, KEL, LETM1, MED12, MED23, MICU1, MTTP, NDUFA4L2, NIPAL3, NNT, NOL9, NR1I2, OXSR1, PARP3, PCSK9, PKD2, PLA2G6, PSEN1, PSEN2, PTPN22, RGN, RHOV, SAFB, SC5D, SCN2A, S…
BMX_Specific	regulation of glucose metabolic process	GO_BiologicalProcess	0.0201758	[C1QTNF1, CLK2, CRY1, DGAT2, DGKQ, EPM2AIP1, FBP1, FOXA2, GCGR, GCK, GPLD1, IGFBP5, IRS1, PGPEP1, PPP1R3B, PPP1R3G, PTRH2, RAB14, RGN, RORC, SLC35B4, SLC45A3, SUPT20H]
BMX_Specific	long-chain fatty-acyl-CoA metabolic process	GO_BiologicalProcess	0.0202068	[ACSF3, ACSL3, ACSL5, DGAT2, ELOVL1, ELOVL5, ELOVL6, HACD2]
BMX_Specific	endomembrane system organization	GO_BiologicalProcess	0.0202256	[ABCD1, AKAP9, ALS2, ANPEP, ASXL1, ATL2, ATP2A2, ATP8B1, BAIAP2, CABYR, CCDC47, CCNB2, CLCN3, CLU, CNEP1R1, CUL7, DOP1A, DOP1B, FAAH, FAT4, FHDC1, GAK, HTT, LAPTM4B, LEMD2, LMAN2L, LYST, MIA3, MTSS1, MYOF, MYRF, NR1I2, NUP155, PEX5, PLK1, RAB3A, RINT1, RNF13, SEC16B, SF3B1, SPACA1, SPTBN1, SRSF5, SURF4, SYNGR2, SYNJ1, SYT12, TANGO2, TFRC, TMED1, TMEM33, TMEM38A, TMEM38B, TOR1A, TOR1AIP2, TOR1B, T…
BMX_Specific	cholesterol transport	GO_BiologicalProcess	0.0202433	[ABCG5, ABCG8, ACAT2, APOB, APOE, CLU, EGF, HNF1A, LDLR, LIPC, LRP1, NPC1L1, PCSK9, PON1, PTCH1, SLC27A5, SREBF2, STARD3, TTC39B]
BMX_Specific	regulation of hormone levels	GO_BiologicalProcess	0.0205585	[ACAA1, ACVR1C, ADCY5, ADH4, ADM, ADRA2B, AKR1A1, ALDH1A1, ATP1A1, BFAR, C1QTNF1, CD38, CLU, CPT2, CRY1, CYP1B1, CYP27A1, DGAT2, DGKQ, DHCR7, DHRS3, DIO1, DPP4, EFNA5, EGFR, FLNB, FOXA1, FOXA2, GALR1, GBA3, GCK, GCNT4, GPLD1, HFE, HMGCR, HNF1A, HPN, HSD17B10, HSD17B4, HSD17B6, IRS1, ITPR3, KISS1, KNSTRN, LRP1, MIA3, NDUFAF2, PAN2, PER2, PLA2G6, PON3, POR, RBM39, RBP4, RBP5, RDH10, RDH13, RETSAT, …
BMX_Specific	organic acid transmembrane transporter activity	GO_BiologicalProcess	0.020735	[ABCB11, ABCC2, OXSR1, PHGDH, PQLC2, SFXN5, SLC10A1, SLC15A4, SLC16A6, SLC17A1, SLC17A3, SLC19A1, SLC23A1, SLC25A21, SLC26A1, SLC27A2, SLC27A5, SLC35A1, SLC35A5, SLC38A10, SLC38A4, SLC6A11, SLC6A8, SLC7A11, SLC7A2, SLC7A9, SLCO1A2, TRPV5, ZC3H14]
BMX_Specific	carboxylic acid transmembrane transporter activity	GO_BiologicalProcess	0.020735	[ABCB11, ABCC2, OXSR1, PHGDH, PQLC2, SFXN5, SLC10A1, SLC15A4, SLC16A6, SLC17A1, SLC17A3, SLC19A1, SLC23A1, SLC25A21, SLC26A1, SLC27A2, SLC27A5, SLC35A1, SLC35A5, SLC38A10, SLC38A4, SLC6A11, SLC6A8, SLC7A11, SLC7A2, SLC7A9, SLCO1A2, TRPV5, ZC3H14]
BMX_Specific	ion homeostasis	GO_BiologicalProcess	0.0218198	[ABCB6, ABCB7, ABCD1, ADCY5, ADM, ADRA1A, AMBP, ANGPTL3, APOE, ATP1A1, ATP1B1, ATP2A2, ATP2B2, ATP6V0A2, ATP6V1C2, B2M, BCAP31, BFAR, C1QTNF1, CCDC22, CCDC47, CCR2, CD200R1, CD38, CD52, CHKB, CLCN3, CLU, CNNM4, CXCL11, DCXR, DGAT2, DHRS3, EDNRA, EGFR, EPHX2, FAM20A, FLVCR1, GALR1, GNA15, GNG3, GPAM, GRINA, HFE, HNF1A, HPX, HRH4, HTT, IFI6, ITPR3, KEL, KISS1, KNG1, LETM1, LRP1, MICU1, MTTP, NPR1, …
BMX_Specific	lung development	GO_BiologicalProcess	0.0218665	[AIMP2, ASXL1, BMPR2, DHCR7, EGFR, EIF4G1, ERRFI1, ESRP2, FOXA1, FOXP2, GATA6, GLI1, IGFBP5, KNSTRN, LAMA5, LIPC, MAN2A1, RAB3A, RBP4, RDH10, RIDA, SFTPD, SLC23A1, SLC7A11, SMPD3, SREBF1, TADA1, TMEM38B, VEGFA]
BMX_Specific	pyridine nucleotide metabolic process	GO_BiologicalProcess	0.0218908	[ALDH1A1, CD38, CRYL1, DCXR, DERA, ENTPD5, FBP1, FMO1, GCK, HAAO, IDO2, KMO, KYNU, LRSAM1, MAMLD1, MIA3, NADSYN1, NAPRT, NDC1, NMNAT1, NNT, NUP155, NUP214, NUP37, OGDH, OGDHL, PFKFB3, PHGDH, PKLR, PRKAG2, RAB14, SLC27A5, UGDH, ZNF384]
BMX_Specific	nicotinamide nucleotide metabolic process	GO_BiologicalProcess	0.0218908	[ALDH1A1, CD38, CRYL1, DCXR, DERA, ENTPD5, FBP1, FMO1, GCK, HAAO, IDO2, KMO, KYNU, LRSAM1, MAMLD1, MIA3, NADSYN1, NAPRT, NDC1, NMNAT1, NNT, NUP155, NUP214, NUP37, OGDH, OGDHL, PFKFB3, PHGDH, PKLR, PRKAG2, RAB14, SLC27A5, UGDH, ZNF384]
BMX_Specific	pilomotor reflex	GO_BiologicalProcess	0.0219045	[ADRA1A, HPN, NPNT]
BMX_Specific	acyl-CoA desaturase activity	GO_BiologicalProcess	0.0219045	[FADS1, FADS2, SCD]
BMX_Specific	deoxyribonucleoside catabolic process	GO_BiologicalProcess	0.0219045	[DERA, DPYD, TADA1]
BMX_Specific	xanthine metabolic process	GO_BiologicalProcess	0.0219045	[AOX1, TADA1, XDH]
BMX_Specific	quinolinate biosynthetic process	GO_BiologicalProcess	0.0219045	[HAAO, KMO, KYNU]
BMX_Specific	long-chain fatty-acyl-CoA biosynthetic process	GO_BiologicalProcess	0.0220035	[ACSF3, ACSL3, ACSL5, ELOVL1, ELOVL5, ELOVL6, HACD2]
BMX_Specific	neutral lipid biosynthetic process	GO_BiologicalProcess	0.0220551	[AGMO, CNEP1R1, DGAT2, GCK, GPAM, GPAT4, GPLD1, LDLR, LPIN3, RGN, SREBF1]
BMX_Specific	acylglycerol biosynthetic process	GO_BiologicalProcess	0.0220551	[AGMO, CNEP1R1, DGAT2, GCK, GPAM, GPAT4, GPLD1, LDLR, LPIN3, RGN, SREBF1]
BMX_Specific	cellular carbohydrate catabolic process	GO_BiologicalProcess	0.022913	[AGL, GBA3, GCK, MGA, MGAM, MIOX, PHKA1, PHKA2, PPP1R3B, PYGL, SERPINA6, TKFC]
BMX_Specific	generation of precursor metabolites and energy	GO_BiologicalProcess	0.0230055	[ABCD1, ADH4, AFG1L, AGL, AKR1A1, ALDH1A1, ALDH1B1, ALDH1L1, ALDH2, ALDH5A1, AOX1, CAT, CD2, COQ10A, COX6C, DEGS1, DHDH, DHRS3, DMGDH, ENTPD5, EPM2AIP1, FBP1, GCGR, GCK, GLDC, GLRX5, GYS2, HAAO, HSD17B6, IRS1, LDLR, MAMLD1, MAOB, MAP3K8, MIA3, MTFR1L, NDC1, NDUFA4L2, NDUFAF2, NDUFB2, NDUFC1, NDUFS6, NNT, NUP155, NUP214, NUP37, OGDH, OGDHL, OSCP1, PER2, PFKFB3, PHGDH, PHKA1, PHKA2, PKLR, PNPT1, PO…
BMX_Specific	sterol transport	GO_BiologicalProcess	0.0232661	[ABCG5, ABCG8, ACAT2, APOB, APOE, CLU, EGF, HNF1A, LDLR, LIPC, LRP1, NPC1L1, OSBPL2, PCSK9, PON1, PTCH1, SLC27A5, SREBF2, STARD3, TTC39B]
BMX_Specific	lipid oxidation	GO_BiologicalProcess	0.0233014	[ABCD1, ABCD3, ACAA1, ACADL, ACAT2, ALDH3A2, CPT1B, CPT2, CYP4V2, DGAT2, FABP1, HSD17B10, HSD17B4, IRS1, MAP3K8, OSCP1, PECR, PEX5, POR, PRKAG2, SLC27A2]
BMX_Specific	ribonucleotide metabolic process	GO_BiologicalProcess	0.0235787	[AASS, ABCD1, ACOT12, ACOT13, ACSF3, ACSL3, ACSL5, ACSM3, ADCY4, ADCY5, ADCY7, ADCY9, AFG1L, ALDH1A1, AMPD2, ATP1B1, CAT, CBR4, COX6C, DFFB, DGAT2, DLG2, EIF2B5, ELOVL1, ELOVL5, ELOVL6, ENTPD5, FASN, FBP1, GCK, GPAM, GPAT4, GTPBP1, HACD2, HMGCR, HMGCS1, HSD17B4, KYNU, MAMLD1, MAP3K8, MED12, MIA3, MVK, NDC1, NDUFB2, NDUFC1, NDUFS6, NME7, NMNAT1, NPR1, NPR2, NT5C2, NUP155, NUP214, NUP37, OGDH, OGDH…
BMX_Specific	regulation of carbohydrate metabolic process	GO_BiologicalProcess	0.0255181	[C1QTNF1, CLK2, CRY1, DGAT2, DGKQ, EGF, ENTPD5, EPM2AIP1, FBP1, FOXA2, GCGR, GCK, GPLD1, IGFBP5, IRS1, MAMLD1, MIA3, NDC1, NUP155, NUP214, NUP37, PFKFB3, PGPEP1, PPP1R3B, PPP1R3G, PRKAG2, PTRH2, RAB14, RGN, RORC, SLC35B4, SLC45A3, SMPD3, SUPT20H]
BMX_Specific	inorganic molecular entity transmembrane transporter activity	GO_BiologicalProcess	0.0255739	[ABCB11, ABCB6, ABCC2, ACTN4, AKAP9, AMBP, ANPEP, ASIC4, ATM, ATP1A1, ATP1B1, ATP2A2, ATP2B2, ATP6V0A2, ATP6V1C2, CLCC1, CLCN3, CLCN6, CLU, CNNM4, COMP, COX6C, DCXR, DLG2, FMR1, FXYD1, GPLD1, HCN3, HIP1R, HPN, HTT, HVCN1, ITPR3, KCNK5, KCNN2, LETM1, MED23, NDUFA4L2, NIPAL3, NNT, OXSR1, PARP3, PCSK9, PHGDH, PKD2, PLA2G6, PLP2, PQLC2, PSEN1, RBP4, RGN, RHOV, SAFB, SC5D, SCN2A, SCNN1B, SFXN5, SHISA8…
BMX_Specific	anion transport	GO_BiologicalProcess	0.0259482	[ABCA4, ABCB11, ABCB6, ABCC2, ABCC5, ABCD1, ABCD3, ABCG8, ACSL3, ANAPC1, APOE, ATM, ATP11A, ATP11C, ATP8B1, BFAR, CA14, CA3, CA9, CLCC1, CLCN3, CLCN6, CPT1B, CPT2, DCXR, FABP1, FXYD1, GLS2, HNF1A, HTT, KMO, LDLR, MAP3K8, MTTP, NR1I2, OXSR1, PER2, PHGDH, PITPNM1, PLA2G6, PQLC2, PRKAG2, PRSS55, PSEN1, RAB3A, RIMS1, SFXN2, SFXN5, SLC10A1, SLC12A7, SLC15A4, SLC16A6, SLC17A1, SLC17A3, SLC19A1, SLC22A1…
BMX_Specific	import across plasma membrane	GO_BiologicalProcess	0.0260532	[ABCB6, ATP1A1, ATP1B1, ATP2B2, CLU, HFE, MED23, PER2, PRSS55, PSEN1, SLC12A7, SLC19A1, SLC27A5, SLC30A1, SLC31A1, SLC39A10, SLC39A5, SLC7A11, SLC7A2, SLC9A1, SLC9A6, TESC, TRPV5]
BMX_Specific	amino-acid betaine metabolic process	GO_BiologicalProcess	0.0266711	[ACADL, BHMT, CPT1B, CPT2, DMGDH, MAP3K8, POR]
BMX_Specific	fatty-acyl-CoA biosynthetic process	GO_BiologicalProcess	0.0269569	[ACSF3, ACSL3, ACSL5, CBR4, ELOVL1, ELOVL5, ELOVL6, FASN, HACD2, SCD]
BMX_Specific	symporter activity	GO_BiologicalProcess	0.027125	[ATM, HTT, PHGDH, SAFB, SLC10A1, SLC12A7, SLC15A2, SLC15A4, SLC16A6, SLC17A1, SLC17A3, SLC22A1, SLC22A3, SLC23A1, SLC24A1, SLC26A1, SLC2A6, SLC38A4, SLC45A2, SLC45A3, SLC4A4, SLC5A4, SLC5A9, SLC6A11, SLC6A8, TESC]
BMX_Specific	calcium ion-regulated exocytosis of neurotransmitter	GO_BiologicalProcess	0.0277153	[ATP2A2, RIMS1, RIMS3, STX1B, SYT12, SYT2]
BMX_Specific	ion antiporter activity	GO_BiologicalProcess	0.0277231	[ACTN4, ATP1B1, LETM1, RHOV, SLC19A1, SLC24A1, SLC25A4, SLC26A1, SLC4A2, SLC4A4, SLC7A11, SLC8B1, SLC9A1, SLC9A6, TESC, ZC3H14]
BMX_Specific	organic substance transport	GO_BiologicalProcess	0.0277434	[ABCA4, ABCA6, ABCA8, ABCA9, ABCB11, ABCB6, ABCB7, ABCC2, ABCC5, ABCD1, ABCD3, ABCG5, ABCG8, ACAA1, ACAT2, ACSL3, ACTN4, ACVR1, ACVR1C, ADCY5, ADRA2B, ADTRP, AFM, AKAP8, ALKBH5, ANAPC1, ANPEP, ANXA13, AP4B1, AP5B1, APOB, APOC4, APOE, APOH, ARF5, ARFIP2, ASPSCR1, ASXL1, ATM, ATP11A, ATP11C, ATP1B1, ATP6V0A2, ATP6V1C2, ATP8B1, BBS12, BCAP31, BFAR, C1QTNF1, CA14, CA3, CA9, CAT, CCDC22, CD2, CD200R1,…
BMX_Specific	cellular response to xenobiotic stimulus	GO_BiologicalProcess	0.027746	[ACAA1, AHR, AS3MT, CAT, CBR3, CDS1, CMBL, CRYZ, CYP1B1, CYP2E1, CYP2U1, DIPK2A, EGFR, EIF4G1, EPHX2, ERRFI1, FMO1, GSTA2, HNF1A, MARC2, MGST1, MGST3, MIA3, NR1I2, PHGDH, PON3, POR, RORC, SLC25A4, TMEM38A, TMEM38B, UGGT1]
BMX_Specific	cation:cation antiporter activity	GO_BiologicalProcess	0.0278229	[ACTN4, ATP1B1, LETM1, RHOV, SLC24A1, SLC8B1, SLC9A1, SLC9A6, TESC]
BMX_Specific	oxidoreductase activity, acting on the CH-NH group of donors	GO_BiologicalProcess	0.0279064	[AASS, ALDH1L1, BLVRB, DMGDH, MTHFR, PIPOX, PRODH2, PYCR3]
BMX_Specific	oxidoreductase activity, acting on the CH-CH group of donors	GO_BiologicalProcess	0.0280509	[ACAA1, ACADL, BLVRA, BLVRB, DHCR24, DHCR7, DHDH, DPYD, FASN, PECR, PTGR1, RETSAT, RSAD1]
BMX_Specific	monovalent inorganic cation transmembrane transporter activity	GO_BiologicalProcess	0.0280634	[ABCB11, ACTN4, AKAP9, ASIC4, ATM, ATP1A1, ATP1B1, ATP2A2, ATP2B2, ATP6V0A2, ATP6V1C2, CLCN3, CLU, CNNM4, COMP, COX6C, FXYD1, GPLD1, HCN3, HPN, HTT, HVCN1, KCNK5, KCNN2, LETM1, MED23, NDUFA4L2, NNT, OXSR1, PCSK9, PKD2, RHOV, SAFB, SC5D, SCN2A, SCNN1B, SLC10A1, SLC12A7, SLC15A2, SLC15A4, SLC17A3, SLC22A1, SLC22A3, SLC23A1, SLC24A1, SLC26A1, SLC2A6, SLC45A2, SLC45A3, SLC4A4, SLC5A4, SLC5A9, SLC6A11…
BMX_Specific	cofactor transmembrane transporter activity	GO_BiologicalProcess	0.0327383	[ABCB6, ABCB7, ATM, FLVCR1, HPX, OXSR1, SLC23A1, SLC25A21, SLC6A8]
BMX_Specific	sodium ion transport	GO_BiologicalProcess	0.0327779	[ABCB11, ACTN4, ASIC4, ATP1A1, ATP1B1, ATP2B2, CLU, CNNM4, COMP, FXYD1, GPLD1, HCN3, HTT, NKAIN3, OXSR1, PCSK9, PKD2, RHOV, SCN2A, SCNN1B, SLC10A1, SLC17A1, SLC17A3, SLC22A1, SLC22A3, SLC23A1, SLC24A1, SLC26A1, SLC38A10, SLC38A4, SLC4A4, SLC5A4, SLC5A9, SLC6A11, SLC6A8, SLC8B1, SLC9A1, SLC9A6, TESC]
BMX_Specific	glyceraldehyde-3-phosphate metabolic process	GO_BiologicalProcess	0.0336212	[ALDH1A1, CRYL1, DERA, GLYCTK, LRSAM1, PHGDH, TKFC, UGDH]
BMX_Specific	ethanol oxidation	GO_BiologicalProcess	0.0336753	[ADH4, ALDH1A1, ALDH1B1, ALDH1L1, ALDH2]
BMX_Specific	regulation of lysosomal protein catabolic process	GO_BiologicalProcess	0.0336753	[GBA3, GC, LAPTM4B, LDLR, LRP1]
BMX_Specific	positive regulation of glucose metabolic process	GO_BiologicalProcess	0.0349626	[DGAT2, EPM2AIP1, GCK, GPLD1, IRS1, PPP1R3G, PTRH2, RGN, SLC45A3, SUPT20H]
BMX_Specific	sphingolipid metabolic process	GO_BiologicalProcess	0.0349912	[ALDH3A2, ALDH5A1, B3GALT4, CERS2, CERS5, DEGS1, ELOVL1, ELOVL5, ELOVL6, FAAH, GAL3ST1, GBA2, GBA3, GC, HACD2, PKD2, PLA2G6, SAMD8, SERINC5, SERPINA6, SLC35A1, SMPD3, SPHK2, ST3GAL5, SUMF1, UGCG, UGT8]
BMX_Specific	disaccharide metabolic process	GO_BiologicalProcess	0.035086	[FBP1, FBP2, IDUA, MGA, MGAM, RAB14]
BMX_Specific	intestinal cholesterol absorption	GO_BiologicalProcess	0.035086	[ABCG5, ABCG8, ACAT2, LDLR, NPC1L1, SLC27A5]
BMX_Specific	polyadenylation-dependent RNA catabolic process	GO_BiologicalProcess	0.0356201	[EXOSC2, EXOSC8, PNPT1, TENT4B]
BMX_Specific	regulation of cardiac muscle cell membrane potential	GO_BiologicalProcess	0.0356201	[ATP2A2, FXYD1, SLC8B1, SLC9A1]
BMX_Specific	CD40 signaling pathway	GO_BiologicalProcess	0.0356201	[BRCA2, FANCA, SHARPIN, TNFAIP3]
BMX_Specific	sialic acid transport	GO_BiologicalProcess	0.0356201	[SLC17A1, SLC17A3, SLC35A1, SLC35A5]
BMX_Specific	sialic acid transmembrane transporter activity	GO_BiologicalProcess	0.0356201	[SLC17A1, SLC17A3, SLC35A1, SLC35A5]
BMX_Specific	galactolipid biosynthetic process	GO_BiologicalProcess	0.0356201	[FAAH, GAL3ST1, SLC35A1, UGT8]
BMX_Specific	galactosylceramide biosynthetic process	GO_BiologicalProcess	0.0356201	[FAAH, GAL3ST1, SLC35A1, UGT8]
BMX_Specific	carbohydrate derivative transmembrane transporter activity	GO_BiologicalProcess	0.0357187	[ABCD1, ANAPC1, ATM, SLC17A1, SLC17A3, SLC25A25, SLC25A4, SLC35A1, SLC35A3, SLC35A5, SLC35B4, SLC35C1]
BMX_Specific	cellular ketone metabolic process	GO_BiologicalProcess	0.036941	[ABCD1, ACADL, ADH4, ADM, AKR1A1, ATP2B2, BFAR, BHMT, C1QTNF1, CBR3, CBR4, COQ10A, COQ8A, CPT2, CYP7A1, DGAT2, DGKQ, ELOVL5, FABP1, HMGCR, IDO2, IRS1, KMO, KYNU, OAZ3, OSCP1, PRKAG2, PSMB10, PSME4, RDH10, RGN, SCAP, SLC25A21, SLC45A3, SLC7A11, SREBF1, STARD3, UBIAD1, UGGT1]
BMX_Specific	inorganic ion homeostasis	GO_BiologicalProcess	0.0370319	[ABCB6, ABCB7, ADCY5, ADM, ADRA1A, AMBP, APOE, ATP1A1, ATP1B1, ATP2A2, ATP2B2, ATP6V0A2, ATP6V1C2, B2M, BCAP31, C1QTNF1, CCDC22, CCDC47, CCR2, CD200R1, CD38, CD52, CHKB, CLCN3, CLU, CNNM4, CXCL11, DCXR, DHRS3, EDNRA, EGFR, EPHX2, FAM20A, FLVCR1, GALR1, GNA15, GNG3, GRINA, HFE, HPX, HRH4, HTT, ITPR3, KEL, KISS1, KNG1, LETM1, LRP1, MICU1, MTTP, NPR1, NR1I2, PKD2, PLA2G6, PLP2, PSEN1, PTRH2, RGN, RH…
BMX_Specific	cation transport	GO_BiologicalProcess	0.0371729	[ABCB11, ABCB6, ABCB7, ACTN4, ADRA1A, AKAP9, AMBP, ANPEP, ASIC4, ATM, ATP1A1, ATP1B1, ATP2A2, ATP2B2, ATP6V0A2, ATP6V1C2, B2M, CCS, CD84, CLCN3, CLU, CNNM4, COMP, COX6C, CXCL11, DLG2, EGF, FLVCR1, FMR1, FXYD1, GCK, GPLD1, HCN3, HFE, HIP1R, HPN, HPX, HRG, HTT, HVCN1, IL16, ITPR3, KCNK5, KCNN2, KEL, LETM1, LMTK2, MAOB, MED12, MED23, MICU1, MTTP, NDFIP2, NDUFA4L2, NIPAL3, NKAIN3, NNT, NOL9, NR1I2, O…
BMX_Specific	protein deglycosylation	GO_BiologicalProcess	0.0373001	[AMFR, EDEM3, ENGASE, ITGB3, MAN1A1, MAN1C1, MAN2A1, RNF103, UGGT1]
BMX_Specific	solute:cation symporter activity	GO_BiologicalProcess	0.0383996	[ATM, HTT, SLC10A1, SLC12A7, SLC15A2, SLC15A4, SLC17A3, SLC22A1, SLC22A3, SLC23A1, SLC26A1, SLC2A6, SLC45A2, SLC45A3, SLC4A4, SLC5A4, SLC5A9, SLC6A11, SLC6A8, TESC]
BMX_Specific	glutathione peroxidase activity	GO_BiologicalProcess	0.0384896	[GPX3, GSTA2, GSTK1, LTC4S, MGST1, MGST3, PRDX6]
BMX_Specific	nuclear migration	GO_BiologicalProcess	0.0384896	[ASXL1, DOCK7, FHOD1, SF3B1, SLIT3, SYNE2, SYNE3]
BMX_Specific	organic hydroxy compound catabolic process	GO_BiologicalProcess	0.0389268	[ADH4, ALDH1B1, ALDH2, APOE, CYP27A1, CYP7A1, FAH, FANCA, GCK, MAOB, MIOX, MOXD1, PLP1, SLC27A5, SYNJ1, TKFC]
BMX_Specific	regulation of axon guidance	GO_BiologicalProcess	0.0390783	[BMPR2, MEGF8, MYCBP2, PAM, PLXNA3, SEMA4C, SEMA4G, VEGFA, ZSWIM6, ZSWIM8]
BMX_Specific	fatty acid derivative metabolic process	GO_BiologicalProcess	0.0391078	[ABCD1, ACSF3, ACSL3, ACSL5, CBR4, CYP1B1, CYP2E1, CYP2U1, DAGLA, DGAT2, ELOVL1, ELOVL5, ELOVL6, EPHX2, FAAH, FADS1, FASN, GSTA2, HACD2, HSD17B4, LTC4S, MGST3, PLA2G4B, PLA2G6, PON1, PON3, PTGR1, SCD, SLC27A5]
BMX_Specific	oxidoreductase activity, acting on the aldehyde or oxo group of donors	GO_BiologicalProcess	0.0396476	[ADH4, AKR1A1, ALDH1A1, ALDH1B1, ALDH1L1, ALDH2, ALDH3A2, ALDH5A1, AOX1, OGDH, OGDHL]
BMX_Specific	positive regulation of small molecule metabolic process	GO_BiologicalProcess	0.0400011	[ABCD1, ADM, BFAR, CPT2, CYP7A1, DGAT2, EGF, ELOVL5, ENTPD5, EPM2AIP1, FABP1, GCK, GPLD1, IRS1, MIA3, OSCP1, PFKFB3, POR, PPP1R3G, PTRH2, RDH10, RGN, SLC45A3, SREBF1, SUPT20H, TAZ]
BMX_Specific	synaptic vesicle uncoating	GO_BiologicalProcess	0.0419582	[DNAJC6, GAK, SYNJ1]
BMX_Specific	ethanolamine kinase activity	GO_BiologicalProcess	0.0419582	[CHKA, CHKB, ETNK1]
BMX_Specific	beta-alanine metabolic process	GO_BiologicalProcess	0.0419582	[AASDH, DPYD, DPYS]
BMX_Specific	purine nucleobase catabolic process	GO_BiologicalProcess	0.0419582	[AOX1, DPYD, XDH]
BMX_Specific	quinolinate metabolic process	GO_BiologicalProcess	0.0419582	[HAAO, KMO, KYNU]
BMX_Specific	beta-glucoside metabolic process	GO_BiologicalProcess	0.0419582	[GBA3, GC, SERPINA6]
BMX_Specific	beta-glucoside catabolic process	GO_BiologicalProcess	0.0419582	[GBA3, GC, SERPINA6]
BMX_Specific	ceramide metabolic process	GO_BiologicalProcess	0.0420182	[ALDH5A1, B3GALT4, CERS2, CERS5, DEGS1, FAAH, GAL3ST1, GBA2, GBA3, GC, PLA2G6, SAMD8, SERPINA6, SLC35A1, SMPD3, ST3GAL5, UGCG, UGT8]
BMX_Specific	retinol dehydrogenase activity	GO_BiologicalProcess	0.0420769	[ADH4, DHRS3, HSD17B6, RDH10, RDH16, SDR9C7]
BMX_Specific	phosphatidylethanolamine metabolic process	GO_BiologicalProcess	0.0420769	[CHKA, CHKB, ETNK1, ETNPPL, LPIN3, PCYT2]
BMX_Specific	negative regulation of protein oligomerization	GO_BiologicalProcess	0.0420769	[ALB, CLU, GBA3, GC, PEX5, TMC8]
BMX_Specific	hormone metabolic process	GO_BiologicalProcess	0.0421121	[ACAA1, ADH4, ADM, AKR1A1, ALDH1A1, ATP1A1, CYP1B1, CYP27A1, DGAT2, DGKQ, DHCR7, DHRS3, DIO1, FOXA1, GBA3, GCNT4, HFE, HPN, HSD17B4, HSD17B6, KNSTRN, MIA3, PAN2, PON3, POR, RBM39, RBP4, RBP5, RDH10, RDH13, RETSAT, SAFB, SERPINA6, SF1, STARD3, TTR, UGGT1]
BMX_Specific	transmembrane receptor protein kinase activity	GO_BiologicalProcess	0.0421693	[ACVR1, ACVR1C, BMPR2, BMX, CCNH, EFNA4, EGF, EGFR, EPGN, ERBB2, ERBB3, EREG, ERRFI1, FGFR3, FGFRL1, FLT3, LMTK2, MET, PLP2, PSEN1, PTCH1]
BMX_Specific	cation homeostasis	GO_BiologicalProcess	0.04219	[ABCB6, ABCB7, ADCY5, ADM, ADRA1A, AMBP, APOE, ATP1A1, ATP1B1, ATP2A2, ATP2B2, ATP6V0A2, ATP6V1C2, B2M, BCAP31, C1QTNF1, CCDC22, CCDC47, CCR2, CD200R1, CD38, CD52, CLCN3, CLU, CNNM4, CXCL11, DHRS3, EDNRA, EGFR, EPHX2, FAM20A, FLVCR1, GALR1, GNA15, GNG3, GRINA, HFE, HPX, HRH4, HTT, ITPR3, KEL, KISS1, KNG1, LETM1, LRP1, MICU1, MTTP, NPR1, NR1I2, PKD2, PLA2G6, PLP2, PSEN1, PTRH2, RGN, RHOV, ROGDI, S…
BMX_Specific	proton transmembrane transport	GO_BiologicalProcess	0.0421974	[ACTN4, ATM, ATP1A1, ATP2A2, ATP6V0A2, ATP6V1C2, CLCN3, COX6C, HVCN1, LETM1, NDUFA4L2, NNT, RHOV, SAFB, SLC15A2, SLC15A4, SLC25A27, SLC2A6, SLC45A2, SLC45A3, SLC9A1, SLC9A6, SURF1, TESC, TMCO3, VPS9D1]
BMX_Specific	monovalent inorganic cation transport	GO_BiologicalProcess	0.0425351	[ABCB11, ABCB6, ACTN4, AKAP9, ASIC4, ATM, ATP1A1, ATP1B1, ATP2A2, ATP2B2, ATP6V0A2, ATP6V1C2, CLCN3, CLU, CNNM4, COMP, COX6C, FXYD1, GCK, GPLD1, HCN3, HPN, HTT, HVCN1, KCNK5, KCNN2, KEL, LETM1, MED23, NDUFA4L2, NKAIN3, NNT, OXSR1, PCSK9, PKD2, RHOV, SAFB, SC5D, SCN2A, SCNN1B, SLC10A1, SLC12A7, SLC15A2, SLC15A4, SLC17A1, SLC17A3, SLC22A1, SLC22A3, SLC23A1, SLC24A1, SLC25A27, SLC26A1, SLC2A6, SLC38…
BMX_Specific	regulation of amyloid fibril formation	GO_BiologicalProcess	0.0426363	[APOE, CLU, LDLR, PLP2, PSEN1]
BMX_Specific	aldehyde dehydrogenase (NAD) activity	GO_BiologicalProcess	0.0426363	[ALDH1A1, ALDH1B1, ALDH1L1, ALDH2, ALDH3A2]
BMX_Specific	nucleotide-sugar transmembrane transport	GO_BiologicalProcess	0.0426363	[SLC35A1, SLC35A3, SLC35A5, SLC35B4, SLC35C1]
BMX_Specific	nucleotide-sugar transmembrane transporter activity	GO_BiologicalProcess	0.0426363	[SLC35A1, SLC35A3, SLC35A5, SLC35B4, SLC35C1]
BMX_Specific	skin morphogenesis	GO_BiologicalProcess	0.0426363	[ERRFI1, GBA3, GC, PSEN1, TP63]
BMX_Specific	glycoside catabolic process	GO_BiologicalProcess	0.0426363	[FUCA2, GBA2, GBA3, GC, SERPINA6]
BMX_Specific	fatty acid elongation	GO_BiologicalProcess	0.0426363	[ABCD1, ELOVL1, ELOVL5, ELOVL6, HACD2]
BMX_Specific	glycosphingolipid metabolic process	GO_BiologicalProcess	0.0430148	[ALDH5A1, B3GALT4, FAAH, GAL3ST1, GBA2, GBA3, GC, SERPINA6, SLC35A1, SMPD3, ST3GAL5, SUMF1, UGCG, UGT8]
BMX_Specific	positive regulation of protein complex disassembly	GO_BiologicalProcess	0.0432064	[CABYR, CARMIL2, GBA3, GC, NES, NR1I2, PLP1, SEMA4C, SETX, SMCR8]
BMX_Specific	phosphatidylcholine biosynthetic process	GO_BiologicalProcess	0.0432064	[ABHD3, ACSL3, CDS1, CHKA, CHKB, CPT2, GPAT4, LPIN3, PHGDH, SLC44A1]
BMX_Specific	acylglycerol homeostasis	GO_BiologicalProcess	0.0432064	[ANGPTL3, ANGPTL8, APOC4, APOE, BFAR, C1QTNF1, DGAT2, HNF1A, LIPC, SLC25A27]
BMX_Specific	triglyceride homeostasis	GO_BiologicalProcess	0.0432064	[ANGPTL3, ANGPTL8, APOC4, APOE, BFAR, C1QTNF1, DGAT2, HNF1A, LIPC, SLC25A27]
BMX_Specific	glycoprotein metabolic process	GO_BiologicalProcess	0.0433953	[ABO, ACAN, ADAMTS13, ALG11, ALG12, ALG13, ALG5, ALG6, AMFR, B3GALT4, B3GNT5, BMPR2, CANT1, CHPF2, CHST11, CHST13, DPM3, DPY19L3, EDEM3, ENGASE, ENTPD5, EXTL1, FUT11, GAL3ST1, GCNT4, GPC1, HBEGF, HYAL4, IDUA, IHH, ITGB3, KRTCAP2, LARGE2, MAN1A1, MAN1C1, MAN2A1, PAPLN, POFUT2, POGLUT1, POMT2, PPP6R3, PSEN1, RHOV, RNF103, SLC35A1, SLC35C1, ST3GAL5, TMEM165, TMTC3, TMTC4, UGCG, UGDH, UGGT1, VEGFB, X…
BMX_Specific	benzene-containing compound metabolic process	GO_BiologicalProcess	0.0438433	[ACAA1, CYP2E1, HAAO, IDO2, KMO, KYNU, PON3, UGGT1]
BMX_Specific	transmembrane receptor protein tyrosine kinase signaling pathway	GO_BiologicalProcess	0.0442394	[AHSG, ATP6V0A2, ATP6V1C2, BAIAP2, BFAR, BMX, CAMLG, CCNH, CD8A, CD8B, CDS2, CILP, DGKQ, DHRS3, EFNA4, EFNA5, EGF, EGFR, EPGN, ERBB2, ERBB3, EREG, ERRFI1, ESRP2, F7, FAT4, FGFBP3, FGFR3, FGFRL1, FLT3, GPC1, GPLD1, GRB14, GRB7, HBEGF, HIP1R, HNRNPH1, HPN, HRG, HSPB1, IFI6, IGFBP2, IGFBP5, IRS1, ITGB3, KLB, LMTK2, LRIG2, LRP1, MED12, MET, MIA3, MPZL1, MRGPRF, MTSS1, MTTP, MYOF, NCBP1, NDRG4, NGEF, …
BMX_Specific	glucan metabolic process	GO_BiologicalProcess	0.0442993	[AGL, EPM2AIP1, GCGR, GCK, GYS2, IRS1, MGA, MGAM, PER2, PHKA1, PHKA2, PPP1R3B, PPP1R3G, PRKAG2, PTRH2, PYGL]
BMX_Specific	cellular glucan metabolic process	GO_BiologicalProcess	0.0442993	[AGL, EPM2AIP1, GCGR, GCK, GYS2, IRS1, MGA, MGAM, PER2, PHKA1, PHKA2, PPP1R3B, PPP1R3G, PRKAG2, PTRH2, PYGL]
BMX_Specific	positive regulation of receptor-mediated endocytosis	GO_BiologicalProcess	0.0471909	[B2M, CLU, DAB2, EGF, FMR1, HFE, HIP1R, PCSK9, PICK1, SYNJ1, VEGFA, VTN]
BMX_Specific	peroxisome organization	GO_BiologicalProcess	0.0481222	[ABCD1, ABCD3, ACAA1, CAT, EPHX2, GSTK1, HSD17B4, MAP3K8, PECR, PEX11A, PEX3, PEX5, PIPOX, PPIP5K1, SEC16B, SLC27A2]
BMX_Specific	metal ion transport	GO_BiologicalProcess	0.0481385	[ABCB11, ABCB6, ABCB7, ACTN4, ADRA1A, AKAP9, AMBP, ASIC4, ATP1A1, ATP1B1, ATP2A2, ATP2B2, ATP6V0A2, ATP6V1C2, B2M, CCS, CD84, CLU, CNNM4, COMP, CXCL11, EGF, FLVCR1, FMR1, FXYD1, GCK, GPLD1, HCN3, HFE, HIP1R, HPN, HPX, HRG, HTT, IL16, ITPR3, KCNK5, KCNN2, KEL, LETM1, LMTK2, MED12, MED23, MICU1, MTTP, NDFIP2, NIPAL3, NKAIN3, NOL9, NR1I2, OXSR1, PARP3, PCSK9, PKD2, PLA2G6, PSEN1, PSEN2, PTPN22, RGN,…
BMX_Specific	cholesterol efflux	GO_BiologicalProcess	0.048226	[ABCG5, ABCG8, ACAT2, APOB, APOE, EGF, LRP1, PON1, PTCH1, SREBF2, TTC39B]
BMX_Specific	metal ion homeostasis	GO_BiologicalProcess	0.0483124	[ABCB6, ABCB7, ADCY5, ADM, ADRA1A, AMBP, APOE, ATP1A1, ATP1B1, ATP2A2, ATP2B2, ATP6V0A2, B2M, BCAP31, C1QTNF1, CCDC22, CCDC47, CCR2, CD200R1, CD38, CD52, CLU, CNNM4, CXCL11, DHRS3, EDNRA, EGFR, EPHX2, FAM20A, FLVCR1, GALR1, GNA15, GNG3, GRINA, HFE, HPX, HRH4, HTT, ITPR3, KEL, KISS1, KNG1, LETM1, LRP1, MICU1, MTTP, NPR1, NR1I2, PKD2, PLA2G6, PLP2, PSEN1, PTRH2, RGN, SCNN1B, SLC12A7, SLC24A1, SLC25…
BMX_Specific	long-chain fatty acid catabolic process	GO_BiologicalProcess	0.0487895	[ABCD1, ACADL, ADTRP, AIG1]
BMX_Specific	G1 to G0 transition	GO_BiologicalProcess	0.0487895	[PHGDH, RIDA, SLC39A5, SMPD3]
BMX_Specific	cAMP biosynthetic process	GO_BiologicalProcess	0.0487895	[ADCY4, ADCY5, ADCY7, ADCY9]
BMX_Specific	DNA damage induced protein phosphorylation	GO_BiologicalProcess	0.0487895	[ATM, CDS1, CRY1, MTTP]
BMX_Specific	cardiolipin biosynthetic process	GO_BiologicalProcess	0.0487895	[PGS1, PLA2G6, PTPMT1, TAZ]
BMX_Specific	deoxyribonucleoside metabolic process	GO_BiologicalProcess	0.0487895	[DERA, DPYD, TADA1, TK1]
BMX_Specific	positive regulation of amyloid fibril formation	GO_BiologicalProcess	0.0487895	[APOE, CLU, PLP2, PSEN1]
BMX_Specific	tyrosine catabolic process	GO_BiologicalProcess	0.0487895	[FAH, FANCA, HGD, HPD]
BMX_Specific	proton transmembrane transporter activity	GO_BiologicalProcess	0.0493578	[ACTN4, ATM, ATP2A2, ATP6V0A2, ATP6V1C2, CLCN3, COX6C, HVCN1, LETM1, NDUFA4L2, NNT, RHOV, SAFB, SLC15A2, SLC15A4, SLC2A6, SLC45A2, SLC45A3, SLC9A1, SLC9A6, SURF1, TESC, TMCO3]
CWB_Specific	positive regulation of cellular process	GO_BiologicalProcess	2.09504e-12	[ABHD5, ACOT7, ACP5, ACTA2, ACTG2, ACTR2, ADA, ADAMTS1, ADARB1, ADCYAP1R1, ADGRA2, AFAP1L2, AGFG1, AHI1, AKAP12, AKR1B1, AKT3, AMOTL1, ANGPT4, ANO6, AP2M1, APCS, APOBEC3B, APP, ARHGAP1, ARHGEF6, ARL4C, ARNT2, ARPC5, ARRB1, ARRDC4, ART4, ASAP1, ASNS, ASXL2, ATF1, ATG13, ATN1, ATP6V1C1, ATXN1L, AZIN1, BAG1, BAK1, BCAS3, BCL2A1, BCL2L12, BCL2L13, BCL3, BECN1, BEND6, BEX3, BHLHA15, BMP7, BRI3, C11orf…
CWB_Specific	positive regulation of biological process	GO_BiologicalProcess	2.52064e-12	[ABHD17C, ABHD5, ACOT7, ACP5, ACTA2, ACTG2, ACTR2, ADA, ADAMTS1, ADARB1, ADCYAP1R1, ADGRA2, AFAP1L2, AGFG1, AHI1, AKAP12, AKR1B1, AKT3, ALOX5AP, AMOTL1, ANGPT4, ANO6, AP2M1, APCS, APOBEC3B, APP, ARHGAP1, ARHGEF6, ARL4C, ARNT2, ARPC5, ARRB1, ARRDC4, ART4, ASAP1, ASNS, ASXL2, ATF1, ATG13, ATN1, ATP1B2, ATP6V1C1, ATXN1L, AZIN1, B4GALT5, BAG1, BAK1, BCAS3, BCL2A1, BCL2L12, BCL2L13, BCL3, BECN1, BEND6…
CWB_Specific	negative regulation of biological process	GO_BiologicalProcess	8.05405e-11	[ABHD17C, ABHD5, ACP5, ADA, ADAMDEC1, ADAMTS1, ADARB1, ADCYAP1R1, ADD2, ADGRA2, ADORA3, AGFG1, AHI1, AIDA, AKR1B1, AKT3, ANGPT4, AP2M1, APCDD1, APCS, APOBEC3B, APOD, APP, ARHGAP1, ARHGAP44, ARNT2, ARRB1, ASAP1, ASNS, ATN1, ATXN1, ATXN1L, AZIN1, BAG1, BAK1, BCAS3, BCL2A1, BCL2L12, BCL3, BDKRB2, BECN1, BEND6, BEX3, BHLHA15, BMP7, BRI3, C11orf58, C11orf96, C5AR1, CA8, CALM1, CAMK2N1, CAP1, CAPZB, CA…
CWB_Specific	intracellular signal transduction	GO_BiologicalProcess	8.19101e-11	[ACKR2, ACP5, ADA, ADCYAP1R1, ADGRE1, AGFG1, AIDA, AKAP12, AKR1B1, AKT3, AMOTL1, APP, ARHGAP1, ARHGAP15, ARHGAP24, ARHGAP30, ARHGAP44, ARHGEF6, ARL4C, ARRB1, ART4, ATN1, BAK1, BCL2A1, BCL2L12, BCL3, BDKRB2, BECN1, BHLHA15, BMP7, C5AR1, CA8, CALM1, CAMK2N1, CASP3, CBL, CCL14, CD209, CD44, CDC42EP5, CDK5R1, CDKN1A, CDKN1B, CFL1, CHD3, CHP2, CHUK, CLP1, CMKLR1, CNKSR3, CNOT6L, CNOT7, CORO2A, CSF2RB,…
CWB_Specific	negative regulation of cellular process	GO_BiologicalProcess	1.44572e-10	[ACP5, ADA, ADAMDEC1, ADAMTS1, ADARB1, ADCYAP1R1, ADD2, ADGRA2, ADORA3, AGFG1, AHI1, AIDA, AKR1B1, AKT3, ANGPT4, APCDD1, APCS, APOBEC3B, APOD, APP, ARHGAP1, ARHGAP44, ARNT2, ARRB1, ASAP1, ASNS, ATN1, ATXN1, ATXN1L, BAG1, BAK1, BCAS3, BCL2A1, BCL2L12, BCL3, BDKRB2, BECN1, BEND6, BEX3, BHLHA15, BMP7, BRI3, C11orf58, C11orf96, C5AR1, CA8, CALM1, CAMK2N1, CAPZB, CARMIL1, CASP3, CBL, CBLL1, CBX5, CCL1…
CWB_Specific	regulation of signal transduction	GO_BiologicalProcess	8.56474e-10	[ACP5, ADA, ADA2, ADCYAP1R1, ADGRA2, AFAP1L2, AGFG1, AIDA, AKAP12, AKR1B1, AKT3, ANGPT4, APCDD1, APCS, APOD, APP, ARHGAP1, ARHGAP15, ARHGAP24, ARHGAP30, ARHGAP44, ARHGEF6, ARL4C, ARRB1, ART4, ASXL2, ATN1, ATP6V1C1, BAK1, BCL2A1, BCL2L12, BCL3, BDKRB2, BECN1, BEND6, BMP7, BRI3, C11orf96, C5AR1, CA8, CALM1, CAMK2N1, CBL, CCL14, CCND3, CD180, CD44, CDC73, CDK5R1, CDKN1A, CDNF, CHD3, CHP2, CHUK, CLP1…
CWB_Specific	regulation of developmental process	GO_BiologicalProcess	8.77726e-10	[ACTR2, ADA, ADGRA2, AGFG1, AHI1, AKR1B1, AKT3, ANGPT4, ANO6, AP2M1, APCS, APOBEC3B, APP, ARHGAP15, ARHGAP44, ASAP1, ASXL2, ATF1, ATN1, ATXN1L, B4GALT5, BAG1, BCL2A1, BCL2L12, BEND6, BHLHA15, BMP7, BRI3, C11orf96, C21orf91, C5AR1, CA8, CALM1, CAMK2A, CAPN2, CAPZB, CARMIL1, CCDC71, CCDC71L, CD44, CD53, CDC42EP5, CDC73, CDK5R1, CDKN1A, CDKN1B, CFDP1, CFL1, CMKLR1, CNTN4, COL5A1, CREBL2, CRP, CTNNB1…
CWB_Specific	regulation of protein metabolic process	GO_BiologicalProcess	1.83386e-09	[ACP5, ADARB1, ADCYAP1R1, AFAP1L2, AGFG1, AIDA, AKR1B1, ANGPT4, APCS, APOD, APP, ARRB1, ARRDC4, ATG13, ATN1, AZIN1, BAK1, BCL2L12, BCL2L13, BCL3, BDKRB2, BEX3, BMP7, BRI3, C5AR1, CALM1, CAMK2N1, CAP1, CASP3, CBL, CCL14, CCND3, CCNK, CD44, CD68, CDK5R1, CDKN1A, CDKN1B, CDYL, CEMIP, CLEC3B, CLP1, CNKSR3, CNOT6L, CNOT7, CREBL2, CRTAP, CTNNB1, CUX1, CXCR4, CYBB, CYCS, CYFIP2, DAB2IP, DBNDD2, DBNL, DD…
CWB_Specific	regulation of cellular protein metabolic process	GO_BiologicalProcess	2.03309e-09	[ACP5, ADARB1, ADCYAP1R1, AFAP1L2, AGFG1, AIDA, AKR1B1, ANGPT4, APP, ARRB1, ARRDC4, ATG13, ATN1, BAK1, BCL2L12, BCL2L13, BCL3, BDKRB2, BEX3, BMP7, C5AR1, CALM1, CAMK2N1, CASP3, CBL, CCL14, CCND3, CCNK, CD44, CD68, CDK5R1, CDKN1A, CDKN1B, CDYL, CEMIP, CLEC3B, CLP1, CNKSR3, CNOT6L, CNOT7, CREBL2, CRTAP, CTNNB1, CUX1, CXCR4, CYCS, CYFIP2, DAB2IP, DBNDD2, DBNL, DHX33, DLG1, DLG3, DLG4, DMBT1, DPH1, D…
CWB_Specific	regulation of signaling	GO_BiologicalProcess	2.10358e-09	[ACP5, ADA, ADA2, ADCYAP1R1, ADGRA2, AFAP1L2, AGFG1, AIDA, AKAP12, AKR1B1, AKT3, ANGPT4, APCDD1, APCS, APOD, APP, ARHGAP1, ARHGAP15, ARHGAP24, ARHGAP30, ARHGAP44, ARHGEF6, ARL4C, ARRB1, ART4, ASXL2, ATN1, ATP1B2, ATP6V1C1, BAK1, BCL2A1, BCL2L12, BCL3, BDKRB2, BECN1, BEND6, BMP7, BRI3, C11orf96, C5AR1, CA8, CALM1, CAMK2A, CAMK2N1, CBL, CCL14, CCND3, CD180, CD44, CDC73, CDK5R1, CDKN1A, CDNF, CHD3, …
CWB_Specific	regulation of localization	GO_BiologicalProcess	4.22253e-09	[ABHD17C, ABHD5, ACP5, ADA, ADAMTS1, ADARB1, ADCYAP1R1, ADGRA2, ADORA3, AGFG1, AHI1, AKR1B1, AKT3, AMOTL1, ANGPT4, ANO6, AP2M1, APOD, APP, ARHGAP1, ARHGAP44, ARRB1, ATG13, ATN1, ATP1B2, AZIN1, BAK1, BCAS3, BCL2A1, BECN1, BMP7, C11orf96, C12orf4, C5AR1, CA8, CALM1, CAMK2A, CARMIL1, CBL, CBLL1, CCL14, CDK5R1, CDKN1A, CDKN1B, CEMIP, CFAP20, CHP2, CHUK, CMKLR1, CNKSR3, CRACR2A, CREBL2, CRIPT, CRP, CT…
CWB_Specific	cellular response to chemical stimulus	GO_BiologicalProcess	4.54116e-09	[ACKR2, ACP5, ACTR2, ADGRA2, AGFG1, AKR1B1, ALOX5AP, ANGPT4, ANO6, APP, ARNT2, ARRB1, ART4, ASNA1, ASNS, ATN1, ATP6V1B2, ATP6V1C1, ATP6V1E2, ATP6V1F, ATP6V1G1, ATP6V1G3, BAG1, BAK1, BCAS3, BCL2A1, BECN1, BHLHA15, BMP7, C11orf96, C5AR1, CA8, CALM1, CAMK2A, CAP1, CAPN2, CASP3, CBL, CCDC62, CCL14, CCND3, CD180, CD44, CD68, CDC73, CDK5R1, CDKN1A, CDKN1B, CFL1, CHMP5, CHP2, CHUK, CLCA1, CLEC3B, CLP1, …
CWB_Specific	regulation of cell communication	GO_BiologicalProcess	4.63235e-09	[ACP5, ADA, ADA2, ADCYAP1R1, ADGRA2, AFAP1L2, AGFG1, AIDA, AKAP12, AKR1B1, AKT3, ANGPT4, APCDD1, APCS, APOD, APP, ARHGAP1, ARHGAP15, ARHGAP24, ARHGAP30, ARHGAP44, ARHGEF6, ARL4C, ARRB1, ART4, ASXL2, ATN1, ATP6V1C1, BAK1, BCL2A1, BCL2L12, BCL3, BDKRB2, BECN1, BEND6, BMP7, BRI3, C11orf96, C5AR1, CA8, CALM1, CAMK2A, CAMK2N1, CBL, CCL14, CCND3, CD180, CD44, CDC73, CDK5R1, CDKN1A, CDNF, CHD3, CHP2, CH…
CWB_Specific	cellular response to organic substance	GO_BiologicalProcess	1.02173e-08	[ACKR2, ACP5, ACTR2, ADGRA2, AGFG1, AKR1B1, APP, ARRB1, ART4, ASNA1, ASNS, ATN1, ATP6V1B2, ATP6V1C1, ATP6V1E2, ATP6V1F, ATP6V1G1, ATP6V1G3, BAG1, BAK1, BCL2A1, BECN1, BHLHA15, BMP7, C11orf96, CA8, CALM1, CAMK2A, CAP1, CAPN2, CASP3, CBL, CCDC62, CCL14, CCND3, CD180, CD44, CD68, CDC73, CDK5R1, CDKN1A, CDKN1B, CFL1, CHMP5, CHUK, CLEC3B, CLP1, CMKLR1, CNKSR3, CNOT7, CSF2RB, CTNNB1, CXCR4, CYBB, CYFIP…
CWB_Specific	anatomical structure morphogenesis	GO_BiologicalProcess	1.0612e-08	[ACP5, ACTA2, ACTG2, ACTR2, ADA, ADAMTS1, ADARB1, ADGRA2, AGFG1, AHI1, AKR1B1, AKT3, AMOTL1, ANGPT4, AP2M1, APOBEC3B, APOD, APP, AQP6, ARHGAP15, ARHGAP24, ARHGAP44, ART4, ASXL2, ATN1, ATP6V1B2, B4GALT5, BAG1, BAK1, BCAS3, BCL3, BMP7, C11orf96, C5AR1, CA8, CALM1, CAMK2A, CAP1, CAPN2, CAPZB, CARMIL1, CASP3, CD44, CD53, CDC42EP5, CDC73, CDK5R1, CFDP1, CFL1, CHUK, CNTN4, COL27A1, COL5A1, COTL1, CRISP…
CWB_Specific	regulation of catalytic activity	GO_BiologicalProcess	2.9855e-08	[ABHD5, ACP5, ADAP2, ADARB1, ADCYAP1R1, ADORA3, AFAP1L2, AGFG1, AIDA, AKR1B1, ALOX5AP, ANGPT4, APCS, APOBEC3B, APP, ARHGAP1, ARHGAP15, ARHGAP24, ARHGAP30, ARHGAP44, ARHGEF6, ARRB1, ARRDC4, ASAP1, ATG13, ATN1, ATP1B2, AZIN1, BAG1, BAK1, BCAS3, BCL2A1, BCL2L12, BCL2L13, BECN1, BEX3, BMP7, C5AR1, CALM1, CAMK2N1, CAP1, CASP3, CBL, CCL14, CCND3, CCNK, CD44, CD68, CDK5R1, CDKN1A, CDKN1B, CEMIP, CEP192,…
CWB_Specific	protein localization	GO_BiologicalProcess	3.84355e-08	[ABHD17C, ACP5, ADARB1, AGFG1, AHI1, AKAP12, AKR1B1, AP1S1, AP2M1, AP3M2, APOD, ARCN1, ARHGAP1, ARHGAP44, ARL4C, ARRB1, ARRDC4, ASNA1, ATG13, ATG4A, ATN1, ATP6V1B2, ATP6V1C1, ATP6V1E2, ATP6V1F, ATP6V1G1, ATP6V1G3, AZIN1, BCAS3, BCL3, BECN1, BMP7, C11orf58, C11orf96, CA8, CALM1, CDC40, CDK5R1, CDKN1A, CEMIP, CEP112, CEP192, CHMP5, CHP2, CHUK, CLMN, CLTA, CMTM6, CNTLN, COG2, COPZ1, COTL1, CRIPT, CR…
CWB_Specific	regulation of anatomical structure morphogenesis	GO_BiologicalProcess	4.14994e-08	[ACTR2, ADA, ADGRA2, AHI1, AKR1B1, AKT3, ANGPT4, AP2M1, APOBEC3B, ARHGAP15, ARHGAP44, ATN1, BMP7, C5AR1, CALM1, CAPN2, CAPZB, CARMIL1, CD44, CD53, CDC42EP5, CDK5R1, CFDP1, CFL1, COL5A1, CTNNB1, CUX1, CYBB, DAB2IP, DLG1, DLG4, DOCK1, DPYSL2, EPB41L3, EZR, FBLIM1, FBXW7, FBXW8, FGD4, FGD5, FGF18, FGF2, FGG, FGR, FIS1, FLI1, FMNL2, GAB1, GNA12, GPNMB, GRN, HIPK2, HOXB7, HYAL1, IL10, IL1R1, ITGB1, IT…
CWB_Specific	regulation of cellular process	GO_BiologicalProcess	4.38503e-08	[ABHD17C, ABHD5, ACKR2, ACOT7, ACP5, ACTA2, ACTG2, ACTR2, ADA, ADA2, ADAMDEC1, ADAMTS1, ADARB1, ADCYAP1R1, ADD2, ADGRA2, ADGRE1, ADORA3, AFAP1L2, AFF4, AGFG1, AHI1, AIDA, AKAP12, AKR1B1, AKT3, AMOTL1, ANGPT4, ANO6, AP2M1, APCDD1, APCS, APOBEC3B, APOD, APP, ARHGAP1, ARHGAP15, ARHGAP24, ARHGAP30, ARHGAP44, ARHGEF6, ARL4C, ARNT2, ARPC5, ARRB1, ARRDC4, ART4, ASAP1, ASNA1, ASNS, ASXL2, ATF1, ATG13, AT…
CWB_Specific	regulation of intracellular signal transduction	GO_BiologicalProcess	6.01446e-08	[ACP5, ADA, ADCYAP1R1, AGFG1, AIDA, AKAP12, AKR1B1, AKT3, APP, ARHGAP1, ARHGAP15, ARHGAP24, ARHGAP30, ARHGAP44, ARHGEF6, ARL4C, ARRB1, ATN1, BCL2A1, BCL2L12, BCL3, BDKRB2, BECN1, BMP7, C5AR1, CA8, CALM1, CAMK2N1, CBL, CCL14, CD44, CDK5R1, CDKN1A, CHD3, CHP2, CHUK, CLP1, CMKLR1, CNKSR3, CTNNB1, CXCR4, DAB2IP, DBNL, DHX33, DLG1, DUSP10, DUSP7, EEF1E1, EIF3A, ELK4, ERCC4, EZR, FBXW7, FCRL3, FGD4, FG…
CWB_Specific	negative regulation of protein metabolic process	GO_BiologicalProcess	6.06927e-08	[ADARB1, ADCYAP1R1, AIDA, APCS, APOD, APP, ARRB1, AZIN1, BAK1, BCL2L12, BCL3, BDKRB2, BEX3, BMP7, BRI3, CALM1, CAMK2N1, CASP3, CBL, CD44, CDKN1A, CDKN1B, CDYL, CLP1, CNKSR3, CNOT6L, CNOT7, CRTAP, CTNNB1, CUX1, DAB2IP, DBNDD2, DLG1, DMBT1, DUSP10, DUSP7, DYSF, EIF2S1, EIF3A, EIF4A3, ETF1, EXOSC7, EZR, FAM129A, G6PD, GADD45B, GAS6, GIGYF2, GIPC1, GLG1, GMFB, GNA12, GNAI2, GNAQ, GPER1, GPRASP2, GTF2…
CWB_Specific	vesicle-mediated transport	GO_BiologicalProcess	7.8703e-08	[ACKR2, ACP5, ACTR2, ADA2, AHI1, ANO6, AP1S1, AP2M1, AP3M2, APP, AQP6, ARCN1, ARHGAP1, ARHGAP44, ARL4C, ARPC5, ARRB1, ATN1, ATP6V1C1, BECN1, BRI3, C11orf58, C12orf4, C5AR1, CALM1, CAMK2A, CAP1, CAPZB, CARMIL1, CBL, CBLL1, CCL14, CD163, CD209, CD44, CD53, CD68, CD93, CFP, CHMP5, CKAP4, CLEC3B, CLP1, CLTA, CMTM6, COG2, COLEC10, COPZ1, COTL1, CRACR2A, CRISPLD2, CRP, CSNK1G3, CTNNB1, CTSD, CUX1, CYBB…
CWB_Specific	transport	GO_BiologicalProcess	1.00557e-07	[ACKR2, ACP5, ACSL4, ACTR2, ADA, ADA2, ADARB1, ADCYAP1R1, ADD2, AGFG1, AHI1, AKAP12, ANO10, ANO6, AP1S1, AP2M1, AP3M2, APOD, APP, AQP6, ARCN1, ARHGAP1, ARHGAP44, ARL4C, ARPC5, ARRB1, ARRDC4, ASNA1, ATG13, ATG4A, ATN1, ATP1B2, ATP6V1B2, ATP6V1C1, ATP6V1E2, ATP6V1F, ATP6V1G1, ATP6V1G3, ATXN1, AZIN1, BAK1, BCAS3, BCL2A1, BDKRB2, BECN1, BHLHA15, BRI3, C11orf58, C11orf96, C12orf4, C5AR1, CA8, CALHM6, …
CWB_Specific	response to organic substance	GO_BiologicalProcess	1.23783e-07	[ACKR2, ACP5, ACSL4, ACTR2, ADA, ADCYAP1R1, ADGRA2, AGFG1, AKR1B1, APP, ARNT2, ARRB1, ART4, ASAP1, ASNA1, ASNS, ATF1, ATN1, ATP6V1B2, ATP6V1C1, ATP6V1E2, ATP6V1F, ATP6V1G1, ATP6V1G3, BAG1, BAK1, BCL2A1, BECN1, BHLHA15, BMP7, C11orf96, C5AR1, CA8, CALCOCO2, CALM1, CAMK2A, CAP1, CAPN2, CASP3, CBL, CCDC62, CCL14, CCND3, CD180, CD44, CD68, CDC73, CDK5R1, CDKN1A, CDKN1B, CFL1, CHMP5, CHUK, CLEC3B, CLP…
CWB_Specific	intracellular transport	GO_BiologicalProcess	1.24249e-07	[ACTR2, ADARB1, AGFG1, AKAP12, AP1S1, AP2M1, AP3M2, APOD, APP, ARCN1, ARHGAP1, ARHGAP44, ARL4C, ASNA1, ATG13, ATN1, ATXN1, AZIN1, BCAS3, BCL2A1, BECN1, C11orf58, C12orf4, CALM1, CAMK2A, CAPZB, CBL, CCL14, CDC40, CDK5R1, CEMIP, CHMP5, CHP2, CLMN, CLTA, CMTM6, COG2, COPZ1, CRP, CTNNB1, DCLK1, DCTN5, DENND2A, DENND5A, DNM1, DOC2B, DPYSL2, DYNC1LI1, DYNLT3, EHD3, EHD4, EIF3A, EIF4A3, EZR, FABP3, FBLI…
CWB_Specific	negative regulation of cellular protein metabolic process	GO_BiologicalProcess	1.2503e-07	[ADARB1, ADCYAP1R1, AIDA, APP, ARRB1, BAK1, BCL2L12, BDKRB2, BEX3, BMP7, CALM1, CAMK2N1, CASP3, CBL, CD44, CDKN1A, CDKN1B, CDYL, CLP1, CNKSR3, CNOT6L, CNOT7, CRTAP, CTNNB1, CUX1, DAB2IP, DBNDD2, DLG1, DMBT1, DUSP10, DUSP7, DYSF, EIF2S1, EIF3A, EIF4A3, ETF1, EXOSC7, EZR, FAM129A, G6PD, GADD45B, GAS6, GIGYF2, GIPC1, GLG1, GMFB, GNA12, GNAI2, GNAQ, GPER1, GPRASP2, GTF2H1, HIPK2, HIPK3, HNRNPR, IKBKB…
CWB_Specific	cell migration	GO_BiologicalProcess	1.25322e-07	[ACKR2, ADA, ADAMTS1, ADARB1, ADD2, ADGRA2, ADORA3, AKT3, AMOTL1, ANGPT4, ANO6, APCDD1, APOD, APP, ARPC5, ATP1B2, BCAS3, BMP7, C5AR1, CALM1, CAMK2A, CAP1, CARMIL1, CBLL1, CCL14, CD44, CDK5R1, CDKN1A, CEMIP, CFL1, CMKLR1, COL5A1, CTNNB1, CXCR4, DAB2IP, DCDC2, DCLK1, DOCK1, DOCK10, DOK2, DUSP10, DUSP7, DYSF, FBXW7, FCER1G, FERMT3, FGF18, FGF2, FGR, FLI1, FOXG1, GAB1, GALK1, GAS6, GIPC1, GJA1, GLG1,…
CWB_Specific	positive regulation of cellular metabolic process	GO_BiologicalProcess	1.51526e-07	[ABHD5, ACOT7, ACP5, ACTA2, ACTG2, ACTR2, ADARB1, ADCYAP1R1, AFAP1L2, AGFG1, AHI1, AKR1B1, ANGPT4, AP2M1, APP, ARNT2, ARRB1, ARRDC4, ASXL2, ATF1, ATG13, ATN1, BAG1, BAK1, BCAS3, BCL2A1, BCL2L12, BCL2L13, BCL3, BECN1, BEX3, BHLHA15, BMP7, C11orf58, C5AR1, CA8, CALCOCO2, CALM1, CAPN2, CASP3, CCDC62, CCL14, CCND3, CCNK, CD44, CD68, CDC73, CDK5R1, CDKN1A, CDKN1B, CEMIP, CHP2, CHUK, CHURC1, CLEC3B, CN…
CWB_Specific	regulation of phosphorus metabolic process	GO_BiologicalProcess	1.6046e-07	[ACP5, ADARB1, ADCYAP1R1, AFAP1L2, AGFG1, AIDA, AKR1B1, ANGPT4, APP, ARRB1, ATG13, ATN1, BAK1, BDKRB2, BMP7, C5AR1, CALM1, CAMK2N1, CAPN2, CASP3, CBL, CCL14, CCND3, CCNK, CD44, CDK5R1, CDKN1A, CDKN1B, CEMIP, CEP192, CHP2, CLP1, CNKSR3, CNOT7, CREBL2, CTNNB1, CXCR4, DAB2IP, DBNDD2, DBNL, DHX33, DLG1, DLG3, DLG4, DMBT1, DUSP10, DUSP7, EHD4, EIF3A, ELK4, EZR, FABP3, FAM129A, FBXW7, FCRL3, FGF18, FGF…
CWB_Specific	regulation of response to stimulus	GO_BiologicalProcess	1.60809e-07	[ACP5, ACTR2, ADA, ADA2, ADARB1, ADCYAP1R1, ADGRA2, AFAP1L2, AGFG1, AIDA, AKAP12, AKR1B1, AKT3, ALOX5AP, ANGPT4, ANO6, APCDD1, APCS, APOD, APP, ARHGAP1, ARHGAP15, ARHGAP24, ARHGAP30, ARHGAP44, ARHGEF6, ARL4C, ARPC5, ARRB1, ART4, ASAP1, ASXL2, ATN1, ATP6V1C1, BAG1, BAK1, BCL2A1, BCL2L12, BCL3, BDKRB2, BECN1, BEND6, BMP7, BRI3, C11orf96, C12orf4, C5AR1, CA8, CALM1, CAMK2A, CAMK2N1, CAP1, CBL, CCL14…
CWB_Specific	cell surface receptor signaling pathway	GO_BiologicalProcess	1.61668e-07	[ACKR2, ACP5, ACTR2, ADA, ADAMTS1, ADCYAP1R1, ADGRA2, ADGRE1, ADORA3, AFAP1L2, AGFG1, AHI1, AKR1B1, AMOTL1, ANGPT4, ANO6, AP2M1, APCDD1, APOD, APP, ARPC5, ARRB1, ART4, ATN1, ATP6V1B2, ATP6V1C1, ATP6V1E2, ATP6V1F, ATP6V1G1, ATP6V1G3, BAG1, BAK1, BCL2A1, BCL3, BDKRB2, BEND6, BEX3, BMP7, BRI3, C11orf58, C11orf96, C5AR1, CALM1, CAMK2A, CAP1, CASP3, CBL, CCL14, CCND3, CD180, CD209, CD44, CD53, CDC73, …
CWB_Specific	negative regulation of protein modification process	GO_BiologicalProcess	1.64374e-07	[ADARB1, ADCYAP1R1, AIDA, ARRB1, BAK1, BDKRB2, BMP7, CALM1, CAMK2N1, CASP3, CBL, CDKN1A, CDKN1B, CDYL, CLP1, CNKSR3, CRTAP, CTNNB1, CUX1, DAB2IP, DBNDD2, DLG1, DMBT1, DUSP10, DUSP7, DYSF, EIF3A, EZR, FAM129A, G6PD, GADD45B, GMFB, GNA12, GNAI2, GNAQ, GPER1, GTF2H1, HIPK3, IKBKB, KLF6, KLHL31, LMO3, LRRK2, LYN, MAPK8IP1, MXI1, MYOCD, NCK2, NCKAP1L, NCOA7, NCOR1, NDRG1, NPM1, NR2F2, NUP62, NXN, PAK2…
CWB_Specific	regulation of phosphate metabolic process	GO_BiologicalProcess	1.6456e-07	[ACP5, ADARB1, ADCYAP1R1, AFAP1L2, AGFG1, AIDA, AKR1B1, ANGPT4, APP, ARRB1, ATG13, ATN1, BAK1, BDKRB2, BMP7, C5AR1, CALM1, CAMK2N1, CAPN2, CASP3, CBL, CCL14, CCND3, CCNK, CD44, CDK5R1, CDKN1A, CDKN1B, CEMIP, CEP192, CHP2, CLP1, CNKSR3, CNOT7, CREBL2, CTNNB1, CXCR4, DAB2IP, DBNDD2, DBNL, DHX33, DLG1, DLG3, DLG4, DMBT1, DUSP10, DUSP7, EHD4, EIF3A, ELK4, EZR, FABP3, FAM129A, FBXW7, FCRL3, FGF18, FGF…
CWB_Specific	negative regulation of phosphate metabolic process	GO_BiologicalProcess	1.65587e-07	[ADARB1, ADCYAP1R1, AIDA, ARRB1, BAK1, BDKRB2, BMP7, CALM1, CAMK2N1, CASP3, CBL, CDKN1A, CDKN1B, CEP192, CLP1, CNKSR3, DAB2IP, DBNDD2, DLG1, DLG3, DMBT1, DUSP10, DUSP7, EIF3A, EZR, FAM129A, GADD45B, GMFB, GNA12, GNAI2, GNAQ, GPER1, GTF2H1, HIPK3, IKBKB, IRS2, KLF6, KLHL31, LMO3, LRRK2, LYN, MAPK8IP1, MYO1D, MYOCD, NCK2, NCKAP1L, NCOR1, NDRG1, NPM1, NR2F2, NUP62, PAK2, PDGFB, PDK1, PHACTR1, PHACTR…
CWB_Specific	negative regulation of phosphorus metabolic process	GO_BiologicalProcess	1.71148e-07	[ADARB1, ADCYAP1R1, AIDA, ARRB1, BAK1, BDKRB2, BMP7, CALM1, CAMK2N1, CASP3, CBL, CDKN1A, CDKN1B, CEP192, CLP1, CNKSR3, DAB2IP, DBNDD2, DLG1, DLG3, DMBT1, DUSP10, DUSP7, EIF3A, EZR, FAM129A, GADD45B, GMFB, GNA12, GNAI2, GNAQ, GPER1, GTF2H1, HIPK3, IKBKB, IRS2, KLF6, KLHL31, LMO3, LRRK2, LYN, MAPK8IP1, MYO1D, MYOCD, NCK2, NCKAP1L, NCOR1, NDRG1, NPM1, NR2F2, NUP62, PAK2, PDGFB, PDK1, PHACTR1, PHACTR…
CWB_Specific	cellular macromolecule localization	GO_BiologicalProcess	1.95346e-07	[ABHD17C, ADARB1, AGFG1, AHI1, AKAP12, AKR1B1, AP1S1, AP2M1, AP3M2, APOD, ARCN1, ARHGAP44, ARL4C, ASNA1, ATG13, ATN1, AZIN1, BCAS3, BCL3, BECN1, BMP7, C11orf58, C11orf96, CALM1, CDC40, CDK5R1, CDKN1A, CEMIP, CEP192, CHP2, CLMN, CLTA, CNTLN, COPZ1, COTL1, CRIPT, CTNNB1, DAB2IP, DCLK1, DCLK2, DLG1, DLG3, DLG4, DNM1, DYNLT3, EFR3A, EHD3, EIF3A, EIF4A3, EPB41L3, ETF1, EXOC8, EZR, FBLIM1, FBXW7, FCER1…
CWB_Specific	cellular protein metabolic process	GO_BiologicalProcess	2.06379e-07	[A4GALT, ABHD17C, ACP5, ADA2, ADARB1, ADCYAP1R1, AFAP1L2, AGFG1, AIDA, AKR1B1, AKT3, ANAPC13, ANGPT4, AP2M1, APCS, APP, ARHGEF6, ARL4C, ARRB1, ARRDC4, ART4, ASXL2, ATE1, ATG12, ATG13, ATG4A, ATN1, B3GAT2, B3GLCT, B3GNT3, B4GALT5, BAK1, BCL2L12, BCL2L13, BCL3, BDKRB2, BECN1, BEX3, BMP7, C11orf58, C5AR1, CA8, CALM1, CAMK2A, CAMK2N1, CAP1, CAPN2, CASP3, CBL, CBLL1, CCL14, CCND3, CCNK, CD44, CD68, CD…
CWB_Specific	phosphate-containing compound metabolic process	GO_BiologicalProcess	2.10303e-07	[ABHD5, ACOT7, ACOT9, ACP5, ACSF2, ACSL4, ADA, ADARB1, ADCYAP1R1, AFAP1L2, AGFG1, AIDA, AKR1B1, AKT3, ANGPT4, APP, ARHGEF6, ARL4C, ARRB1, ATG13, ATN1, ATP6V1B2, BAK1, BCL2A1, BDKRB2, BMP7, BPGM, C5AR1, CALM1, CAMK2A, CAMK2N1, CAPN2, CASP3, CBL, CCL14, CCND3, CCNK, CD44, CDADC1, CDC42EP5, CDK17, CDK5R1, CDKN1A, CDKN1B, CEMIP, CEP192, CFL1, CHP2, CHUK, CLP1, CNKSR3, CNOT7, COX10, CREBL2, CSF2RB, CS…
CWB_Specific	protein phosphorylation	GO_BiologicalProcess	2.26446e-07	[ACP5, ADARB1, ADCYAP1R1, AFAP1L2, AGFG1, AIDA, AKR1B1, AKT3, ANGPT4, APP, ARHGEF6, ARL4C, ARRB1, ATG13, ATN1, BAK1, BDKRB2, BMP7, C5AR1, CALM1, CAMK2A, CAMK2N1, CASP3, CBL, CCL14, CCND3, CCNK, CD44, CDC42EP5, CDK17, CDK5R1, CDKN1A, CDKN1B, CEMIP, CFL1, CHUK, CLP1, CNKSR3, CNOT7, CREBL2, CSF2RB, CSNK1G3, CTNNB1, CXCR4, DAB2IP, DBNDD2, DBNL, DCLK1, DCLK2, DHX33, DLG1, DLG3, DLG4, DUSP10, DUSP7, EH…
CWB_Specific	regulation of protein modification process	GO_BiologicalProcess	2.37263e-07	[ACP5, ADARB1, ADCYAP1R1, AFAP1L2, AGFG1, AIDA, AKR1B1, ANGPT4, APP, ARRB1, ARRDC4, ATG13, ATN1, BAK1, BDKRB2, BMP7, C5AR1, CALM1, CAMK2N1, CASP3, CBL, CCL14, CCND3, CCNK, CD44, CDK5R1, CDKN1A, CDKN1B, CDYL, CEMIP, CLP1, CNKSR3, CNOT7, CREBL2, CRTAP, CTNNB1, CUX1, CXCR4, DAB2IP, DBNDD2, DBNL, DHX33, DLG1, DLG3, DLG4, DMBT1, DUSP10, DUSP7, DYSF, EHD4, EIF3A, ELK4, EZR, FAM129A, FBXW7, FCRL3, FGF18…
CWB_Specific	cellular protein localization	GO_BiologicalProcess	2.39466e-07	[ABHD17C, ADARB1, AGFG1, AHI1, AKAP12, AKR1B1, AP1S1, AP2M1, AP3M2, APOD, ARCN1, ARHGAP44, ARL4C, ASNA1, ATG13, ATN1, AZIN1, BCAS3, BCL3, BECN1, BMP7, C11orf58, C11orf96, CALM1, CDC40, CDK5R1, CDKN1A, CEMIP, CEP192, CHP2, CLMN, CLTA, CNTLN, COPZ1, COTL1, CRIPT, CTNNB1, DAB2IP, DCLK1, DCLK2, DLG1, DLG3, DLG4, DNM1, DYNLT3, EFR3A, EHD3, EIF3A, EIF4A3, EPB41L3, EXOC8, EZR, FBLIM1, FBXW7, FCER1G, FIS…
CWB_Specific	positive regulation of nitrogen compound metabolic process	GO_BiologicalProcess	2.62892e-07	[ACOT7, ACP5, ACTA2, ACTG2, ACTR2, ADARB1, AFAP1L2, AGFG1, AHI1, AKR1B1, ANGPT4, APP, ARNT2, ARRB1, ARRDC4, ASXL2, ATF1, ATG13, ATN1, BAG1, BAK1, BCAS3, BCL2L12, BCL2L13, BCL3, BEX3, BHLHA15, BMP7, C11orf58, C5AR1, CA8, CALM1, CAPN2, CASP3, CCDC62, CCL14, CCND3, CCNK, CD44, CD68, CDC73, CDK5R1, CDKN1A, CDKN1B, CEMIP, CHP2, CHUK, CHURC1, CLEC3B, CNOT6L, CNOT7, COTL1, CREBL2, CRP, CTNNB1, CXCR4, CY…
CWB_Specific	regulation of primary metabolic process	GO_BiologicalProcess	3.00592e-07	[ABHD5, ACOT7, ACP5, ACTA2, ACTG2, ACTR2, ADARB1, ADCYAP1R1, ADORA3, AFAP1L2, AFF4, AGFG1, AHI1, AIDA, AKR1B1, ANGPT4, APCS, APOBEC3B, APOD, APP, ARNT2, ARRB1, ARRDC4, ASAP1, ASXL2, ATF1, ATG13, ATN1, ATXN1, ATXN1L, AZIN1, BAG1, BAK1, BCAS3, BCL2A1, BCL2L12, BCL2L13, BCL3, BDKRB2, BEND6, BEX3, BHLHA15, BMP7, BRI3, C11orf58, C5AR1, CA8, CALM1, CAMK2A, CAMK2N1, CAP1, CAPN2, CASP3, CBL, CBX5, CCDC62…
CWB_Specific	enzyme linked receptor protein signaling pathway	GO_BiologicalProcess	3.00991e-07	[ACTR2, ADGRA2, AFAP1L2, AHI1, AKR1B1, ANGPT4, AP2M1, APOD, APP, ARPC5, ART4, ATN1, ATP6V1B2, ATP6V1C1, ATP6V1E2, ATP6V1F, ATP6V1G1, ATP6V1G3, BDKRB2, BMP7, C11orf96, CASP3, CBL, CCND3, CDK5R1, CTNNB1, CYBB, CYFIP2, DAB2IP, DNM1, DOCK1, DOK2, DUSP7, FBN1, FBXW7, FGF18, FGF2, FGR, GAB1, GAB2, GAS6, GDF11, GIGYF2, GIPC1, GLG1, GNAI2, GPER1, GPRASP2, HIP1, HIPK2, HNRNPA1, HNRNPM, IGFBP6, IRS2, ITSN1…
CWB_Specific	phosphorus metabolic process	GO_BiologicalProcess	3.06348e-07	[ABHD5, ACOT7, ACOT9, ACP5, ACSF2, ACSL4, ADA, ADARB1, ADCYAP1R1, AFAP1L2, AGFG1, AIDA, AKR1B1, AKT3, ANGPT4, APP, ARHGEF6, ARL4C, ARRB1, ATG13, ATN1, ATP6V1B2, BAK1, BCL2A1, BDKRB2, BMP7, BPGM, C5AR1, CALM1, CAMK2A, CAMK2N1, CAPN2, CASP3, CBL, CCL14, CCND3, CCNK, CD44, CDADC1, CDC42EP5, CDK17, CDK5R1, CDKN1A, CDKN1B, CEMIP, CEP192, CFL1, CHP2, CHUK, CLP1, CNKSR3, CNOT7, COX10, CREBL2, CSF2RB, CS…
CWB_Specific	circulatory system development	GO_BiologicalProcess	3.15154e-07	[ACTA2, ADAMTS1, ADAP2, ADGRA2, AGFG1, AHI1, AKT3, AMOTL1, ANGPT4, APOBEC3B, APOD, ARHGAP24, ARRB1, ATN1, BAG1, BAK1, BCAS3, BCL2A1, BMP7, C5AR1, CA8, CASP3, CDKN1A, CDKN1B, CLP1, COL5A1, COTL1, CTNNB1, CXCR4, CYBB, DAB2IP, DCTN5, DYSF, EPAS1, ETF1, FBN1, FBXW7, FBXW8, FGF18, FGF2, FLI1, G6PD, GAB1, GJA1, GPER1, GPNMB, GRN, HEYL, HIPK2, HPSE, HSPB11, HYAL1, IL10, IL18, ITGB1, ITGB2, JAK1, LMO4, M…
CWB_Specific	regulation of cellular metabolic process	GO_BiologicalProcess	3.1821e-07	[ABHD5, ACOT7, ACP5, ACTA2, ACTG2, ACTR2, ADARB1, ADCYAP1R1, ADORA3, AFAP1L2, AFF4, AGFG1, AHI1, AIDA, AKR1B1, ANGPT4, AP2M1, APCS, APOD, APP, ARNT2, ARRB1, ARRDC4, ASAP1, ASXL2, ATF1, ATG13, ATN1, ATP6V1B2, ATP6V1C1, ATP6V1E2, ATP6V1G1, ATXN1, ATXN1L, AZIN1, BAG1, BAK1, BCAS3, BCL2A1, BCL2L12, BCL2L13, BCL3, BDKRB2, BECN1, BEND6, BEX3, BHLHA15, BMP7, BRI3, C11orf58, C5AR1, CA8, CALCOCO2, CALM1, …
CWB_Specific	transmembrane receptor protein tyrosine kinase signaling pathway	GO_BiologicalProcess	3.42887e-07	[ACTR2, ADGRA2, AFAP1L2, AHI1, AKR1B1, ANGPT4, AP2M1, APOD, APP, ARPC5, ART4, ATN1, ATP6V1B2, ATP6V1C1, ATP6V1E2, ATP6V1F, ATP6V1G1, ATP6V1G3, BDKRB2, C11orf96, CASP3, CBL, CCND3, CDK5R1, CTNNB1, CYBB, CYFIP2, DAB2IP, DNM1, DOCK1, DOK2, FBXW7, FGF18, FGF2, FGR, GAB1, GAB2, GIGYF2, GNAI2, GPER1, HIP1, HNRNPA1, HNRNPM, IGFBP6, IRS2, ITSN1, LYN, MAPKAPK2, MAPKAPK3, MMP2, MYO1C, MYOCD, NAP1L1, NCBP2,…
CWB_Specific	positive regulation of metabolic process	GO_BiologicalProcess	4.60856e-07	[ABHD5, ACOT7, ACP5, ACTA2, ACTG2, ACTR2, ADARB1, ADCYAP1R1, AFAP1L2, AGFG1, AHI1, AKR1B1, ANGPT4, AP2M1, APP, ARNT2, ARRB1, ARRDC4, ASXL2, ATF1, ATG13, ATN1, BAG1, BAK1, BCAS3, BCL2A1, BCL2L12, BCL2L13, BCL3, BECN1, BEX3, BHLHA15, BMP7, C11orf58, C11orf96, C5AR1, CA8, CALCOCO2, CALM1, CAMK2N1, CAPN2, CASP3, CCDC62, CCL14, CCND3, CCNK, CD44, CD68, CDC73, CDK5R1, CDKN1A, CDKN1B, CEMIP, CHP2, CHUK,…
CWB_Specific	protein metabolic process	GO_BiologicalProcess	4.69166e-07	[A4GALT, ABHD17C, ABHD5, ACP5, ADA2, ADAMDEC1, ADAMTS1, ADARB1, ADCYAP1R1, AFAP1L2, AGFG1, AIDA, AKR1B1, AKT3, ALAS2, ANAPC13, ANGPT4, AP2M1, APCS, APOD, APP, ARHGEF6, ARL4C, ARRB1, ARRDC4, ART4, ASXL2, ATE1, ATG12, ATG13, ATG4A, ATN1, AZIN1, B3GAT2, B3GLCT, B3GNT3, B4GALT5, BAK1, BCL2A1, BCL2L12, BCL2L13, BCL3, BDKRB2, BECN1, BEX3, BMP7, BRI3, C11orf58, C5AR1, CA8, CALM1, CAMK2A, CAMK2N1, CAP1, …
CWB_Specific	positive regulation of molecular function	GO_BiologicalProcess	4.69551e-07	[ABHD5, ACP5, ADAP2, ADCYAP1R1, ADD2, AFAP1L2, AGFG1, AKR1B1, ALOX5AP, ANGPT4, APP, ARHGAP1, ARHGAP15, ARHGAP24, ARHGAP30, ARHGAP44, ARHGEF6, ARRB1, ARRDC4, ASAP1, ATG13, ATP1B2, AZIN1, BAK1, BCAS3, BCL2L13, BEX3, C5AR1, CALM1, CAMK2A, CASP3, CCL14, CCND3, CCNK, CD44, CD68, CDK5R1, CDKN1A, CDKN1B, CEMIP, CHP2, CHUK, CNKSR3, CRACR2A, CTNNB1, CXCR4, CYCS, CYFIP2, DAB2IP, DBNL, DHX33, DLG1, DLG3, DL…
CWB_Specific	positive regulation of signal transduction	GO_BiologicalProcess	4.8894e-07	[ACP5, ADA, ADCYAP1R1, ADGRA2, AFAP1L2, AGFG1, AKAP12, AKR1B1, AKT3, APCS, APP, ARHGAP1, ARL4C, ARRB1, ART4, ASXL2, ATP6V1C1, BAK1, BECN1, BMP7, BRI3, C11orf96, C5AR1, CA8, CALM1, CBL, CCL14, CD180, CD44, CDC73, CDKN1A, CHP2, CHUK, CLP1, CSNK1G3, CTNNB1, CXCR4, CYFIP2, DAAM2, DAB2IP, DBNL, DCDC2, DHX33, DLG4, DOK2, DUSP7, EEF1E1, EIF2S1, ELK4, FABP5, FBXW7, FCRL3, FGF18, FGF2, FGG, FGR, FIS1, GAB…
CWB_Specific	regulation of metabolic process	GO_BiologicalProcess	4.96188e-07	[ABHD5, ACOT7, ACP5, ACTA2, ACTG2, ACTR2, ADARB1, ADCYAP1R1, ADORA3, AFAP1L2, AFF4, AGFG1, AHI1, AIDA, AKR1B1, ANGPT4, AP2M1, APCS, APOBEC3B, APOD, APP, ARNT2, ARRB1, ARRDC4, ASAP1, ASXL2, ATF1, ATG13, ATN1, ATP6V1B2, ATP6V1C1, ATP6V1E2, ATP6V1G1, ATXN1, ATXN1L, AZIN1, BAG1, BAK1, BCAS3, BCL2A1, BCL2L12, BCL2L13, BCL3, BDKRB2, BECN1, BEND6, BEX3, BHLHA15, BMP7, BRI3, C11orf58, C11orf96, C5AR1, CA…
CWB_Specific	regulation of cell migration	GO_BiologicalProcess	5.18159e-07	[ADA, ADAMTS1, ADARB1, ADGRA2, ADORA3, AKT3, AMOTL1, ANGPT4, ANO6, APOD, APP, BCAS3, BMP7, C5AR1, CALM1, CAMK2A, CARMIL1, CBLL1, CEMIP, CMKLR1, DAB2IP, DOCK1, DOCK10, DUSP10, DUSP7, DYSF, FBXW7, FERMT3, FGF18, FGF2, FGR, FLI1, GAB1, GALK1, GAS6, GJA1, GLIPR2, GNA12, GNAI2, GPER1, GPNMB, GRN, HYAL1, IL1R1, IL33, IRS2, LBP, LMO4, LYN, MAP3K3, MMP24, MSN, MYD88, MYLK, MYO1C, MYOCD, NAP1L1, NCKAP1L, …
CWB_Specific	actin cytoskeleton organization	GO_BiologicalProcess	5.56215e-07	[ACTR2, ADD2, AMOTL1, APOBEC3B, ARHGAP44, ARPC5, ARRB1, BCAS3, CA8, CAP1, CAPZB, CARMIL1, CDC42EP5, CDK5R1, CFL1, CNN1, CNN3, COTL1, DAAM2, DAB2IP, DLG1, DLG4, EPB41L3, EZR, FGD4, FGD5, FMNL2, FRMD3, GAB1, GAS7, GMFB, HACD1, HCLS1, HIP1, HYAL1, IKBKB, ITGB1, LCP1, LLGL1, LURAP1, MICAL2, MYL9, MYLK, MYO1C, NAP1L1, NCK2, NCKAP1L, NEDD9, NRP1, PALLD, PDK1, PFN1, PGM5, PHACTR1, PHACTR4, PLEKHM2, PPP1…
CWB_Specific	establishment of localization in cell	GO_BiologicalProcess	5.95542e-07	[ACTR2, ADARB1, ADCYAP1R1, AGFG1, AKAP12, AP1S1, AP2M1, AP3M2, APOD, APP, AQP6, ARCN1, ARHGAP1, ARHGAP44, ARL4C, ARRB1, ASNA1, ATG13, ATN1, ATXN1, AZIN1, BAK1, BCAS3, BCL2A1, BECN1, C11orf58, C12orf4, CALM1, CAMK2A, CAPZB, CBL, CCL14, CDC40, CDK5R1, CEMIP, CHMP5, CHP2, CLMN, CLTA, CMTM6, COG2, COPZ1, CRP, CTNNB1, DAB2IP, DCLK1, DCTN5, DENND2A, DENND5A, DHRS7C, DLG1, DLG4, DNM1, DOC2B, DPYSL2, DYN…
CWB_Specific	positive regulation of response to stimulus	GO_BiologicalProcess	6.19079e-07	[ACP5, ACTR2, ADA, ADCYAP1R1, ADGRA2, AFAP1L2, AGFG1, AKAP12, AKR1B1, AKT3, ALOX5AP, ANO6, APCS, APP, ARHGAP1, ARL4C, ARPC5, ARRB1, ART4, ASAP1, ASXL2, ATP6V1C1, BAK1, BECN1, BMP7, BRI3, C11orf96, C5AR1, CA8, CALM1, CAP1, CBL, CCL14, CD180, CD209, CD44, CDC73, CDKN1A, CFP, CHP2, CHUK, CLP1, CMKLR1, CNKSR3, COLEC10, CRP, CSNK1G3, CTNNB1, CXCR4, CYFIP2, DAAM2, DAB2IP, DBNL, DCDC2, DHX33, DLG4, DMBT…
CWB_Specific	regulation of macromolecule metabolic process	GO_BiologicalProcess	6.26394e-07	[ACOT7, ACP5, ACTA2, ACTG2, ACTR2, ADARB1, ADCYAP1R1, ADORA3, AFAP1L2, AFF4, AGFG1, AHI1, AIDA, AKR1B1, ANGPT4, AP2M1, APCS, APOD, APP, ARNT2, ARRB1, ARRDC4, ASAP1, ASXL2, ATF1, ATG13, ATN1, ATP6V1B2, ATXN1, ATXN1L, AZIN1, BAG1, BAK1, BCAS3, BCL2A1, BCL2L12, BCL2L13, BCL3, BDKRB2, BEND6, BEX3, BHLHA15, BMP7, BRI3, C11orf58, C11orf96, C5AR1, CA8, CALM1, CAMK2A, CAMK2N1, CAP1, CASP3, CBL, CBX5, CCD…
CWB_Specific	myeloid leukocyte activation	GO_BiologicalProcess	7.27225e-07	[ACTR2, ADA2, ANO6, APP, ARPC5, ATP6V1C1, BRI3, C12orf4, C5AR1, CAP1, CBL, CD44, CD53, CD68, CD93, CFP, CKAP4, CMTM6, COLEC10, COTL1, CRACR2A, CRISPLD2, CTSD, CYBB, DBNL, DOK3, DSN1, DYNC1LI1, DYSF, ELK4, FABP5, FCER1G, FGL2, FGR, GAB2, GLB1, GLIPR1, GRN, HACD1, HAVCR2, HPSE, IL10, IL18, IL33, ITGB2, KCMF1, LBP, LRRK2, LYN, LYZ, MILR1, MMP24, NCKAP1L, NDRG1, NFAM1, OSTF1, PDK1, PGAM1, PIGR, PREX1…
CWB_Specific	negative regulation of response to stimulus	GO_BiologicalProcess	7.32756e-07	[ACP5, ADA, ADCYAP1R1, ADGRA2, AGFG1, AIDA, AKR1B1, AKT3, APCDD1, APCS, APOD, ARHGAP44, ARRB1, ATN1, BCL2A1, BCL2L12, BCL3, BDKRB2, BEND6, BMP7, CALM1, CAMK2N1, CBL, CCL14, CD44, CDKN1A, CDKN1B, CNKSR3, CNOT7, CTNNB1, DAB2IP, DLG1, DNM1, DUSP10, DUSP7, EIF3A, EIF4A3, ELK4, ERCC4, EZR, FBN1, FBXW7, FCRL3, FGF2, FGG, FLI1, FXN, GAS6, GLG1, GNA12, GNAI2, GPER1, GPRASP2, GRN, GTF2H1, HAVCR2, HEYL, HI…
CWB_Specific	regulation of cell differentiation	GO_BiologicalProcess	7.36461e-07	[ACTR2, ADA, ADGRA2, AGFG1, AHI1, AKR1B1, APCS, APP, ARHGAP44, ASAP1, ASXL2, ATF1, BAG1, BEND6, BHLHA15, BMP7, BRI3, C21orf91, C5AR1, CA8, CALM1, CAMK2A, CAPN2, CARMIL1, CCDC71, CCDC71L, CD53, CDC73, CDK5R1, CDKN1A, CDKN1B, CFL1, CMKLR1, CNTN4, COL5A1, CREBL2, CRP, CTNNB1, CUX1, CXCR4, DAAM2, DAB2IP, DENND5A, DLG4, DOCK1, DPYSL2, DTX1, DUSP10, EIF3A, ETF1, EVI2B, FBN1, FBXO22, FBXW7, FBXW8, FCRL3…
CWB_Specific	positive regulation of macromolecule metabolic process	GO_BiologicalProcess	7.42645e-07	[ACOT7, ACP5, ACTA2, ACTG2, ACTR2, ADARB1, AFAP1L2, AGFG1, AHI1, AKR1B1, ANGPT4, AP2M1, APP, ARNT2, ARRB1, ARRDC4, ASXL2, ATF1, ATG13, ATN1, BAG1, BAK1, BCAS3, BCL2L12, BCL2L13, BCL3, BEX3, BHLHA15, BMP7, C11orf58, C11orf96, C5AR1, CA8, CALM1, CAMK2N1, CASP3, CCDC62, CCL14, CCND3, CCNK, CD44, CD68, CDC73, CDK5R1, CDKN1A, CDKN1B, CEMIP, CHP2, CHUK, CHURC1, CLEC3B, CNOT6L, CNOT7, COTL1, CREBL2, CRP…
CWB_Specific	regulation of protein phosphorylation	GO_BiologicalProcess	7.7703e-07	[ACP5, ADARB1, ADCYAP1R1, AFAP1L2, AGFG1, AIDA, AKR1B1, ANGPT4, APP, ARRB1, ATG13, ATN1, BAK1, BDKRB2, BMP7, C5AR1, CALM1, CAMK2N1, CASP3, CBL, CCL14, CCND3, CCNK, CD44, CDK5R1, CDKN1A, CDKN1B, CEMIP, CLP1, CNKSR3, CNOT7, CREBL2, CTNNB1, CXCR4, DAB2IP, DBNDD2, DBNL, DHX33, DLG1, DLG3, DLG4, DUSP10, DUSP7, EHD4, EIF3A, ELK4, EZR, FAM129A, FBXW7, FCRL3, FGF18, FGF2, FGG, FGR, GADD45B, GAS6, GDF11, …
CWB_Specific	regulation of multicellular organismal process	GO_BiologicalProcess	7.84177e-07	[ACP5, ACTR2, ADA, ADGRA2, ADORA3, AFAP1L2, AGFG1, AHI1, AKR1B1, AKT3, AMOTL1, ANGPT4, ANO6, AP2M1, APCS, APOBEC3B, APOD, APP, ARHGAP44, ARRB1, ASAP1, ATF1, ATN1, ATP1B2, ATXN1L, B4GALT5, BAG1, BCAS3, BCL2A1, BCL3, BDKRB2, BECN1, BEND6, BMP7, BRI3, C21orf91, C5AR1, CA8, CALM1, CAMK2A, CAP1, CAPN2, CDC73, CDK5R1, CDKN1A, CDKN1B, CFL1, CHUK, CMKLR1, CNN1, CNTN4, COL5A1, COTL1, CRP, CTNNA3, CTNNB1, …
CWB_Specific	protein kinase activity	GO_BiologicalProcess	8.27306e-07	[ACP5, ADARB1, ADCYAP1R1, AFAP1L2, AGFG1, AIDA, AKT3, ANGPT4, APP, ARL4C, ARRB1, ATG13, ATN1, BMP7, C5AR1, CALM1, CAMK2A, CAMK2N1, CASP3, CBL, CCL14, CCND3, CCNK, CDK17, CDK5R1, CDKN1A, CDKN1B, CEMIP, CHUK, CLP1, CSNK1G3, CXCR4, DAB2IP, DBNDD2, DBNL, DCLK1, DCLK2, DLG1, DLG3, DLG4, DUSP10, DUSP7, FBXW7, FGF18, FGF2, FGR, GADD45B, GAS6, GJA1, GMFB, GNAQ, GRK3, GRK5, GTF2H1, HIPK2, HIPK3, IKBKB, IL…
CWB_Specific	regulation of nitrogen compound metabolic process	GO_BiologicalProcess	8.43039e-07	[ACOT7, ACP5, ACTA2, ACTG2, ACTR2, ADARB1, ADCYAP1R1, ADORA3, AFAP1L2, AFF4, AGFG1, AHI1, AIDA, AKR1B1, ANGPT4, APCS, APOD, APP, ARNT2, ARRB1, ARRDC4, ASAP1, ASXL2, ATF1, ATG13, ATN1, ATXN1, ATXN1L, AZIN1, BAG1, BAK1, BCAS3, BCL2L12, BCL2L13, BCL3, BDKRB2, BEND6, BEX3, BHLHA15, BMP7, BRI3, C11orf58, C5AR1, CA8, CALM1, CAMK2A, CAMK2N1, CAP1, CAPN2, CASP3, CBL, CBX5, CCDC62, CCL14, CCND3, CCNK, CD4…
CWB_Specific	protein transport	GO_BiologicalProcess	8.437e-07	[ACP5, ADARB1, AGFG1, AKAP12, AP1S1, AP2M1, AP3M2, APOD, ARCN1, ARHGAP1, ARHGAP44, ARL4C, ARRB1, ARRDC4, ASNA1, ATG13, ATG4A, ATN1, ATP6V1B2, ATP6V1C1, ATP6V1E2, ATP6V1F, ATP6V1G1, ATP6V1G3, AZIN1, BCAS3, C11orf58, CA8, CDC40, CDK5R1, CEMIP, CHMP5, CHP2, CHUK, CLTA, CMTM6, COG2, COPZ1, CRP, DAB2IP, DENND2A, DMBT1, DNM1, DOC2B, DPH3, DYNLT3, DYSF, EHD3, EIF3A, EIF4A3, EXOC6B, EXOC8, EZR, FBLIM1, F…
CWB_Specific	protein modification process	GO_BiologicalProcess	8.51012e-07	[A4GALT, ABHD17C, ACP5, ADARB1, ADCYAP1R1, AFAP1L2, AGFG1, AIDA, AKR1B1, AKT3, ANAPC13, ANGPT4, APP, ARHGEF6, ARL4C, ARRB1, ARRDC4, ART4, ASXL2, ATE1, ATG12, ATG13, ATG4A, ATN1, B3GAT2, B3GLCT, B3GNT3, B4GALT5, BAK1, BDKRB2, BECN1, BMP7, C11orf58, C5AR1, CA8, CALM1, CAMK2A, CAMK2N1, CAP1, CASP3, CBL, CBLL1, CCL14, CCND3, CCNK, CD44, CD68, CDC42EP5, CDC73, CDK17, CDK5R1, CDKN1A, CDKN1B, CDYL, CEMI…
CWB_Specific	cellular protein modification process	GO_BiologicalProcess	8.51012e-07	[A4GALT, ABHD17C, ACP5, ADARB1, ADCYAP1R1, AFAP1L2, AGFG1, AIDA, AKR1B1, AKT3, ANAPC13, ANGPT4, APP, ARHGEF6, ARL4C, ARRB1, ARRDC4, ART4, ASXL2, ATE1, ATG12, ATG13, ATG4A, ATN1, B3GAT2, B3GLCT, B3GNT3, B4GALT5, BAK1, BDKRB2, BECN1, BMP7, C11orf58, C5AR1, CA8, CALM1, CAMK2A, CAMK2N1, CAP1, CASP3, CBL, CBLL1, CCL14, CCND3, CCNK, CD44, CD68, CDC42EP5, CDC73, CDK17, CDK5R1, CDKN1A, CDKN1B, CDYL, CEMI…
CWB_Specific	regulation of cellular component movement	GO_BiologicalProcess	8.66855e-07	[ADA, ADAMTS1, ADARB1, ADGRA2, ADORA3, AKT3, AMOTL1, ANGPT4, ANO6, APOD, APP, BCAS3, BMP7, C5AR1, CALM1, CAMK2A, CARMIL1, CBLL1, CDKN1B, CEMIP, CFAP20, CMKLR1, CTNNA3, DAB2IP, DLG1, DOCK1, DOCK10, DUSP10, DUSP7, DYSF, FBXW7, FERMT3, FGF18, FGF2, FGR, FLI1, GAB1, GALK1, GAS6, GJA1, GLIPR2, GNA12, GNAI2, GPER1, GPNMB, GRN, HYAL1, IL1R1, IL33, IRS2, LBP, LMO4, LYN, MAP3K3, MMP24, MSN, MYD88, MYLK, M…
CWB_Specific	positive regulation of signaling	GO_BiologicalProcess	9.01361e-07	[ACP5, ADA, ADCYAP1R1, ADGRA2, AFAP1L2, AGFG1, AKAP12, AKR1B1, AKT3, APCS, APP, ARHGAP1, ARL4C, ARRB1, ART4, ASXL2, ATP6V1C1, BAK1, BECN1, BMP7, BRI3, C11orf96, C5AR1, CA8, CALM1, CBL, CCL14, CD180, CD44, CDC73, CDKN1A, CHP2, CHUK, CLP1, CSNK1G3, CTNNB1, CXCR4, CYFIP2, DAAM2, DAB2IP, DBNL, DCDC2, DHX33, DLG4, DOC2B, DOK2, DUSP7, EEF1E1, EIF2S1, ELK4, FABP5, FBXW7, FCRL3, FGF18, FGF2, FGG, FGR, FI…
CWB_Specific	signal transduction	GO_BiologicalProcess	9.23714e-07	[ACKR2, ACP5, ACTR2, ADA, ADA2, ADAMTS1, ADCYAP1R1, ADGRA2, ADGRE1, ADORA3, AFAP1L2, AGFG1, AHI1, AIDA, AKAP12, AKR1B1, AKT3, AMOTL1, ANGPT4, ANO6, AP2M1, APCDD1, APCS, APOD, APP, ARHGAP1, ARHGAP15, ARHGAP24, ARHGAP30, ARHGAP44, ARHGEF6, ARL4C, ARPC5, ARRB1, ART4, ASNA1, ASNS, ASXL2, ATN1, ATP6V1B2, ATP6V1C1, ATP6V1E2, ATP6V1F, ATP6V1G1, ATP6V1G3, BAG1, BAK1, BCL2A1, BCL2L12, BCL3, BDKRB2, BECN1,…
CWB_Specific	positive regulation of cell communication	GO_BiologicalProcess	1.01331e-06	[ACP5, ADA, ADCYAP1R1, ADGRA2, AFAP1L2, AGFG1, AKAP12, AKR1B1, AKT3, APCS, APP, ARHGAP1, ARL4C, ARRB1, ART4, ASXL2, ATP6V1C1, BAK1, BECN1, BMP7, BRI3, C11orf96, C5AR1, CA8, CALM1, CBL, CCL14, CD180, CD44, CDC73, CDKN1A, CHP2, CHUK, CLP1, CSNK1G3, CTNNB1, CXCR4, CYFIP2, DAAM2, DAB2IP, DBNL, DCDC2, DHX33, DLG4, DOC2B, DOK2, DUSP7, EEF1E1, EIF2S1, ELK4, FABP5, FBXW7, FCRL3, FGF18, FGF2, FGG, FGR, FI…
CWB_Specific	regulation of kinase activity	GO_BiologicalProcess	1.09263e-06	[ACP5, ADARB1, ADCYAP1R1, AFAP1L2, AGFG1, AIDA, ANGPT4, APP, ARRB1, ATG13, ATN1, BMP7, C5AR1, CALM1, CAMK2N1, CASP3, CBL, CCND3, CCNK, CD44, CDK5R1, CDKN1A, CDKN1B, CEMIP, CLP1, CXCR4, DAB2IP, DBNDD2, DBNL, DLG1, DLG3, DLG4, DUSP10, DUSP7, FBXW7, FGF18, FGF2, FGR, GADD45B, GAS6, GJA1, GMFB, GNAQ, GTF2H1, HIPK3, IL18, IRS2, ITSN1, KLF6, LLGL1, LMO4, LRRK2, LYN, MAP2K1, MAP2K4, MAP3K3, MAPK8IP1, MA…
CWB_Specific	regulation of cellular component organization	GO_BiologicalProcess	1.09536e-06	[ABHD17C, ACTR2, ADD2, AHI1, AKR1B1, ANO6, AP2M1, APOBEC3B, APOD, APP, ARHGAP15, ARHGAP44, ARPC5, ARRB1, ASAP1, ATF1, ATG13, AZIN1, BAK1, BCAS3, BECN1, BMP7, BRI3, C21orf91, CA8, CALCOCO2, CALM1, CAPN2, CAPZB, CARMIL1, CBL, CBLL1, CCL14, CCND3, CD44, CD53, CDC42EP5, CDK5R1, CDKN1A, CDKN1B, CFDP1, CFL1, CHMP5, CNOT6L, COL5A1, CRIPT, CTNNB1, CUX1, DAB2IP, DCDC2, DDB1, DENND5A, DHX33, DLG1, DLG4, DN…
CWB_Specific	response to oxygen-containing compound	GO_BiologicalProcess	1.10073e-06	[ACP5, ACTR2, ADA, ADCYAP1R1, AGFG1, AKR1B1, APOD, APP, ARNT2, ARRB1, ASAP1, ASNS, ATN1, ATP6V1B2, ATP6V1C1, ATP6V1E2, ATP6V1F, ATP6V1G1, ATP6V1G3, BAG1, BAK1, BCL2A1, BECN1, BMP7, C5AR1, CA8, CALM1, CAMK2A, CAPN2, CASP3, CBL, CCDC62, CCND3, CD180, CD68, CDC73, CDK5R1, CDKN1A, CDKN1B, CFL1, CHMP5, CHUK, CLP1, CSF2RB, CTNNB1, CYBB, DAB2IP, DBNL, DNM1, DPYSL2, DUSP10, EIF3A, ELK4, ETF1, EZR, FABP3,…
CWB_Specific	organonitrogen compound metabolic process	GO_BiologicalProcess	1.21262e-06	[A4GALT, ABHD17C, ABHD5, ACOT7, ACOT9, ACP5, ACSF2, ACSL4, ADA, ADA2, ADAMDEC1, ADAMTS1, ADARB1, ADCYAP1R1, AFAP1L2, AGFG1, AIDA, AKR1B1, AKT3, ALAS2, AMD1, ANAPC13, ANGPT4, AP2M1, APCS, APOBEC3B, APOD, APP, ARHGEF6, ARL4C, ARRB1, ARRDC4, ART4, ASNS, ASXL2, ATE1, ATG12, ATG13, ATG4A, ATN1, ATP6V1B2, AZIN1, B3GAT2, B3GLCT, B3GNT3, B4GALT5, BAK1, BCAT1, BCL2A1, BCL2L12, BCL2L13, BCL3, BDKRB2, BECN1…
CWB_Specific	negative regulation of signal transduction	GO_BiologicalProcess	1.26199e-06	[ADA, ADCYAP1R1, ADGRA2, AGFG1, AIDA, AKR1B1, APCDD1, APOD, ARHGAP44, ARRB1, ATN1, BCL2A1, BCL2L12, BCL3, BDKRB2, BEND6, BMP7, CALM1, CAMK2N1, CBL, CCL14, CD44, CNKSR3, CNOT7, CTNNB1, DAB2IP, DLG1, DNM1, DUSP10, DUSP7, EIF3A, EIF4A3, EZR, FBN1, FBXW7, FCRL3, FGG, FXN, GAS6, GLG1, GNA12, GNAI2, GPER1, GPRASP2, GTF2H1, HEYL, HIPK2, HIPK3, IGFBP6, IL1R1, IL1R2, ITGB1, KIF7, KLF6, KLHL31, LBH, LITAF,…
CWB_Specific	regulation of response to stress	GO_BiologicalProcess	1.26311e-06	[ACP5, ACTR2, ADA, ADARB1, AGFG1, AIDA, AKT3, ALOX5AP, ANO6, APCS, APOD, APP, ARL4C, ASAP1, BAG1, BAK1, BCL2L12, BDKRB2, BMP7, C11orf96, C5AR1, CA8, CALM1, CAMK2A, CAP1, CCL14, CD209, CD44, CDKN1A, CDKN1B, CHUK, CLP1, CNOT7, CTNNB1, DAB2IP, DBNL, DLG1, DMBT1, DUSP10, DUSP7, EEF1E1, ELK4, ERCC4, EZR, FBXW7, FCER1G, FCRL3, FGF2, FGG, FGR, FLI1, GADD45B, GIPC1, GJA1, GPER1, GRN, HAVCR2, HIPK2, HIPK3…
CWB_Specific	macromolecule metabolic process	GO_BiologicalProcess	1.30603e-06	[A4GALT, ABHD17C, ABHD5, ACOT7, ACP5, ACTA2, ACTG2, ACTR2, ADA2, ADAMDEC1, ADAMTS1, ADARB1, ADCYAP1R1, ADORA3, AFAP1L2, AFF4, AGFG1, AHI1, AIDA, AKR1B1, AKT3, ALAS2, ALKBH2, ANAPC13, ANGPT4, AP2M1, APCS, APOBEC3B, APOD, APP, AQP6, ARHGEF6, ARL4C, ARNT2, ARRB1, ARRDC4, ART4, ASAP1, ASXL2, ATE1, ATF1, ATG12, ATG13, ATG4A, ATN1, ATP6V1B2, ATXN1, ATXN1L, AZIN1, B3GAT2, B3GLCT, B3GNT3, B4GALT5, BAG1, …
CWB_Specific	establishment of protein localization	GO_BiologicalProcess	1.3278e-06	[ACP5, ADARB1, AGFG1, AKAP12, AP1S1, AP2M1, AP3M2, APOD, ARCN1, ARHGAP1, ARHGAP44, ARL4C, ARRB1, ARRDC4, ASNA1, ATG13, ATG4A, ATN1, ATP6V1B2, ATP6V1C1, ATP6V1E2, ATP6V1F, ATP6V1G1, ATP6V1G3, AZIN1, BCAS3, C11orf58, CA8, CALM1, CDC40, CDK5R1, CEMIP, CHMP5, CHP2, CHUK, CLTA, CMTM6, COG2, COPZ1, CRIPT, CRP, DAB2IP, DENND2A, DLG4, DMBT1, DNM1, DOC2B, DPH3, DYNLT3, DYSF, EHD3, EIF3A, EIF4A3, EXOC6B, E…
CWB_Specific	cell motility	GO_BiologicalProcess	1.34588e-06	[ACKR2, ADA, ADAMTS1, ADARB1, ADD2, ADGRA2, ADORA3, AKT3, AMOTL1, ANGPT4, ANO6, APCDD1, APOD, APP, ARPC5, ATP1B2, BCAS3, BMP7, C5AR1, CALM1, CAMK2A, CAP1, CARMIL1, CBLL1, CCL14, CD44, CDK5R1, CDKN1A, CEMIP, CFAP20, CFL1, CMKLR1, COL5A1, CTNNB1, CXCR4, DAB2IP, DCDC2, DCLK1, DOCK1, DOCK10, DOK2, DUSP10, DUSP7, DYSF, FBXW7, FCER1G, FERMT3, FGF18, FGF2, FGR, FLI1, FOXG1, GAB1, GALK1, GAS6, GIPC1, GJA…
CWB_Specific	kinase activity	GO_BiologicalProcess	1.67521e-06	[ACP5, ADARB1, ADCYAP1R1, AFAP1L2, AGFG1, AIDA, AKT3, ANGPT4, APP, ARL4C, ARRB1, ATG13, ATN1, BMP7, C5AR1, CALM1, CAMK2A, CAMK2N1, CASP3, CBL, CCL14, CCND3, CCNK, CD44, CDK17, CDK5R1, CDKN1A, CDKN1B, CEMIP, CHUK, CLP1, CSNK1G3, CXCR4, DAB2IP, DBNDD2, DBNL, DCLK1, DCLK2, DLG1, DLG3, DLG4, DUSP10, DUSP7, FAM20B, FBXW7, FGF18, FGF2, FGR, GADD45B, GALK1, GAS6, GJA1, GMFB, GNAQ, GRK3, GRK5, GTF2H1, HI…
CWB_Specific	peptide transport	GO_BiologicalProcess	1.68486e-06	[ACP5, ADARB1, AGFG1, AKAP12, AP1S1, AP2M1, AP3M2, APOD, ARCN1, ARHGAP1, ARHGAP44, ARL4C, ARRB1, ARRDC4, ASNA1, ATG13, ATG4A, ATN1, ATP6V1B2, ATP6V1C1, ATP6V1E2, ATP6V1F, ATP6V1G1, ATP6V1G3, AZIN1, BCAS3, C11orf58, CA8, CD209, CDC40, CDK5R1, CEMIP, CHMP5, CHP2, CHUK, CLTA, CMTM6, COG2, COPZ1, CRP, DAB2IP, DENND2A, DMBT1, DNM1, DOC2B, DPH3, DYNLT3, DYSF, EHD3, EIF3A, EIF4A3, EXOC6B, EXOC8, EZR, FB…
CWB_Specific	cell development	GO_BiologicalProcess	1.69328e-06	[ACSL4, ACTA2, ACTR2, ADARB1, ADGRA2, AFF4, AGFG1, AHI1, AKR1B1, APOD, APP, ARHGAP44, ART4, ASAP1, ATF1, B4GALT5, BAG1, BECN1, BEND6, BHLHA15, BMP7, BPGM, BRI3, C21orf91, C5AR1, CA8, CALM1, CAMK2A, CARMIL1, CASP3, CDK5R1, CDKN1A, CDNF, CDYL, CFL1, CLMN, CNTN4, COL27A1, COTL1, CTNNB1, CUX1, CXCR4, CYFIP2, DAAM2, DAB2IP, DBNL, DCDC2, DCLK1, DCLK2, DENND5A, DLG4, DOCK1, DOCK10, DOK2, DPYSL2, DTX1, D…
CWB_Specific	amide transport	GO_BiologicalProcess	1.85046e-06	[ACP5, ADARB1, AGFG1, AKAP12, AP1S1, AP2M1, AP3M2, APOD, ARCN1, ARHGAP1, ARHGAP44, ARL4C, ARRB1, ARRDC4, ASNA1, ATG13, ATG4A, ATN1, ATP6V1B2, ATP6V1C1, ATP6V1E2, ATP6V1F, ATP6V1G1, ATP6V1G3, AZIN1, BCAS3, C11orf58, CA8, CD209, CDC40, CDK5R1, CEMIP, CHMP5, CHP2, CHUK, CLTA, CMTM6, COG2, COPZ1, CRP, DAB2IP, DENND2A, DMBT1, DNM1, DOC2B, DPH3, DYNLT3, DYSF, EHD3, EIF3A, EIF4A3, ELK4, EXOC6B, EXOC8, E…
CWB_Specific	regulation of phosphorylation	GO_BiologicalProcess	2.00336e-06	[ACP5, ADARB1, ADCYAP1R1, AFAP1L2, AGFG1, AIDA, AKR1B1, ANGPT4, APP, ARRB1, ATG13, ATN1, BAK1, BDKRB2, BMP7, C5AR1, CALM1, CAMK2N1, CASP3, CBL, CCL14, CCND3, CCNK, CD44, CDK5R1, CDKN1A, CDKN1B, CEMIP, CLP1, CNKSR3, CNOT7, CREBL2, CTNNB1, CXCR4, DAB2IP, DBNDD2, DBNL, DHX33, DLG1, DLG3, DLG4, DUSP10, DUSP7, EHD4, EIF3A, ELK4, EZR, FAM129A, FBXW7, FCRL3, FGF18, FGF2, FGG, FGR, GADD45B, GAS6, GDF11, …
CWB_Specific	positive regulation of developmental process	GO_BiologicalProcess	2.06182e-06	[ACTR2, ADA, AGFG1, AHI1, AKR1B1, AKT3, ANGPT4, ANO6, APOBEC3B, APP, ASXL2, ATF1, ATXN1L, B4GALT5, BAG1, BCL2A1, BEND6, BMP7, C11orf96, C21orf91, C5AR1, CA8, CALM1, CAPN2, CARMIL1, CCDC71, CCDC71L, CD53, CDKN1A, CMKLR1, CREBL2, CTNNB1, CUX1, CXCR4, CYBB, DAB2IP, DLG4, DOCK1, DUSP10, EEF1E1, ETF1, EVI2B, EZR, FBXW7, FBXW8, FGF18, FGF2, FGG, FIS1, FLI1, FOXG1, GAB1, GAS6, GIPC1, GJA1, GLIPR2, GNAS,…
CWB_Specific	positive regulation of locomotion	GO_BiologicalProcess	2.24946e-06	[ADAMTS1, ADGRA2, AKT3, AMOTL1, ANGPT4, ANO6, APP, BCAS3, BMP7, C5AR1, CARMIL1, CBLL1, CEMIP, CFAP20, CMKLR1, DAB2IP, DDB1, DOCK1, DYSF, FERMT3, FGF18, FGF2, FGR, FLI1, GAB1, GAS6, GJA1, GLIPR2, GNAI2, GPER1, GPNMB, GRN, HYAL1, IL1R1, IRS2, LBP, LYN, MAP3K3, MYLK, MYO1C, NAP1L1, NCKAP1L, NEDD9, NRP1, NTN1, ONECUT1, PDGFB, PDK1, PFN1, PIK3R3, PLRG1, PLVAP, PREX1, PTAFR, RAC2, RDX, RELN, ROCK2, ROR…
CWB_Specific	regulation of cell motility	GO_BiologicalProcess	2.25393e-06	[ADA, ADAMTS1, ADARB1, ADGRA2, ADORA3, AKT3, AMOTL1, ANGPT4, ANO6, APOD, APP, BCAS3, BMP7, C5AR1, CALM1, CAMK2A, CARMIL1, CBLL1, CEMIP, CFAP20, CMKLR1, DAB2IP, DOCK1, DOCK10, DUSP10, DUSP7, DYSF, FBXW7, FERMT3, FGF18, FGF2, FGR, FLI1, GAB1, GALK1, GAS6, GJA1, GLIPR2, GNA12, GNAI2, GPER1, GPNMB, GRN, HYAL1, IL1R1, IL33, IRS2, LBP, LMO4, LYN, MAP3K3, MMP24, MSN, MYD88, MYLK, MYO1C, MYOCD, NAP1L1, N…
CWB_Specific	positive regulation of cell motility	GO_BiologicalProcess	2.44512e-06	[ADAMTS1, ADGRA2, AKT3, AMOTL1, ANGPT4, ANO6, APP, BCAS3, BMP7, C5AR1, CARMIL1, CBLL1, CEMIP, CFAP20, CMKLR1, DAB2IP, DOCK1, DYSF, FERMT3, FGF18, FGF2, FGR, FLI1, GAB1, GAS6, GJA1, GLIPR2, GNAI2, GPER1, GPNMB, GRN, HYAL1, IL1R1, IRS2, LBP, LYN, MAP3K3, MYLK, MYO1C, NAP1L1, NCKAP1L, NEDD9, NRP1, NTN1, ONECUT1, PDGFB, PDK1, PFN1, PIK3R3, PLRG1, PLVAP, PREX1, PTAFR, RAC2, RDX, RELN, ROCK2, RORA, RPS…
CWB_Specific	negative regulation of signaling	GO_BiologicalProcess	2.45141e-06	[ADA, ADCYAP1R1, ADGRA2, AGFG1, AIDA, AKR1B1, APCDD1, APOD, ARHGAP44, ARRB1, ATN1, BCL2A1, BCL2L12, BCL3, BDKRB2, BEND6, BMP7, CALM1, CAMK2N1, CBL, CCL14, CD44, CNKSR3, CNOT7, CTNNB1, DAB2IP, DLG1, DNM1, DUSP10, DUSP7, EIF3A, EIF4A3, EZR, FBN1, FBXW7, FCRL3, FGG, FXN, GAS6, GLG1, GNA12, GNAI2, GPER1, GPNMB, GPRASP2, GTF2H1, HEYL, HIPK2, HIPK3, IGFBP6, IL1R1, IL1R2, ITGB1, KIF7, KLF6, KLHL31, LBH,…
CWB_Specific	macromolecule modification	GO_BiologicalProcess	2.7494e-06	[A4GALT, ABHD17C, ACP5, ADARB1, ADCYAP1R1, AFAP1L2, AGFG1, AIDA, AKR1B1, AKT3, ALKBH2, ANAPC13, ANGPT4, APOBEC3B, APP, ARHGEF6, ARL4C, ARRB1, ARRDC4, ART4, ASXL2, ATE1, ATG12, ATG13, ATG4A, ATN1, B3GAT2, B3GLCT, B3GNT3, B4GALT5, BAK1, BDKRB2, BECN1, BMP7, C11orf58, C5AR1, CA8, CALM1, CAMK2A, CAMK2N1, CAP1, CASP3, CBL, CBLL1, CCL14, CCND3, CCNK, CD44, CD68, CDADC1, CDC42EP5, CDC73, CDK17, CDK5R1, …
CWB_Specific	positive regulation of cell migration	GO_BiologicalProcess	3.04299e-06	[ADAMTS1, ADGRA2, AKT3, AMOTL1, ANGPT4, ANO6, APP, BCAS3, BMP7, C5AR1, CARMIL1, CBLL1, CEMIP, CMKLR1, DAB2IP, DOCK1, DYSF, FERMT3, FGF18, FGF2, FGR, FLI1, GAB1, GAS6, GJA1, GLIPR2, GNAI2, GPER1, GPNMB, GRN, HYAL1, IL1R1, IRS2, LBP, LYN, MAP3K3, MYLK, MYO1C, NAP1L1, NCKAP1L, NEDD9, NRP1, ONECUT1, PDGFB, PDK1, PFN1, PIK3R3, PLRG1, PLVAP, PREX1, PTAFR, RAC2, RDX, RELN, ROCK2, RORA, RPSA, SEMA3F, SEM…
CWB_Specific	cellular macromolecule metabolic process	GO_BiologicalProcess	3.15117e-06	[A4GALT, ABHD17C, ACOT7, ACP5, ACTA2, ACTG2, ACTR2, ADA2, ADARB1, ADCYAP1R1, ADORA3, AFAP1L2, AFF4, AGFG1, AHI1, AIDA, AKR1B1, AKT3, ALAS2, ALKBH2, ANAPC13, ANGPT4, AP2M1, APCS, APOBEC3B, APP, AQP6, ARHGEF6, ARL4C, ARNT2, ARRB1, ARRDC4, ART4, ASAP1, ASXL2, ATE1, ATF1, ATG12, ATG13, ATG4A, ATN1, ATXN1, ATXN1L, B3GAT2, B3GLCT, B3GNT3, B4GALT5, BAG1, BAK1, BCAS3, BCL2L12, BCL2L13, BCL3, BDKRB2, BECN…
CWB_Specific	negative regulation of cell communication	GO_BiologicalProcess	3.16118e-06	[ADA, ADCYAP1R1, ADGRA2, AGFG1, AIDA, AKR1B1, APCDD1, APOD, ARHGAP44, ARRB1, ATN1, BCL2A1, BCL2L12, BCL3, BDKRB2, BEND6, BMP7, CALM1, CAMK2N1, CBL, CCL14, CD44, CNKSR3, CNOT7, CTNNB1, DAB2IP, DLG1, DNM1, DUSP10, DUSP7, EIF3A, EIF4A3, EZR, FBN1, FBXW7, FCRL3, FGG, FXN, GAS6, GLG1, GNA12, GNAI2, GPER1, GPNMB, GPRASP2, GTF2H1, HEYL, HIPK2, HIPK3, IGFBP6, IL1R1, IL1R2, ITGB1, KIF7, KLF6, KLHL31, LBH,…
CWB_Specific	cell differentiation	GO_BiologicalProcess	3.30163e-06	[ABHD5, ACKR2, ACP5, ACSL4, ACTA2, ACTR2, ADA, ADARB1, ADCYAP1R1, ADGRA2, AFF4, AGFG1, AHI1, AKR1B1, ALAS2, APCDD1, APCS, APOBEC3B, APOD, APP, ARHGAP24, ARHGAP44, ARRB1, ART4, ASAP1, ASXL2, ATF1, AZIN1, B4GALT5, BAG1, BAK1, BCL3, BECN1, BEND6, BHLHA15, BMP7, BPGM, BRI3, C11orf96, C21orf91, C5AR1, CA8, CALM1, CAMK2A, CAPN2, CARMIL1, CASP3, CCDC71, CCDC71L, CD53, CDC73, CDK5R1, CDKN1A, CDKN1B, CDNF…
CWB_Specific	regulation of locomotion	GO_BiologicalProcess	3.77201e-06	[ADA, ADAMTS1, ADARB1, ADGRA2, ADORA3, AKT3, AMOTL1, ANGPT4, ANO6, APOD, APP, BCAS3, BMP7, C5AR1, CALM1, CAMK2A, CARMIL1, CBLL1, CEMIP, CFAP20, CMKLR1, CXCR4, DAB2IP, DDB1, DOCK1, DOCK10, DUSP10, DUSP7, DYSF, FBXW7, FERMT3, FGF18, FGF2, FGR, FLI1, GAB1, GALK1, GAS6, GJA1, GLIPR2, GNA12, GNAI2, GPER1, GPNMB, GRN, HYAL1, IL1R1, IL33, IRS2, LBP, LMO4, LRRK2, LYN, MAP3K3, MMP24, MSN, MYD88, MYLK, MYO…
CWB_Specific	exocytosis	GO_BiologicalProcess	3.77507e-06	[ACTR2, ADA2, ANO6, APP, ARHGAP44, ARPC5, ATN1, ATP6V1C1, BRI3, C12orf4, C5AR1, CALM1, CAMK2A, CAP1, CBL, CD44, CD53, CD68, CD93, CFP, CKAP4, CLEC3B, CMTM6, COLEC10, COTL1, CRACR2A, CRISPLD2, CTSD, CYBB, DAB2IP, DBNL, DLG4, DOC2B, DOK3, DSN1, DYNC1LI1, ELK4, EXOC6B, EXOC8, FABP5, FAM49B, FCER1G, FERMT3, FGG, FGL2, FGR, GAB2, GAS6, GIPC1, GLB1, GLIPR1, GNAI2, GRN, HACD1, HPSE, ITGB2, ITSN1, KCMF1,…
CWB_Specific	negative regulation of nitrogen compound metabolic process	GO_BiologicalProcess	3.78168e-06	[ACP5, ADARB1, ADCYAP1R1, AGFG1, AIDA, AKR1B1, APCS, APOD, APP, ARRB1, ATN1, ATXN1, ATXN1L, AZIN1, BAG1, BAK1, BCL2L12, BCL3, BDKRB2, BEND6, BEX3, BMP7, BRI3, CA8, CALM1, CAMK2N1, CASP3, CBL, CBX5, CCND3, CD44, CDC73, CDK5R1, CDKN1A, CDKN1B, CDYL, CHCHD3, CLP1, CNKSR3, CNOT6L, CNOT7, CRP, CRTAP, CTNNB1, CUX1, DAB2IP, DBNDD2, DLG1, DMBT1, DUSP10, DUSP7, DYSF, EAPP, EIF2S1, EIF3A, EIF4A3, ELK4, ERC…
CWB_Specific	organic substance transport	GO_BiologicalProcess	3.81306e-06	[ACP5, ACSL4, ADA, ADARB1, AGFG1, AKAP12, ANO6, AP1S1, AP2M1, AP3M2, APOD, ARCN1, ARHGAP1, ARHGAP44, ARL4C, ARRB1, ARRDC4, ASNA1, ATG13, ATG4A, ATN1, ATP6V1B2, ATP6V1C1, ATP6V1E2, ATP6V1F, ATP6V1G1, ATP6V1G3, AZIN1, BCAS3, BCL2A1, BDKRB2, C11orf58, C11orf96, CA8, CD209, CDC40, CDK5R1, CEMIP, CHMP5, CHP2, CHUK, CLTA, CMTM6, COG2, COPZ1, CREBL2, CRP, DAB2IP, DENND2A, DMBT1, DNM1, DOC2B, DPH3, DPYSL…
CWB_Specific	regulation of cell population proliferation	GO_BiologicalProcess	4.16941e-06	[ACP5, ADA, ADAMTS1, ADARB1, ADORA3, AGFG1, AKR1B1, AKT3, APOD, APP, ARNT2, ARRB1, ASAP1, ATN1, ATXN1L, AZIN1, BAG1, BAK1, BECN1, BMP7, C11orf58, C5AR1, CAMK2N1, CASP3, CCL14, CCND3, CD209, CDC73, CDKN1A, CDKN1B, CFDP1, CHP2, CLMN, CNN1, CNOT6L, CNOT7, CTNNB1, DAB2IP, DLG1, DLG3, DUSP10, DUSP7, DYSF, EAPP, EEF1E1, ETF1, ETV3, FABP3, FBXW7, FCRL3, FGF18, FGF2, FLI1, FOXG1, FXN, GAB2, GAS6, GDF11, …
CWB_Specific	MAPK cascade	GO_BiologicalProcess	4.22692e-06	[ACP5, ADCYAP1R1, AGFG1, AIDA, AKR1B1, APP, ARHGEF6, ARRB1, ATN1, BMP7, C5AR1, CALM1, CAMK2N1, CCL14, CD44, CDC42EP5, CDKN1A, CHUK, CNKSR3, CSF2RB, CTNNB1, CXCR4, DAB2IP, DBNL, DHX33, DLG1, DLG3, DLG4, DUSP10, DUSP7, EIF3A, ELK4, ETF1, EZR, FBXW7, FCRL3, FGF18, FGF2, FGG, GADD45B, GAS6, GDF11, GJA1, GLIPR2, GNAI2, GPER1, GPNMB, GTF2H1, HAVCR2, HIPK2, HIPK3, IKBKB, IL18, IL1R1, IRAK4, IRS2, JAK1, …
CWB_Specific	nitrogen compound transport	GO_BiologicalProcess	4.31001e-06	[ACP5, ADA, ADARB1, AGFG1, AKAP12, AP1S1, AP2M1, AP3M2, APOD, AQP6, ARCN1, ARHGAP1, ARHGAP44, ARL4C, ARRB1, ARRDC4, ASNA1, ATG13, ATG4A, ATN1, ATP6V1B2, ATP6V1C1, ATP6V1E2, ATP6V1F, ATP6V1G1, ATP6V1G3, AZIN1, BCAS3, C11orf58, C11orf96, CA8, CD209, CDC40, CDK5R1, CEMIP, CHMP5, CHP2, CHUK, CLTA, CMTM6, COG2, COPZ1, CRP, DAB2IP, DENND2A, DMBT1, DNM1, DOC2B, DPH3, DPYSL2, DYNLT3, DYSF, EHD3, EIF3A, E…
CWB_Specific	regulation of protein kinase activity	GO_BiologicalProcess	4.88423e-06	[ACP5, ADARB1, ADCYAP1R1, AFAP1L2, AGFG1, AIDA, ANGPT4, APP, ARRB1, ATG13, ATN1, BMP7, C5AR1, CALM1, CAMK2N1, CASP3, CBL, CCND3, CCNK, CDK5R1, CDKN1A, CDKN1B, CEMIP, CLP1, CXCR4, DAB2IP, DBNDD2, DBNL, DLG1, DLG3, DLG4, DUSP10, DUSP7, FBXW7, FGF18, FGF2, FGR, GADD45B, GAS6, GJA1, GMFB, GNAQ, GTF2H1, HIPK3, IL18, KLF6, LLGL1, LRRK2, LYN, MAP2K1, MAP2K4, MAP3K3, MAPK8IP1, MAPKAPK2, MAPKAPK3, MDFIC, …
CWB_Specific	regulation of cellular localization	GO_BiologicalProcess	4.91185e-06	[ABHD17C, ADCYAP1R1, AKR1B1, AP2M1, APOD, ARHGAP1, ARHGAP44, ARRB1, ATG13, AZIN1, BAK1, BCAS3, BECN1, C11orf96, C12orf4, CALM1, CAMK2A, CDK5R1, CDKN1A, CEMIP, CHP2, CRIPT, CTNNB1, DAB2IP, DCLK1, DCLK2, DHRS7C, DLG1, DNM1, ETF1, EZR, FBLIM1, FBXW7, FCER1G, FGR, FIS1, GAB2, GAS6, GIPC1, GPER1, HCLS1, ITGB1, ITGB2, JPH4, LCP1, LRRK2, LYN, MAP1B, MAP2K1, MDFIC, MSN, MX2, MYO1C, MYO5A, NCBP2, NUP62, P…
CWB_Specific	regulation of transferase activity	GO_BiologicalProcess	4.92133e-06	[ACP5, ADARB1, ADCYAP1R1, AFAP1L2, AGFG1, AIDA, ANGPT4, APP, ARRB1, ARRDC4, ATG13, ATN1, BMP7, C5AR1, CALM1, CAMK2N1, CASP3, CBL, CCND3, CCNK, CD44, CDK5R1, CDKN1A, CDKN1B, CEMIP, CLP1, CTNNB1, CXCR4, DAB2IP, DBNDD2, DBNL, DLG1, DLG3, DLG4, DUSP10, DUSP7, ERCC4, FBXW7, FGF18, FGF2, FGR, GADD45B, GAS6, GJA1, GMFB, GNAQ, GTF2H1, HIPK3, HMBOX1, IL18, IRS2, ITSN1, KLF6, LLGL1, LMO4, LRRK2, LYN, MAP2K…
CWB_Specific	positive regulation of cellular component movement	GO_BiologicalProcess	4.94369e-06	[ADAMTS1, ADGRA2, AKT3, AMOTL1, ANGPT4, ANO6, APP, BCAS3, BMP7, C5AR1, CARMIL1, CBLL1, CEMIP, CFAP20, CMKLR1, DAB2IP, DOCK1, DYSF, FERMT3, FGF18, FGF2, FGR, FLI1, GAB1, GAS6, GJA1, GLIPR2, GNAI2, GPER1, GPNMB, GRN, HYAL1, IL1R1, IRS2, LBP, LYN, MAP3K3, MYLK, MYO1C, NAP1L1, NCKAP1L, NEDD9, NRP1, NTN1, ONECUT1, PDGFB, PDK1, PFN1, PIK3R3, PLRG1, PLVAP, PREX1, PTAFR, RAC2, RDX, RELN, ROCK2, RORA, RPS…
CWB_Specific	positive regulation of intracellular signal transduction	GO_BiologicalProcess	5.09645e-06	[ACP5, ADA, ADCYAP1R1, AGFG1, AKAP12, AKR1B1, AKT3, APP, ARL4C, ARRB1, BECN1, C5AR1, CA8, CALM1, CBL, CCL14, CD44, CDKN1A, CHP2, CHUK, CLP1, CTNNB1, CXCR4, DAB2IP, DBNL, DHX33, DUSP7, EEF1E1, ELK4, FBXW7, FCRL3, FGF18, FGF2, FGG, FGR, FIS1, GAB1, GADD45B, GAS6, GJA1, GLIPR2, GNAI2, GNAS, GPER1, GPNMB, GUCY1A1, HAVCR2, HCLS1, HIP1, HIPK2, HPSE, IKBKB, IL18, IL1R1, IRAK4, IRS2, ITGB1, ITSN1, LITAF,…
CWB_Specific	negative regulation of cellular metabolic process	GO_BiologicalProcess	5.70146e-06	[ACP5, ADARB1, ADCYAP1R1, AGFG1, AIDA, AKR1B1, APCS, APOD, APP, ARRB1, ATN1, ATXN1, ATXN1L, BAG1, BAK1, BCL2A1, BCL2L12, BCL3, BDKRB2, BECN1, BEND6, BEX3, BMP7, BRI3, CA8, CALM1, CAMK2N1, CASP3, CBL, CBX5, CCND3, CD44, CDC73, CDK5R1, CDKN1A, CDKN1B, CDYL, CEP192, CHCHD3, CLP1, CNKSR3, CNOT6L, CNOT7, CRP, CRTAP, CTNNB1, CUX1, DAB2IP, DBNDD2, DLG1, DLG3, DLG4, DMBT1, DUSP10, DUSP7, DYSF, EAPP, EIF2…
CWB_Specific	myeloid cell activation involved in immune response	GO_BiologicalProcess	6.46312e-06	[ACTR2, ADA2, ANO6, ARPC5, ATP6V1C1, BRI3, C12orf4, C5AR1, CAP1, CBL, CD44, CD53, CD68, CD93, CFP, CKAP4, CMTM6, COLEC10, COTL1, CRACR2A, CRISPLD2, CTSD, CYBB, DBNL, DOK3, DSN1, DYNC1LI1, DYSF, ELK4, FABP5, FCER1G, FGL2, FGR, GAB2, GLB1, GLIPR1, GRN, HACD1, HAVCR2, HPSE, IL33, ITGB2, KCMF1, LBP, LYN, LYZ, MILR1, MMP24, NCKAP1L, NFAM1, OSTF1, PDK1, PGAM1, PIGR, PSMD11, PTAFR, PTPRB, RAB18, RAB3D, …
CWB_Specific	cellular response to oxygen-containing compound	GO_BiologicalProcess	6.49648e-06	[ACTR2, AGFG1, AKR1B1, APP, ARRB1, ATN1, ATP6V1B2, ATP6V1C1, ATP6V1E2, ATP6V1F, ATP6V1G1, ATP6V1G3, BAG1, BCL2A1, BECN1, BMP7, CA8, CAMK2A, CAPN2, CCDC62, CCND3, CD180, CD68, CDC73, CDK5R1, CDKN1A, CHMP5, CHUK, CLP1, CTNNB1, CYBB, DAB2IP, DBNL, ELK4, ETF1, EZR, FBN1, FBXO32, FIS1, FLI1, FXN, GAB1, GAS6, GLP2R, GNAI2, GNAQ, GNAS, GPER1, GUCY1B1, HAVCR2, IL10, IL18, IL1R1, IREB2, IRS2, KLF9, LBP, L…
CWB_Specific	signal transduction by protein phosphorylation	GO_BiologicalProcess	6.51059e-06	[ACP5, ADCYAP1R1, AGFG1, AIDA, AKR1B1, APP, ARHGEF6, ARRB1, ATN1, BMP7, C5AR1, CALM1, CAMK2N1, CCL14, CD44, CDC42EP5, CDKN1A, CHUK, CNKSR3, CSF2RB, CTNNB1, CXCR4, DAB2IP, DBNL, DHX33, DLG1, DLG3, DLG4, DUSP10, DUSP7, EIF3A, ELK4, ETF1, EZR, FBXW7, FCRL3, FGF18, FGF2, FGG, GADD45B, GAS6, GDF11, GJA1, GLIPR2, GNAI2, GPER1, GPNMB, GTF2H1, HAVCR2, HIPK2, HIPK3, IKBKB, IL18, IL1R1, IRAK4, IRS2, JAK1, …
CWB_Specific	multicellular organism development	GO_BiologicalProcess	7.28305e-06	[ACKR2, ACP5, ACSL4, ACTA2, ACTG2, ACTR2, ADA, ADA2, ADAMTS1, ADAP2, ADARB1, ADCYAP1R1, ADD2, ADGRA2, AGFG1, AHI1, AIDA, AKR1B1, AKT3, ALAS2, AMOTL1, ANGPT4, ANO6, AP2M1, APCDD1, APCS, APOBEC3B, APOD, APP, AQP6, ARCN1, ARHGAP24, ARHGAP44, ARNT2, ARPC5, ARRB1, ART4, ASAP1, ASNS, ASXL2, ATF1, ATN1, ATP6V1B2, ATP6V1C1, ATXN1, ATXN1L, AZIN1, B4GALT5, BAG1, BAK1, BCAS3, BCL2A1, BCL3, BECN1, BEND6, BEX…
CWB_Specific	cell activation involved in immune response	GO_BiologicalProcess	7.6883e-06	[ACP5, ACTR2, ADA, ADA2, ANO6, APP, ARPC5, ATP6V1C1, BCL3, BRI3, C12orf4, C5AR1, CAP1, CBL, CD180, CD44, CD53, CD68, CD93, CFP, CKAP4, CMTM6, COLEC10, COTL1, CRACR2A, CRISPLD2, CTSD, CYBB, DBNL, DOCK10, DOK3, DSN1, DYNC1LI1, DYSF, ELK4, FABP5, FCER1G, FGL2, FGR, GAB2, GLB1, GLIPR1, GRN, HACD1, HAVCR2, HPSE, IL10, IL18, IL33, ITGB2, KCMF1, LBP, LCP1, LYN, LYZ, MILR1, MMP24, NCKAP1L, NFAM1, NME1, O…
CWB_Specific	negative regulation of protein phosphorylation	GO_BiologicalProcess	7.815e-06	[ADARB1, ADCYAP1R1, AIDA, ARRB1, BAK1, BDKRB2, BMP7, CALM1, CAMK2N1, CASP3, CBL, CDKN1A, CDKN1B, CLP1, CNKSR3, DAB2IP, DBNDD2, DLG1, DUSP10, DUSP7, EIF3A, EZR, FAM129A, GADD45B, GMFB, GNAQ, GPER1, GTF2H1, HIPK3, KLF6, KLHL31, LMO3, LRRK2, LYN, MAPK8IP1, MYOCD, NCK2, NCOR1, NDRG1, NPM1, NR2F2, NUP62, PAK2, PDK1, PID1, PKIA, PKIG, PLEKHM2, PRKAR2A, PTPN1, PTPN13, RGS2, RPSA, SMAD9, SNX6, SOCS7, SPR…
CWB_Specific	phosphorylation	GO_BiologicalProcess	7.82625e-06	[ACP5, ADARB1, ADCYAP1R1, AFAP1L2, AGFG1, AIDA, AKR1B1, AKT3, ANGPT4, APP, ARHGEF6, ARL4C, ARRB1, ATG13, ATN1, BAK1, BDKRB2, BMP7, BPGM, C5AR1, CALM1, CAMK2A, CAMK2N1, CASP3, CBL, CCL14, CCND3, CCNK, CD44, CDC42EP5, CDK17, CDK5R1, CDKN1A, CDKN1B, CEMIP, CFL1, CHUK, CLP1, CNKSR3, CNOT7, COX10, CREBL2, CSF2RB, CSNK1G3, CTNNB1, CXCR4, CYCS, DAB2IP, DBNDD2, DBNL, DCLK1, DCLK2, DHX33, DLG1, DLG3, DLG4…
CWB_Specific	positive regulation of catalytic activity	GO_BiologicalProcess	8.05378e-06	[ABHD5, ACP5, ADAP2, ADCYAP1R1, AFAP1L2, AGFG1, ALOX5AP, ANGPT4, APP, ARHGAP1, ARHGAP15, ARHGAP24, ARHGAP30, ARHGAP44, ARHGEF6, ARRB1, ARRDC4, ASAP1, ATG13, ATP1B2, AZIN1, BAK1, BCAS3, BCL2L13, BEX3, C5AR1, CALM1, CASP3, CCL14, CCND3, CCNK, CD44, CD68, CDK5R1, CDKN1A, CDKN1B, CEMIP, CHP2, CTNNB1, CXCR4, CYCS, CYFIP2, DAB2IP, DBNL, DLG1, DLG3, DLG4, DNAJC9, DOCK1, DOCK10, DUSP7, ELK4, FBXW7, FCRL3…
CWB_Specific	leukocyte activation involved in immune response	GO_BiologicalProcess	9.8162e-06	[ACP5, ACTR2, ADA, ADA2, ANO6, ARPC5, ATP6V1C1, BCL3, BRI3, C12orf4, C5AR1, CAP1, CBL, CD180, CD44, CD53, CD68, CD93, CFP, CKAP4, CMTM6, COLEC10, COTL1, CRACR2A, CRISPLD2, CTSD, CYBB, DBNL, DOCK10, DOK3, DSN1, DYNC1LI1, DYSF, ELK4, FABP5, FCER1G, FGL2, FGR, GAB2, GLB1, GLIPR1, GRN, HACD1, HAVCR2, HPSE, IL10, IL18, IL33, ITGB2, KCMF1, LBP, LCP1, LYN, LYZ, MILR1, MMP24, NCKAP1L, NFAM1, NME1, OSTF1,…
CWB_Specific	system development	GO_BiologicalProcess	1.0093e-05	[ACKR2, ACP5, ACSL4, ACTA2, ACTG2, ACTR2, ADA, ADAMTS1, ADAP2, ADARB1, ADCYAP1R1, ADD2, ADGRA2, AGFG1, AHI1, AKR1B1, AKT3, ALAS2, AMOTL1, ANGPT4, ANO6, AP2M1, APCDD1, APCS, APOBEC3B, APOD, APP, AQP6, ARCN1, ARHGAP24, ARHGAP44, ARNT2, ARPC5, ARRB1, ART4, ASAP1, ASNS, ASXL2, ATF1, ATN1, ATP6V1B2, ATP6V1C1, ATXN1, ATXN1L, B4GALT5, BAG1, BAK1, BCAS3, BCL2A1, BCL3, BECN1, BEND6, BMP7, BPGM, BRI3, C11o…
CWB_Specific	regulation of cell morphogenesis	GO_BiologicalProcess	1.06099e-05	[ACTR2, ARHGAP15, ARHGAP44, CALM1, CAPZB, CARMIL1, CD44, CDC42EP5, CDK5R1, CFDP1, CFL1, CUX1, DLG1, DLG4, DOCK1, DPYSL2, EPB41L3, EZR, FBLIM1, FBXW7, FBXW8, FGD4, FGD5, FGG, FGR, FMNL2, GNA12, ITGB2, LLGL1, LRRK2, MAP1B, MAP2K1, MSN, NAP1L1, NEDD9, NRP1, NTN1, OLFM1, PALM2, PREX1, RAP2A, RDX, RELN, RFTN1, RHOH, RHOQ, RND1, RPL10, RPL9, S100A13, SEMA3F, SEMA5B, SEPT7, SH3KBP1, SKIL, SPP1, SRF, TIA…
CWB_Specific	protein localization to plasma membrane	GO_BiologicalProcess	1.12747e-05	[AKR1B1, AP2M1, ARHGAP44, C11orf96, DLG1, EFR3A, EHD3, EPB41L3, EZR, FBLIM1, FCER1G, FYB1, GAS6, GPER1, IKBKB, ITGB1, MYO5A, NAP1L1, NR2F2, NRP1, PACS1, PDK1, PID1, PLEKHM2, PPP1R9B, PTPN9, RAB3D, RAB8B, RAMP1, RAP2A, RDX, RHOQ, RILPL2, ROCK2, SLA, STAC, STX3, TTC7B, VAMP3, VAMP5, VPS35]
CWB_Specific	regulation of intracellular transport	GO_BiologicalProcess	1.13577e-05	[APOD, ARHGAP1, ARHGAP44, ATG13, AZIN1, BCAS3, C12orf4, CALM1, CAMK2A, CDK5R1, CEMIP, CHP2, EZR, FBXW7, FCER1G, FGR, FIS1, GAB2, GAS6, GIPC1, HCLS1, ITGB2, LCP1, LRRK2, LYN, MAP1B, MAP2K1, MDFIC, MSN, MX2, MYO1C, NCBP2, NUP62, PDK1, PKIA, PKIG, PLEKHM2, PLN, PPP1R12A, PRKCB, PTPN1, RAB23, RAC2, RAN, RAP1B, RDX, RNF2, SAE1, SMOX, SNX3, SNX4, STXBP5L, TCF4, TOX4, TRIM58, UHMK1, USP46, WWC1, YWHAQ]
CWB_Specific	tube development	GO_BiologicalProcess	1.16842e-05	[ADA, ADGRA2, AHI1, AKR1B1, AKT3, AMOTL1, ANGPT4, APOBEC3B, APOD, ARHGAP24, ATN1, ATXN1, ATXN1L, BAG1, BAK1, BCAS3, BMP7, C11orf96, C5AR1, CDKN1A, CFL1, CLMP, CRISPLD2, CTNNB1, CYBB, DAB2IP, DLG1, DYSF, EPAS1, ETF1, FBXW7, FGF18, FGF2, FLI1, GAB1, GDF11, GPNMB, GRN, HECA, HEYL, HIPK2, HOXB7, HPSE, HSPB11, HYAL1, IL10, IL18, ITGB1, ITGB2, ITGB4, JAK1, LMO4, MAP2K1, MAP3K3, MIB1, MICAL2, MMP2, MSX2…
CWB_Specific	leukocyte activation	GO_BiologicalProcess	1.19092e-05	[ACKR2, ACP5, ACTR2, ADA, ADA2, AGFG1, ANO6, APP, ARPC5, ATP6V1C1, BAK1, BCL3, BRI3, C12orf4, C5AR1, CAP1, CASP3, CBL, CCND3, CD180, CD209, CD44, CD53, CD68, CD93, CFP, CKAP4, CMTM6, COLEC10, COTL1, CRACR2A, CRISPLD2, CTNNB1, CTSD, CYBB, DBNL, DLG1, DOCK10, DOK3, DSN1, DTX1, DUSP10, DUSP7, DYNC1LI1, DYSF, ELK4, ETF1, FABP5, FAM49B, FCER1G, FCRL3, FGL2, FGR, GAB2, GAS6, GLB1, GLIPR1, GPER1, GPNMB,…
CWB_Specific	negative regulation of macromolecule metabolic process	GO_BiologicalProcess	1.25915e-05	[ADARB1, ADCYAP1R1, AGFG1, AIDA, AKR1B1, APCS, APOD, APP, ARRB1, ATN1, ATXN1, ATXN1L, AZIN1, BAG1, BAK1, BCL2A1, BCL2L12, BCL3, BDKRB2, BEND6, BEX3, BMP7, BRI3, CA8, CALM1, CAMK2N1, CASP3, CBL, CBX5, CCND3, CD44, CDC73, CDK5R1, CDKN1A, CDKN1B, CDYL, CHCHD3, CLP1, CNKSR3, CNOT6L, CNOT7, CRP, CRTAP, CTNNB1, CUX1, DAB2IP, DBNDD2, DLG1, DLG4, DMBT1, DUSP10, DUSP7, DYSF, EAPP, EIF2S1, EIF3A, EIF4A3, E…
CWB_Specific	negative regulation of phosphorylation	GO_BiologicalProcess	1.4225e-05	[ADARB1, ADCYAP1R1, AIDA, ARRB1, BAK1, BDKRB2, BMP7, CALM1, CAMK2N1, CASP3, CBL, CDKN1A, CDKN1B, CLP1, CNKSR3, DAB2IP, DBNDD2, DLG1, DUSP10, DUSP7, EIF3A, EZR, FAM129A, GADD45B, GMFB, GNAQ, GPER1, GTF2H1, HIPK3, IRS2, KLF6, KLHL31, LMO3, LRRK2, LYN, MAPK8IP1, MYOCD, NCK2, NCOR1, NDRG1, NPM1, NR2F2, NUP62, PAK2, PDK1, PID1, PKIA, PKIG, PLEKHM2, PRKAR2A, PTPN1, PTPN13, RGS2, RHOH, RPSA, SMAD9, SNX6…
CWB_Specific	regulation of multicellular organismal development	GO_BiologicalProcess	1.44362e-05	[ACTR2, ADA, ADGRA2, AGFG1, AHI1, AKR1B1, AKT3, ANGPT4, ANO6, AP2M1, APCS, APOBEC3B, APP, ARHGAP44, ASAP1, ATF1, ATN1, ATXN1L, B4GALT5, BAG1, BCL2A1, BEND6, BMP7, BRI3, C21orf91, C5AR1, CA8, CALM1, CAMK2A, CDC73, CDK5R1, CDKN1A, CDKN1B, CFL1, CNTN4, COL5A1, CTNNB1, CUX1, CXCR4, CYBB, DAAM2, DAB2IP, DENND5A, DLG1, DLG4, DPYSL2, DTX1, DUSP10, EIF3A, ETF1, EVI2B, FBN1, FBXO22, FBXW7, FBXW8, FCRL3, F…
CWB_Specific	pattern recognition receptor signaling pathway	GO_BiologicalProcess	1.61799e-05	[AGFG1, ARL4C, CAP1, CHUK, CLP1, DAB2IP, DMBT1, FCRL3, FGG, HAVCR2, IKBKB, IRAK4, ITGB2, LBP, LY96, LYN, MAPKAPK2, MAPKAPK3, MYD88, PDK1, PIAS2, PIK3AP1, PTAFR, RALBP1, RFTN1, RPSA, SEC14L1, TAB2, TANK, TIFA, TLR8, TNIP3, UBB, UBE2D1, UBE2V1]
CWB_Specific	enzyme activator activity	GO_BiologicalProcess	1.63449e-05	[ADAP2, AFAP1L2, AGFG1, ALOX5AP, ANGPT4, APP, ARHGAP1, ARHGAP15, ARHGAP24, ARHGAP30, ARHGAP44, ARHGEF6, ARRB1, ASAP1, ATP1B2, AZIN1, BCAS3, BCL2L13, BEX3, CALM1, CASP3, CCNK, CD68, CDK5R1, CDKN1A, DAB2IP, DBNL, DLG4, DOCK1, ELK4, GAS6, GMFB, GNAQ, GNAS, ITSN1, LLGL1, LRRK2, MAP2K1, MMP17, MMP24, NAP1L1, NCF4, NCKAP1L, NRP1, PAK2, PDGFB, PDK1, PHACTR4, PPP1R8, PREX1, RALBP1, RASGRP3, RGS1, RGS18, …
CWB_Specific	regulation of transport	GO_BiologicalProcess	1.68472e-05	[ACP5, ADA, ADCYAP1R1, AGFG1, AHI1, ANO6, AP2M1, APOD, APP, ARHGAP1, ARHGAP44, ARRB1, ATG13, ATN1, ATP1B2, AZIN1, BAK1, BCAS3, C12orf4, CA8, CALM1, CAMK2A, CBL, CBLL1, CCL14, CDK5R1, CEMIP, CHP2, CHUK, CNKSR3, CRACR2A, CREBL2, CRP, CTNNB1, CYBB, DAB2IP, DHRS7C, DLG1, DLG3, DLG4, DNM1, DOC2B, DPH3, DPYSL2, DYSF, EHD3, EHD4, ERG, EZR, FABP3, FABP5, FBLIM1, FBXW7, FCER1G, FCRL3, FGG, FGR, FIS1, FRMD…
CWB_Specific	negative regulation of cell population proliferation	GO_BiologicalProcess	1.69112e-05	[ADAMTS1, ADARB1, ADORA3, AGFG1, AKR1B1, APOD, APP, ATN1, BAG1, BAK1, BECN1, BMP7, C11orf58, CAMK2N1, CASP3, CDC73, CDKN1A, CDKN1B, CLMN, CNN1, CNOT7, CTNNB1, DAB2IP, DLG1, DLG3, DUSP10, EEF1E1, ETV3, FABP3, FBXW7, FLI1, GDF11, GPER1, GPNMB, GTF2H1, HAVCR2, IGFBP6, IL10, KLF13, KLF9, LYN, MAFK, MAP2K1, MSX2, MXI1, MYOCD, NCK2, NDN, NDRG1, NME1, NPM1, NPR3, NR2F2, NRP1, NUP62, PDHX, PHF14, PIAS2, …
CWB_Specific	cardiovascular system development	GO_BiologicalProcess	1.69156e-05	[ACTA2, ADGRA2, AKT3, AMOTL1, ANGPT4, APOBEC3B, APOD, ARHGAP24, ATN1, BAK1, BCAS3, BMP7, C5AR1, COL5A1, CTNNB1, CYBB, DAB2IP, DCTN5, DYSF, EPAS1, ETF1, FBXW7, FBXW8, FGF18, FGF2, FLI1, GAB1, GPER1, GPNMB, GRN, HEYL, HIPK2, HPSE, HYAL1, IL10, IL18, ITGB1, ITGB2, JAK1, MAP2K1, MAP3K3, MIB1, MMP2, MYLK, MYO1C, MYOCD, NAP1L1, NCL, NDNF, NFATC2, NR2F2, NR4A1, NRP1, NXN, PDGFB, PDK1, PIK3R3, PRKCB, PTG…
CWB_Specific	regulation of defense response	GO_BiologicalProcess	1.69205e-05	[ACP5, ADA, AGFG1, ALOX5AP, APCS, APOD, APP, ARL4C, C5AR1, CAP1, CCL14, CD209, CHUK, CLP1, CNOT7, DAB2IP, DMBT1, DUSP10, FCER1G, FCRL3, FGG, FGR, FLI1, GIPC1, GPER1, GRN, HAVCR2, IFNGR2, IKBKB, IL10, IL18, IL1R1, IL1R2, IL33, IRAK4, ITGB2, JAK1, LBP, LCP1, LRRK2, LY96, LYN, MAPKAPK2, MAPKAPK3, MCPH1, MYD88, MYO1C, NAP1L1, NAPEPLD, NRP1, OSMR, PAK2, PDK1, PIAS2, PIK3AP1, POLR3D, PSMA4, PSMA6, PSMD…
CWB_Specific	negative regulation of metabolic process	GO_BiologicalProcess	1.69491e-05	[ACP5, ADARB1, ADCYAP1R1, AGFG1, AIDA, AKR1B1, APCS, APOD, APP, ARRB1, ATN1, ATXN1, ATXN1L, AZIN1, BAG1, BAK1, BCL2A1, BCL2L12, BCL3, BDKRB2, BECN1, BEND6, BEX3, BMP7, BRI3, CA8, CALM1, CAMK2N1, CASP3, CBL, CBX5, CCND3, CD44, CDC73, CDK5R1, CDKN1A, CDKN1B, CDYL, CEP192, CHCHD3, CLP1, CNKSR3, CNOT6L, CNOT7, CRP, CRTAP, CTNNB1, CUX1, DAB2IP, DBNDD2, DLG1, DLG3, DLG4, DMBT1, DUSP10, DUSP7, DYSF, EAP…
CWB_Specific	vasculature development	GO_BiologicalProcess	1.97525e-05	[ACTA2, ADGRA2, AKT3, AMOTL1, ANGPT4, APOBEC3B, APOD, ARHGAP24, ATN1, BAK1, BCAS3, BMP7, C5AR1, COL5A1, CTNNB1, CYBB, DAB2IP, DCTN5, DYSF, EPAS1, ETF1, FBXW7, FBXW8, FGF18, FGF2, FLI1, GAB1, GPER1, GPNMB, GRN, HEYL, HIPK2, HPSE, HYAL1, IL10, IL18, ITGB1, ITGB2, JAK1, MAP2K1, MAP3K3, MIB1, MMP2, MYLK, MYO1C, MYOCD, NAP1L1, NCL, NDNF, NFATC2, NR2F2, NR4A1, NRP1, PDGFB, PDK1, PIK3R3, PRKCB, PTGIS, P…
CWB_Specific	toll-like receptor signaling pathway	GO_BiologicalProcess	2.21438e-05	[AGFG1, CAP1, CHUK, CLP1, DAB2IP, FCRL3, FGG, HAVCR2, IKBKB, IRAK4, ITGB2, LBP, LY96, LYN, MAPKAPK2, MAPKAPK3, MYD88, PDK1, PIAS2, PIK3AP1, RALBP1, RFTN1, RPSA, TAB2, TANK, TLR8, TNIP3, UBB, UBE2D1]
CWB_Specific	response to cytokine	GO_BiologicalProcess	2.33461e-05	[ACKR2, ACP5, ACSL4, ACTR2, AGFG1, APP, ART4, CA8, CALCOCO2, CALM1, CAMK2A, CAP1, CAPN2, CASP3, CBL, CCL14, CD44, CDKN1A, CFL1, CHUK, CMKLR1, CNOT7, CSF2RB, CXCR4, DAB2IP, DTX1, ETF1, ETV3, FCER1G, FGF2, FGG, FLI1, GAB2, GAS6, GIPC1, GPER1, HCLS1, HYAL1, IFNGR2, IKBKB, IL10, IL18, IL1R1, IL1R2, IL33, IRAK4, IRS2, ITGB1, ITGB2, JAK1, KLF6, LBP, LCP1, LIFR, MAP3K3, MAPKAPK2, MAPKAPK3, MMP2, MRC1, M…
CWB_Specific	blood vessel development	GO_BiologicalProcess	2.55782e-05	[ACTA2, ADGRA2, AKT3, AMOTL1, ANGPT4, APOBEC3B, APOD, ARHGAP24, ATN1, BAK1, BCAS3, BMP7, C5AR1, COL5A1, CTNNB1, CYBB, DAB2IP, DCTN5, DYSF, EPAS1, ETF1, FBXW7, FBXW8, FGF18, FGF2, FLI1, GAB1, GPER1, GPNMB, GRN, HEYL, HIPK2, HPSE, HYAL1, IL10, IL18, ITGB1, ITGB2, JAK1, MAP2K1, MAP3K3, MIB1, MMP2, MYLK, MYO1C, MYOCD, NAP1L1, NCL, NDNF, NR2F2, NR4A1, NRP1, PDGFB, PDK1, PIK3R3, PRKCB, PTGIS, PTPRB, RA…
CWB_Specific	small GTPase mediated signal transduction	GO_BiologicalProcess	2.64395e-05	[ADCYAP1R1, ARHGAP1, ARHGAP15, ARHGAP24, ARHGAP30, ARHGAP44, ARHGEF6, ARRB1, ART4, CBL, CDC42EP5, CDKN1A, CFL1, CHUK, DAB2IP, DBNL, DOCK1, DOCK10, DOK2, DOK3, FGD4, FGD5, FGF2, GNA12, IFT22, IRS2, ITGB1, ITSN1, LYN, NAP1L1, NET1, NRP1, NTN1, NUP62, PHACTR4, PIP5K1B, PLEKHG1, PREX1, RAB18, RAB20, RAB23, RAB28, RAB2B, RAB3D, RAB5C, RAB8B, RAC2, RALB, RALBP1, RAP1B, RAP2A, RAPGEF5, RASGRP3, RDX, REL…
CWB_Specific	positive regulation of cell differentiation	GO_BiologicalProcess	3.15443e-05	[ACTR2, ADA, AGFG1, AHI1, AKR1B1, APP, ASXL2, ATF1, BAG1, BEND6, BMP7, C21orf91, CA8, CALM1, CAPN2, CARMIL1, CCDC71, CCDC71L, CD53, CMKLR1, CREBL2, CTNNB1, CUX1, CXCR4, DAB2IP, DLG4, DOCK1, DUSP10, ETF1, EVI2B, FBXW7, FBXW8, FGF18, FGF2, FGG, FLI1, FOXG1, GAS6, GIPC1, GJA1, GLIPR2, GNAS, GPER1, GRN, GTF2H1, HCLS1, HEYL, HOXB4, IL18, LCP1, LLGL1, LMO3, LYN, MAP1B, MAP2K1, MEDAG, MSX2, MYLK, MYOCD,…
CWB_Specific	regulation of vesicle-mediated transport	GO_BiologicalProcess	3.22503e-05	[AHI1, ANO6, AP2M1, ARHGAP1, ARHGAP44, ARRB1, ATN1, C12orf4, CALM1, CAMK2A, CBL, CBLL1, CCL14, DAB2IP, DLG4, DNM1, DOC2B, DYSF, EHD4, EZR, FBLIM1, FCER1G, FGG, FGR, GAB2, GAS6, GIPC1, GNAI2, HIP1, ITGB2, LLGL1, LRRK2, LYN, MAP2K1, MIB1, MSN, NAP1L1, NCKAP1L, NRP1, PDK1, PPT1, PRKCB, PROM2, PTAFR, PTPN1, RAB20, RAB2B, RAB3D, RAB5C, RAB8B, RAC2, RALB, RAP1B, RDX, RPH3AL, RUFY2, SEPT4, SEPT8, SERPIN…
CWB_Specific	positive regulation of protein metabolic process	GO_BiologicalProcess	3.77164e-05	[ACP5, AFAP1L2, AGFG1, AKR1B1, ANGPT4, APP, ARRB1, ARRDC4, ATG13, BAK1, BCL2L13, BCL3, BEX3, BMP7, C5AR1, CALM1, CASP3, CCL14, CCND3, CCNK, CD44, CD68, CDK5R1, CDKN1A, CDKN1B, CEMIP, CLEC3B, CREBL2, CTNNB1, CXCR4, CYBB, CYCS, CYFIP2, DAB2IP, DBNL, DDB1, DHX33, DLG1, DLG3, DLG4, DUSP7, EHD4, EIF3A, EIF4A3, ELK4, EZR, FAM129A, FBXO22, FBXW7, FBXW8, FCRL3, FGF18, FGF2, FGG, FIS1, GADD45B, GAS6, GDF1…
CWB_Specific	response to hormone	GO_BiologicalProcess	3.77831e-05	[ADCYAP1R1, AKR1B1, ARNT2, ASAP1, ASNS, ATN1, ATP6V1B2, ATP6V1C1, ATP6V1E2, ATP6V1F, ATP6V1G1, ATP6V1G3, BAG1, BCL2A1, BMP7, CALM1, CAMK2A, CASP3, CBL, CCDC62, CCND3, CDK5R1, CDKN1A, CDKN1B, CHUK, CTNNB1, CYBB, EIF3A, ETF1, FABP3, FBN1, FBXO32, FGR, FLI1, GAB1, GLB1, GLP2R, GNA12, GNAI2, GNAQ, GNAS, GPER1, HCLS1, HEYL, IL10, IL1R1, IRS2, KLF9, LBH, LCP1, LMO2, LMO3, LYN, MAX, MBD2, MSN, MSX2, MYO…
CWB_Specific	plasma membrane bounded cell projection organization	GO_BiologicalProcess	3.78377e-05	[ACSL4, ACTR2, ADARB1, AHI1, ANO6, APOD, APP, ARHGAP44, ARHGEF6, ARPC5, ARRB1, ART4, ASAP1, ATF1, ATP6V1C1, AZIN1, B4GALT5, BCAS3, BMP7, BRI3, C11orf58, C21orf91, CA8, CALM1, CAMK2A, CAPZB, CARMIL1, CASP3, CD44, CDC42EP5, CDK5R1, CDKN1A, CDNF, CEP192, CFAP20, CFL1, CLMN, CNTN4, CTNNB1, CUX1, CXCR4, CYFIP2, DAB2IP, DBNL, DCDC2, DCLK1, DENND5A, DLG4, DOCK10, DOK2, DPYSL2, DYNLT3, EHD3, ELK4, EPB41L…
CWB_Specific	cellular response to stress	GO_BiologicalProcess	3.95231e-05	[ACP5, ACTR2, ADARB1, AGFG1, AIDA, AKR1B1, AKT3, ALKBH2, ANGPT4, APOD, APP, AQP6, ARHGEF6, ASNA1, ASNS, ATG13, ATP6V1C1, BAG1, BAK1, BCL2A1, BCL2L12, BCL3, BDKRB2, BECN1, BHLHA15, BMP7, C11orf96, CA8, CALM1, CAMK2A, CASP3, CBL, CBX5, CCNK, CD44, CDC42EP5, CDKN1A, CDKN1B, CHUK, CLCA1, CNOT6L, CNOT7, CTNNB1, CYBB, CYCS, DAB2IP, DBNL, DDB1, DLG1, DUSP10, DUSP7, DYSF, EEF1E1, EFHD2, EIF2S1, ELK4, ELO…
CWB_Specific	cellular component morphogenesis	GO_BiologicalProcess	3.99737e-05	[ACTR2, ADARB1, AGFG1, AKR1B1, APP, ARHGAP15, ARHGAP44, ART4, B4GALT5, BMP7, CA8, CALM1, CAMK2A, CAP1, CAPZB, CARMIL1, CASP3, CD44, CDC42EP5, CDK5R1, CFDP1, CFL1, CNTN4, COTL1, CTNNB1, CUX1, CXCR4, CYFIP2, DAB2IP, DBNL, DCDC2, DCLK1, DLG1, DLG4, DOCK1, DOCK10, DOK2, DPYSL2, EPB41L3, EZR, FBLIM1, FBXW7, FBXW8, FERMT3, FGD4, FGD5, FGG, FGR, FIS1, FMNL2, FOXG1, GAB1, GAB2, GAS7, GNA12, HACD1, IRS2, …
CWB_Specific	negative regulation of kinase activity	GO_BiologicalProcess	4.01965e-05	[ADARB1, ADCYAP1R1, AIDA, BMP7, CAMK2N1, CASP3, CBL, CDKN1A, CDKN1B, CLP1, DAB2IP, DBNDD2, DUSP10, DUSP7, GADD45B, GMFB, GNAQ, HIPK3, IRS2, KLF6, LYN, MAPK8IP1, MYOCD, NDRG1, NPM1, NR2F2, NUP62, PAK2, PDK1, PKIA, PKIG, PLEKHM2, PRKAR2A, PTPN1, RGS2, RHOH, RPSA, SNX6, SOCS7, SPRY1, UBASH3B]
CWB_Specific	regulated exocytosis	GO_BiologicalProcess	4.23783e-05	[ACTR2, ADA2, ANO6, APP, ARPC5, ATP6V1C1, BRI3, C12orf4, C5AR1, CALM1, CAMK2A, CAP1, CBL, CD44, CD53, CD68, CD93, CFP, CKAP4, CLEC3B, CMTM6, COLEC10, COTL1, CRACR2A, CRISPLD2, CTSD, CYBB, DBNL, DOC2B, DOK3, DSN1, DYNC1LI1, ELK4, FABP5, FAM49B, FCER1G, FERMT3, FGG, FGL2, FGR, GAB2, GAS6, GIPC1, GLB1, GLIPR1, GNAI2, GRN, HACD1, HPSE, ITGB2, KCMF1, LRRK2, LYN, LYZ, MILR1, MMP24, NCKAP1L, NFAM1, OSTF…
CWB_Specific	cell projection organization	GO_BiologicalProcess	4.37121e-05	[ACSL4, ACTR2, ADARB1, AHI1, ANO6, APOD, APP, ARHGAP44, ARHGEF6, ARPC5, ARRB1, ART4, ASAP1, ATF1, ATP6V1C1, AZIN1, B4GALT5, BCAS3, BMP7, BRI3, C11orf58, C21orf91, CA8, CALM1, CAMK2A, CAPZB, CARMIL1, CASP3, CD44, CDC42EP5, CDK5R1, CDKN1A, CDNF, CEP192, CFAP20, CFL1, CLMN, CNTN4, CTNNB1, CUX1, CXCR4, CYFIP2, DAB2IP, DBNL, DCDC2, DCLK1, DENND5A, DLG4, DOCK10, DOK2, DPYSL2, DYNLT3, EHD3, ELK4, EPB41L…
CWB_Specific	response to lipid	GO_BiologicalProcess	4.3748e-05	[ACP5, ADCYAP1R1, AKR1B1, ARNT2, BAG1, BCL2A1, BMP7, C5AR1, CA8, CALM1, CAPN2, CASP3, CBL, CCDC62, CD180, CD68, CDC73, CDKN1A, CDKN1B, CHMP5, CHUK, CSF2RB, CTNNB1, CYBB, DAB2IP, DUSP10, ETF1, FABP3, FBXO32, FGR, FIS1, FLI1, GLB1, GNA12, GNAI2, GNAS, GPER1, HAVCR2, HEYL, IL10, IL18, IL1R1, IREB2, KLF9, LBH, LBP, LCP1, LITAF, LMO3, LY86, LY96, LYN, MAPKAPK2, MAPKAPK3, MBD2, MRC1, MSN, MSX2, MYD88, …
CWB_Specific	leukocyte degranulation	GO_BiologicalProcess	4.37656e-05	[ACTR2, ADA2, ANO6, ARPC5, ATP6V1C1, BRI3, C12orf4, C5AR1, CAP1, CBL, CD44, CD53, CD68, CD93, CFP, CKAP4, CMTM6, COLEC10, COTL1, CRACR2A, CRISPLD2, CTSD, CYBB, DBNL, DOK3, DSN1, DYNC1LI1, ELK4, FABP5, FCER1G, FGL2, FGR, GAB2, GLB1, GLIPR1, GRN, HACD1, HPSE, ITGB2, KCMF1, LYN, LYZ, MILR1, MMP24, NCKAP1L, NFAM1, OSTF1, PDK1, PGAM1, PIGR, PSMD11, PTAFR, PTPRB, RAB18, RAB3D, RAB5C, RAC2, RAP1B, RCAN1…
CWB_Specific	negative regulation of protein kinase activity	GO_BiologicalProcess	4.39096e-05	[ADARB1, ADCYAP1R1, AIDA, BMP7, CAMK2N1, CASP3, CBL, CDKN1A, CDKN1B, CLP1, DAB2IP, DBNDD2, DUSP10, DUSP7, GADD45B, GMFB, GNAQ, HIPK3, KLF6, LYN, MAPK8IP1, MYOCD, NDRG1, NPM1, NR2F2, NUP62, PAK2, PDK1, PKIA, PKIG, PLEKHM2, PRKAR2A, PTPN1, RGS2, RPSA, SNX6, SOCS7, SPRY1, UBASH3B]
CWB_Specific	positive regulation of vasculature development	GO_BiologicalProcess	4.49526e-05	[AKT3, ANGPT4, APOBEC3B, C5AR1, CYBB, FGF18, FGF2, FLI1, GAB1, GPER1, GRN, HIPK2, HYAL1, IL10, ITGB1, ITGB2, JAK1, MAP3K3, MYOCD, NAP1L1, NRP1, PDGFB, PDK1, PRKCB, PTGIS, RUNX1, SERPINE1, SLPI, SMAD1, SOD2, TGFBR2, TNFSF12]
CWB_Specific	regulation of MAPK cascade	GO_BiologicalProcess	4.67988e-05	[ACP5, ADCYAP1R1, AGFG1, AIDA, AKR1B1, APP, ARRB1, ATN1, BMP7, C5AR1, CAMK2N1, CCL14, CD44, CDKN1A, CNKSR3, CTNNB1, CXCR4, DAB2IP, DBNL, DHX33, DLG1, DUSP10, DUSP7, EIF3A, ELK4, EZR, FBXW7, FCRL3, FGF18, FGF2, FGG, GADD45B, GAS6, GDF11, GJA1, GLIPR2, GNAI2, GPER1, GPNMB, GTF2H1, HAVCR2, HIPK2, HIPK3, IL1R1, KLF6, KLHL31, LBH, LMO3, LRRK2, LYN, MAP2K1, MAP2K4, MAP3K3, MAPK8IP1, MAPKAPK2, MAPKAPK3,…
CWB_Specific	anatomical structure formation involved in morphogenesis	GO_BiologicalProcess	4.99614e-05	[ADA, ADAMTS1, ADGRA2, AGFG1, AHI1, AKR1B1, AKT3, AMOTL1, ANGPT4, APOBEC3B, APOD, ARHGAP24, ATN1, BCAS3, BCL3, BMP7, C5AR1, CA8, CAPN2, CASP3, CD53, CDC73, CDK5R1, CFL1, COL5A1, COTL1, CTNNB1, CYBB, DAB2IP, DYSF, EPAS1, EPB41L3, ETS2, EXT2, FBXW7, FGF18, FGF2, FLI1, GAB1, GNAS, GPNMB, GRN, HEYL, HIPK2, HPSE, HYAL1, IL10, IL18, ITGB1, ITGB2, ITGB4, JAK1, LMO4, MAP2K1, MAP3K3, MEGF11, MIB1, MMP2, M…
CWB_Specific	positive regulation of cellular protein metabolic process	GO_BiologicalProcess	5.2141e-05	[ACP5, AFAP1L2, AGFG1, AKR1B1, ANGPT4, APP, ARRB1, ARRDC4, ATG13, BAK1, BCL2L13, BCL3, BEX3, BMP7, C5AR1, CALM1, CCL14, CCND3, CCNK, CD44, CD68, CDK5R1, CDKN1A, CDKN1B, CEMIP, CLEC3B, CREBL2, CTNNB1, CXCR4, CYCS, CYFIP2, DAB2IP, DBNL, DHX33, DLG1, DLG3, DLG4, DUSP7, EHD4, EIF3A, EIF4A3, ELK4, EZR, FAM129A, FBXO22, FBXW7, FBXW8, FCRL3, FGF18, FGF2, FGG, FIS1, GADD45B, GAS6, GDF11, GJA1, GLIPR2, GN…
CWB_Specific	protein localization to cell periphery	GO_BiologicalProcess	5.40706e-05	[AKR1B1, AP2M1, ARHGAP44, C11orf96, DLG1, DLG4, EFR3A, EHD3, EPB41L3, EZR, FBLIM1, FCER1G, FYB1, GAS6, GPER1, IKBKB, ITGB1, LLGL1, MYO5A, NAP1L1, NR2F2, NRP1, PACS1, PDK1, PID1, PLEKHM2, PPP1R9B, PTPN9, RAB3D, RAB8B, RAMP1, RAP2A, RDX, RHOQ, RILPL2, ROCK2, SLA, SNAP25, STAC, STX3, TTC7B, TULP3, VAMP3, VAMP5, VPS35]
CWB_Specific	mast cell activation	GO_BiologicalProcess	5.71108e-05	[C12orf4, CBL, FCER1G, FGR, GAB2, LYN, MILR1, NDRG1, PDK1, RAC2, RHOH, S100A12, S100A13, SLC7A8, SNAP23, SNX4]
CWB_Specific	protein serine/threonine kinase activity	GO_BiologicalProcess	5.88912e-05	[ACP5, ADCYAP1R1, AGFG1, AIDA, AKT3, ARL4C, ARRB1, ATN1, BMP7, C5AR1, CALM1, CAMK2A, CASP3, CCND3, CCNK, CDK17, CDK5R1, CDKN1A, CDKN1B, CEMIP, CHUK, CLP1, CSNK1G3, CXCR4, DAB2IP, DBNL, DCLK1, DCLK2, DUSP10, DUSP7, FGF18, FGF2, GADD45B, GJA1, GRK3, GRK5, GTF2H1, HIPK2, HIPK3, IKBKB, IRAK4, KLF6, LRRK2, LYN, MAK, MAP2K1, MAP2K4, MAP3K3, MAPK8IP1, MAPKAPK2, MAPKAPK3, MDFIC, MYLK, MYOCD, NDRG1, NR2F2…
CWB_Specific	regulation of cellular protein localization	GO_BiologicalProcess	6.09212e-05	[ABHD17C, AKR1B1, AP2M1, APOD, ARHGAP44, ATG13, AZIN1, BCAS3, C11orf96, CDK5R1, CDKN1A, CEMIP, CHP2, CRIPT, CTNNB1, DCLK1, DCLK2, DLG1, EZR, FBLIM1, FBXW7, FCER1G, FIS1, GAS6, GPER1, HCLS1, ITGB1, ITGB2, LCP1, LRRK2, MDFIC, MSN, MYO1C, NUP62, PDK1, PID1, PKIA, PKIG, PLEKHM2, PPP1R9B, PRKAA2, PTPN1, PTPN9, RAB11FIP5, RAB23, RAC2, RALB, RAN, RASSF3, RDX, RHOQ, RNF2, ROCK2, SAE1, SMOX, STAC, STX3, T…
CWB_Specific	cell morphogenesis	GO_BiologicalProcess	7.04562e-05	[ACTR2, ADARB1, AKR1B1, APP, ARHGAP15, ARHGAP44, ART4, B4GALT5, BMP7, CALM1, CAMK2A, CAP1, CAPZB, CARMIL1, CASP3, CD44, CDC42EP5, CDK5R1, CFDP1, CFL1, CNTN4, CTNNB1, CUX1, CXCR4, CYFIP2, DAB2IP, DBNL, DCDC2, DCLK1, DLG1, DLG4, DOCK1, DOCK10, DOK2, DPYSL2, EPB41L3, EZR, FBLIM1, FBXW7, FBXW8, FERMT3, FGD4, FGD5, FGG, FGR, FMNL2, FOXG1, GAB1, GAB2, GAS7, GNA12, HACD1, IRS2, ITGB1, ITGB2, LLGL1, LRRK…
CWB_Specific	myeloid leukocyte mediated immunity	GO_BiologicalProcess	7.21578e-05	[ACTR2, ADA2, ANO6, ARPC5, ATP6V1C1, BRI3, C12orf4, C5AR1, CAP1, CBL, CD44, CD53, CD68, CD93, CFP, CKAP4, CMTM6, COLEC10, COTL1, CRACR2A, CRISPLD2, CTSD, CYBB, DBNL, DOK3, DSN1, DYNC1LI1, ELK4, FABP5, FCER1G, FGL2, FGR, GAB2, GLB1, GLIPR1, GRN, HACD1, HPSE, IRAK4, ITGB2, KCMF1, LYN, LYZ, MILR1, MMP24, NCKAP1L, NFAM1, OSTF1, PDK1, PGAM1, PIGR, PSMD11, PTAFR, PTPRB, RAB18, RAB3D, RAB5C, RAC2, RAP1B…
CWB_Specific	dendrite development	GO_BiologicalProcess	9.38663e-05	[ACSL4, ACTR2, APP, ARHGAP44, ASAP1, BMP7, C21orf91, CALM1, CAMK2A, CDK5R1, CFL1, CUX1, DAB2IP, DCDC2, DCLK1, DLG4, DOCK10, FBXW7, FBXW8, ITGB1, LLGL1, LRRK2, MAP1B, MAP1S, NAP1L1, NCK2, NRP1, PAK2, PPP1R9B, PREX1, RAP2A, RELN, RPL9, STRN, TIAM1, VLDLR, YWHAH]
CWB_Specific	heart development	GO_BiologicalProcess	9.83462e-05	[ADAMTS1, ADAP2, AGFG1, AHI1, ARRB1, BAG1, BCL2A1, BMP7, CA8, CASP3, CDKN1A, CDKN1B, CLP1, COL5A1, COTL1, CTNNB1, CXCR4, DCTN5, ETF1, FBN1, FGF2, G6PD, GJA1, GPER1, HEYL, HSPB11, ITGB1, LMO4, MAK, MAP2K1, MAP2K4, MBD2, MIB1, MICAL2, MSX2, MYL9, MYLK, MYOCD, NAP1L1, NR2F2, NRP1, OLFM1, OXTR, PDGFB, PLN, RALBP1, RBPJ, RGS2, ROCK2, RPL9, RYR2, SGCB, SGCD, SLPI, SMAD1, SMAD9, SMOX, SNAI2, SPRY1, SRF,…
CWB_Specific	secretion by cell	GO_BiologicalProcess	0.000107121	[ACP5, ACTR2, ADA2, ANO6, APP, ARHGAP44, ARPC5, ARRB1, ATN1, ATP6V1C1, BRI3, C12orf4, C5AR1, CA8, CALM1, CAMK2A, CAP1, CBL, CD44, CD53, CD68, CD93, CFP, CHUK, CKAP4, CLEC3B, CMTM6, COLEC10, COTL1, CRACR2A, CRISPLD2, CRP, CTSD, CYBB, DAB2IP, DBNL, DLG4, DOC2B, DOK3, DPH3, DPYSL2, DSN1, DYNC1LI1, DYSF, ELK4, EXOC6B, EXOC8, EZR, FABP5, FAM49B, FCER1G, FERMT3, FGG, FGL2, FGR, FRMD4A, GAB2, GAS6, GIPC…
CWB_Specific	negative regulation of catalytic activity	GO_BiologicalProcess	0.000113294	[ADARB1, ADCYAP1R1, AIDA, APCS, APOBEC3B, APP, ARRB1, BCAS3, BCL2A1, BCL2L12, BEX3, BMP7, CAMK2N1, CASP3, CBL, CD44, CDKN1A, CDKN1B, CEP192, CLP1, CNN3, DAB2IP, DBNDD2, DLG3, DMBT1, DUSP10, DUSP7, ERCC4, EXOSC7, GADD45B, GAS6, GMFB, GNA12, GNAI2, GNAQ, GPRASP2, HIPK3, HNRNPR, IKBKB, IRF2BPL, IRS2, KLF6, LRRK2, LYN, MAPK8IP1, MXI1, MYO1D, MYOCD, NCKAP1L, NDRG1, NPM1, NPR3, NR2F2, NR4A1, NUP62, PAK…
CWB_Specific	tube morphogenesis	GO_BiologicalProcess	0.000113294	[ADGRA2, AHI1, AKR1B1, AKT3, AMOTL1, ANGPT4, APOBEC3B, APOD, ARHGAP24, ATN1, BAK1, BCAS3, BMP7, C11orf96, C5AR1, CFL1, CTNNB1, CYBB, DAB2IP, DLG1, DYSF, EPAS1, ETF1, FBXW7, FGF18, FGF2, FLI1, GAB1, GPNMB, GRN, HIPK2, HOXB7, HPSE, HYAL1, IL10, IL18, ITGB1, ITGB2, JAK1, LMO4, MAP3K3, MIB1, MICAL2, MMP2, MSX2, MTHFD1L, MYLK, MYO1C, MYOCD, NAP1L1, NCL, NDNF, NR2F2, NR4A1, NRP1, NTN1, PBX1, PDK1, PFN1…
CWB_Specific	positive regulation of cellular biosynthetic process	GO_BiologicalProcess	0.000114432	[ACOT7, ACTA2, ACTG2, ACTR2, ADARB1, ADCYAP1R1, AFAP1L2, AGFG1, AHI1, AKR1B1, APP, ARNT2, ARRB1, ASXL2, ATF1, BAG1, BCAS3, BCL2L12, BCL3, BHLHA15, BMP7, C11orf58, CA8, CAPN2, CCDC62, CCNK, CDC73, CDKN1A, CHP2, CHUK, CHURC1, CNOT7, COTL1, CREBL2, CRP, CTNNB1, CYBB, DAB2IP, DDB1, DHX33, DTX1, EAPP, EBF4, EIF2S1, EIF3A, EIF4A3, ELK4, ELOC, EPAS1, ERG, ETS2, EXOSC7, FABP3, FAM129A, FBXW7, FGF2, FGR, …
CWB_Specific	mast cell degranulation	GO_BiologicalProcess	0.000127408	[C12orf4, CBL, FCER1G, FGR, GAB2, LYN, MILR1, PDK1, RAC2, S100A13, SLC7A8, SNAP23, SNX4]
CWB_Specific	negative regulation of transferase activity	GO_BiologicalProcess	0.000128384	[ADARB1, ADCYAP1R1, AIDA, BMP7, CAMK2N1, CASP3, CBL, CDKN1A, CDKN1B, CLP1, DAB2IP, DBNDD2, DUSP10, DUSP7, ERCC4, GADD45B, GMFB, GNAQ, HIPK3, IRS2, KLF6, LYN, MAPK8IP1, MXI1, MYOCD, NDRG1, NPM1, NR2F2, NUP62, PAK2, PDK1, PKIA, PKIG, PLEKHM2, PRKAR2A, PTPN1, RGS2, RHOH, RPSA, SNX6, SOCS7, SPRY1, UBASH3B]
CWB_Specific	peptidyl-serine modification	GO_BiologicalProcess	0.000130814	[AGFG1, AKT3, APP, ARRB1, BAK1, BDKRB2, CAMK2A, CD44, CDK5R1, CDKN1A, CHUK, CNKSR3, CREBL2, CSNK1G3, DCLK1, DCLK2, EGFLAM, GALNT2, GAS6, HCLS1, HIPK2, HIPK3, IKBKB, LRRK2, MAPKAPK2, MAPKAPK3, NCK2, NDNF, NDRG1, PAK2, PDGFB, PDK1, PDK3, PLCL2, PLEKHM2, PPP1R8, PRKAA2, PRKCB, RALBP1, ROCK2, TERF2IP, TGFBR2, TLK2, UHMK1, YWHAQ, ZHX2]
CWB_Specific	positive regulation of defense response	GO_BiologicalProcess	0.000135045	[AGFG1, ALOX5AP, APCS, APP, ARL4C, CAP1, CCL14, CD209, CHUK, CLP1, DAB2IP, DMBT1, FCER1G, FCRL3, FGG, FLI1, GRN, HAVCR2, IKBKB, IL18, IL33, IRAK4, ITGB2, LBP, LCP1, LRRK2, LY96, LYN, MAPKAPK2, MAPKAPK3, MYD88, NAP1L1, NAPEPLD, NRP1, OSMR, PAK2, PDK1, PIAS2, PIK3AP1, POLR3D, PSMA4, PSMA6, PSMD11, PTAFR, RALBP1, RFTN1, RPSA, S100A12, SEC14L1, SERPINE1, SNX4, STAP1, TAB2, TANK, TGM2, TIFA, TLR8, TNI…
CWB_Specific	actin filament organization	GO_BiologicalProcess	0.000142252	[ACTR2, ADD2, APOBEC3B, ARPC5, ARRB1, CAP1, CAPZB, CARMIL1, CDC42EP5, CFL1, DLG1, EZR, GAS7, GMFB, HACD1, HCLS1, HIP1, HYAL1, LCP1, MICAL2, MYO1C, NAP1L1, NCK2, NCKAP1L, NEDD9, NRP1, PFN1, PHACTR1, PLEKHM2, PPP1R3D, PPP1R9B, PREX1, PSTPIP2, RAC2, RDX, RHOH, RHOQ, RIN2, RND1, ROCK2, SERPINB8, SLPI, SRF, SYNPO, SYNPO2, TMOD3, TMSB10, TMSB4X, TOX4, TPM1, TPM2, TWF2, YWHAQ]
CWB_Specific	animal organ development	GO_BiologicalProcess	0.00014619	[ACKR2, ACP5, ACTA2, ACTG2, ADA, ADAMTS1, ADAP2, ADARB1, ADCYAP1R1, ADD2, AGFG1, AHI1, AKR1B1, AKT3, ALAS2, ANO6, AP2M1, APCDD1, APCS, APOD, APP, AQP6, ARCN1, ARNT2, ARPC5, ARRB1, ASAP1, ASNS, ASXL2, ATN1, ATP6V1B2, ATP6V1C1, ATXN1, ATXN1L, BAG1, BAK1, BCL2A1, BCL3, BMP7, BPGM, C11orf96, C21orf91, C5AR1, CA8, CALM1, CASP3, CBL, CD44, CDC73, CDK5R1, CDKN1A, CDKN1B, CFL1, CLEC3B, CLP1, CNTN4, COL27…
CWB_Specific	cytoskeleton organization	GO_BiologicalProcess	0.000146493	[ACTR2, ADD2, AGFG1, AMOTL1, APOBEC3B, ARHGAP44, ARPC5, ARRB1, AZIN1, BCAS3, CA8, CAP1, CAPN2, CAPZB, CARMIL1, CDC42EP5, CDK5R1, CDKN1A, CDKN1B, CEP192, CFL1, CHD3, CHMP5, CLMN, CNN1, CNN3, CNTLN, COTL1, CRIPT, CTNNB1, DAAM2, DAB2IP, DCLK2, DES, DLG1, DLG4, DOCK1, DPYSL2, DYNC1LI1, EPB41L3, EZR, FGD4, FGD5, FMNL2, FRMD3, GAB1, GABARAP, GAS7, GMFB, HACD1, HCLS1, HIP1, HYAL1, IKBKB, ITGB1, LCP1, LL…
CWB_Specific	negative regulation of molecular function	GO_BiologicalProcess	0.000146813	[ADARB1, ADCYAP1R1, ADORA3, AIDA, APCS, APOBEC3B, APP, ARRB1, BCAS3, BCL2A1, BCL2L12, BEX3, BMP7, CALM1, CAMK2N1, CAP1, CASP3, CBL, CD44, CDKN1A, CDKN1B, CEP192, CHUK, CLP1, CMKLR1, CNN3, COMMD6, DAB2IP, DBNDD2, DLG3, DMBT1, DUSP10, DUSP7, DYSF, EIF2S1, EIF4A3, ERCC4, EXOSC7, FBLIM1, FBXW7, GADD45B, GAS6, GEM, GMFB, GNA12, GNAI2, GNAQ, GPRASP2, HAVCR2, HEYL, HIPK3, HNRNPR, IKBKB, IL10, IL1R1, IRF…
CWB_Specific	enzyme regulator activity	GO_BiologicalProcess	0.000148837	[ADAP2, AFAP1L2, AGFG1, ALOX5AP, ANGPT4, APOBEC3B, APP, ARHGAP1, ARHGAP15, ARHGAP24, ARHGAP30, ARHGAP44, ARHGEF6, ARRB1, ASAP1, ATG13, ATP1B2, AZIN1, BAG1, BCAS3, BCL2L13, BEX3, CALM1, CAMK2N1, CASP3, CCND3, CCNK, CD68, CDK5R1, CDKN1A, CDKN1B, CLP1, DAB2IP, DBNL, DLG4, DMBT1, DOCK1, ELK4, EXOSC7, FBXW7, GAS6, GMFB, GNA12, GNAQ, GNAS, GPRASP2, IRF2BPL, ITSN1, LLGL1, LRRK2, MAP2K1, MAPK8IP1, MMP17,…
CWB_Specific	mast cell activation involved in immune response	GO_BiologicalProcess	0.000148998	[C12orf4, CBL, FCER1G, FGR, GAB2, LYN, MILR1, PDK1, RAC2, S100A13, SLC7A8, SNAP23, SNX4]
CWB_Specific	positive regulation of cellular component organization	GO_BiologicalProcess	0.00016466	[ACTR2, AHI1, AKR1B1, ANO6, AP2M1, APOBEC3B, APP, ARPC5, ARRB1, ASAP1, ATF1, ATG13, BAK1, BCAS3, BECN1, BMP7, C21orf91, CA8, CALCOCO2, CALM1, CAPN2, CARMIL1, CBL, CBLL1, CCL14, CD53, CDC42EP5, CDK5R1, CDKN1B, CFL1, CNOT6L, CTNNB1, CUX1, DAB2IP, DDB1, DHX33, DLG1, DLG4, DNM1, DOC2B, DOCK1, ERCC4, FBXW7, FBXW8, FGG, FIS1, GMFB, GPER1, GRN, GTF2H1, HCLS1, HIP1, HMBOX1, HNRNPA1, HYAL1, LCP1, LLGL1, L…
CWB_Specific	Ras protein signal transduction	GO_BiologicalProcess	0.000167648	[ARHGAP1, ARHGAP44, ARHGEF6, ARRB1, ART4, CBL, CDC42EP5, CDKN1A, CFL1, CHUK, DAB2IP, DBNL, DOK2, DOK3, FGD4, FGD5, FGF2, GNA12, IFT22, IRS2, ITGB1, ITSN1, LYN, NAP1L1, NET1, NRP1, NTN1, NUP62, PHACTR4, PLEKHG1, PREX1, RAB18, RAB20, RAB23, RAB28, RAB2B, RAB3D, RAB5C, RAB8B, RAC2, RALB, RAP1B, RAP2A, RASGRP3, RDX, RHOH, RHOQ, RND1, ROCK2, SPRY1, TIAM1, TIAM2, TIMP2, TP53INP1, TRIO, VAV1, ZHX2]
CWB_Specific	smooth muscle cell proliferation	GO_BiologicalProcess	0.000171017	[ADAMTS1, AKR1B1, APOD, CDKN1A, CDKN1B, CNN1, CTNNB1, FGF2, GNAI2, GPER1, IL10, IL18, IRAK4, MMP2, MYD88, MYOCD, NPR3, PDGFB, PTAFR, RPL10, SOD2, TCF4, TGFBR2, TGM2, TPM1]
CWB_Specific	protein localization to membrane	GO_BiologicalProcess	0.000172188	[AKR1B1, AP2M1, ARHGAP44, ASNA1, ATN1, C11orf96, CALM1, CDK5R1, CEMIP, CRIPT, DAB2IP, DLG1, DLG3, DLG4, EFR3A, EHD3, EPB41L3, EZR, FBLIM1, FCER1G, FIS1, FYB1, GAS6, GPER1, IKBKB, ITGB1, ITGB2, LLGL1, MYO1C, MYO5A, NAP1L1, NR2F2, NRP1, PACS1, PDK1, PID1, PIGR, PLEKHM2, PPP1R9B, PTPN9, RAB3D, RAB8B, RAMP1, RAP2A, RDX, RELN, RFTN1, RHOQ, RILPL2, ROCK2, RPL10, RPL7, RPL9, RPS2, RPS4X, RPSA, SGTB, SLA…
CWB_Specific	mast cell mediated immunity	GO_BiologicalProcess	0.000173759	[C12orf4, CBL, FCER1G, FGR, GAB2, LYN, MILR1, PDK1, RAC2, S100A13, SLC7A8, SNAP23, SNX4]
CWB_Specific	positive regulation of biosynthetic process	GO_BiologicalProcess	0.000174084	[ACOT7, ACTA2, ACTG2, ACTR2, ADARB1, ADCYAP1R1, AFAP1L2, AGFG1, AHI1, AKR1B1, APP, ARNT2, ARRB1, ASXL2, ATF1, BAG1, BCAS3, BCL2L12, BCL3, BHLHA15, BMP7, C11orf58, CA8, CAPN2, CCDC62, CCNK, CDC73, CDKN1A, CHP2, CHUK, CHURC1, CNOT7, COTL1, CREBL2, CRP, CTNNB1, CYBB, DAB2IP, DDB1, DHX33, DTX1, EAPP, EBF4, EIF2S1, EIF3A, EIF4A3, ELK4, ELOC, EPAS1, ERG, ETS2, EXOSC7, FABP3, FAM129A, FBXW7, FGF2, FGR, …
CWB_Specific	stress-activated protein kinase signaling cascade	GO_BiologicalProcess	0.000174404	[ACP5, AGFG1, AIDA, AKR1B1, APP, ARHGEF6, CDC42EP5, CHUK, DAB2IP, DBNL, DLG1, DUSP10, DUSP7, ETF1, EZR, GADD45B, GJA1, HIPK2, HIPK3, IKBKB, IL1R1, IRAK4, KLHL31, LYN, MAP2K1, MAP2K4, MAP3K3, MAPK8IP1, MAPKAPK2, MDFIC, MYD88, NCOR1, PAK2, PHLPP1, PTPN1, RALBP1, RAP2A, RORA, STK24, TAB2, TANK, TIAM1, UBB, UBE2V1, ZEB2]
CWB_Specific	stress-activated MAPK cascade	GO_BiologicalProcess	0.000203674	[ACP5, AGFG1, AIDA, APP, ARHGEF6, CDC42EP5, CHUK, DAB2IP, DBNL, DLG1, DUSP10, DUSP7, ETF1, EZR, GADD45B, GJA1, HIPK2, HIPK3, IKBKB, IL1R1, IRAK4, KLHL31, MAP2K1, MAP2K4, MAP3K3, MAPK8IP1, MAPKAPK2, MDFIC, MYD88, NCOR1, PHLPP1, PTPN1, RALBP1, RAP2A, RORA, STK24, TAB2, TANK, TIAM1, UBB, UBE2V1, ZEB2]
CWB_Specific	positive regulation of phosphorus metabolic process	GO_BiologicalProcess	0.000203862	[ACP5, ADCYAP1R1, AFAP1L2, AGFG1, AKR1B1, ANGPT4, APP, ARRB1, ATG13, BMP7, C5AR1, CALM1, CAPN2, CCL14, CCND3, CCNK, CD44, CDK5R1, CDKN1A, CDKN1B, CEMIP, CHP2, CREBL2, CTNNB1, CXCR4, DAB2IP, DBNL, DHX33, DLG1, DLG3, DLG4, DUSP7, EHD4, ELK4, FABP3, FAM129A, FBXW7, FCRL3, FGF18, FGF2, FGG, FGR, GADD45B, GAS6, GDF11, GJA1, GLIPR2, GNAI2, GPER1, GPNMB, HAVCR2, HCLS1, HIPK2, IL18, IL1R1, ITSN1, KCTD20,…
CWB_Specific	positive regulation of phosphate metabolic process	GO_BiologicalProcess	0.000203862	[ACP5, ADCYAP1R1, AFAP1L2, AGFG1, AKR1B1, ANGPT4, APP, ARRB1, ATG13, BMP7, C5AR1, CALM1, CAPN2, CCL14, CCND3, CCNK, CD44, CDK5R1, CDKN1A, CDKN1B, CEMIP, CHP2, CREBL2, CTNNB1, CXCR4, DAB2IP, DBNL, DHX33, DLG1, DLG3, DLG4, DUSP7, EHD4, ELK4, FABP3, FAM129A, FBXW7, FCRL3, FGF18, FGF2, FGG, FGR, GADD45B, GAS6, GDF11, GJA1, GLIPR2, GNAI2, GPER1, GPNMB, HAVCR2, HCLS1, HIPK2, IL18, IL1R1, ITSN1, KCTD20,…
CWB_Specific	regulation of cell development	GO_BiologicalProcess	0.000209227	[ACTR2, ADGRA2, APP, ARHGAP44, ASAP1, ATF1, BAG1, BEND6, BMP7, BRI3, C21orf91, C5AR1, CA8, CALM1, CAMK2A, CARMIL1, CDK5R1, CDKN1A, CFL1, CNTN4, CTNNB1, CUX1, CXCR4, DAAM2, DAB2IP, DENND5A, DLG4, DOCK1, DPYSL2, DTX1, DUSP10, FBN1, FBXO22, FBXW7, FBXW8, FGG, FOXG1, G6PD, GDF11, GIPC1, GJA1, GPER1, GRN, HEYL, IKBKB, LLGL1, LRRK2, LSM1, LYN, MAP1B, MAP2K1, MIB1, MYLK, NAP1L1, NDNF, NEDD9, NME1, NR2F1…
CWB_Specific	positive regulation of macromolecule biosynthetic process	GO_BiologicalProcess	0.00021374	[ACOT7, ACTA2, ACTG2, ACTR2, ADARB1, AFAP1L2, AGFG1, AHI1, AKR1B1, APP, ARNT2, ARRB1, ASXL2, ATF1, BAG1, BCAS3, BCL2L12, BCL3, BHLHA15, BMP7, C11orf58, CA8, CCDC62, CCNK, CDC73, CDKN1A, CHP2, CHUK, CHURC1, CNOT7, COTL1, CREBL2, CRP, CTNNB1, CYBB, DAB2IP, DHX33, DTX1, EAPP, EBF4, EIF2S1, EIF3A, EIF4A3, ELK4, ELOC, EPAS1, ERG, ETS2, EXOSC7, FAM129A, FBXW7, FGF2, FGR, FLI1, GPER1, GTF2H1, HCLS1, HEY…
CWB_Specific	secretion	GO_BiologicalProcess	0.000233349	[ACP5, ACTR2, ADA, ADA2, ANO6, APP, ARHGAP44, ARPC5, ARRB1, ATN1, ATP6V1C1, BDKRB2, BRI3, C11orf96, C12orf4, C5AR1, CA8, CALM1, CAMK2A, CAP1, CBL, CD44, CD53, CD68, CD93, CFP, CHUK, CKAP4, CLEC3B, CMTM6, COLEC10, COTL1, CRACR2A, CRISPLD2, CRP, CTSD, CYBB, DAB2IP, DBNL, DLG4, DOC2B, DOK3, DPH3, DPYSL2, DSN1, DYNC1LI1, DYSF, ELK4, EXOC6B, EXOC8, EZR, FABP5, FAM49B, FCER1G, FERMT3, FGG, FGL2, FGR, F…
CWB_Specific	positive regulation of response to external stimulus	GO_BiologicalProcess	0.00027026	[ALOX5AP, ANO6, APP, C5AR1, CCL14, CD180, CMKLR1, DYSF, FCER1G, FGF18, FGF2, FLI1, GAS6, GRN, HAVCR2, IL18, IL33, ITGB2, LBP, LCP1, LRRK2, LY86, LY96, MYD88, NAP1L1, NAPEPLD, NCKAP1L, NRP1, OSMR, PDGFB, PLEKHM2, RAC2, RPSA, S100A12, SERPINE1, SNX4, STAP1, STX3, TGM2, THBD, TIAM1, TMSB4X, TNFSF14]
CWB_Specific	innate immune response-activating signal transduction	GO_BiologicalProcess	0.000271422	[AGFG1, ARL4C, CAP1, CD209, CHUK, CLP1, DAB2IP, DMBT1, FCER1G, FCRL3, FGG, HAVCR2, IKBKB, IRAK4, ITGB2, LBP, LY96, LYN, MAPKAPK2, MAPKAPK3, MYD88, PAK2, PDK1, PIAS2, PIK3AP1, PSMA4, PSMA6, PSMD11, PTAFR, RALBP1, RFTN1, RPSA, SEC14L1, TAB2, TANK, TIFA, TLR8, TNIP3, UBB, UBE2D1, UBE2V1, ZHX2]
CWB_Specific	positive regulation of angiogenesis	GO_BiologicalProcess	0.000273342	[AKT3, ANGPT4, APOBEC3B, C5AR1, CYBB, FGF18, FGF2, FLI1, GAB1, GRN, HIPK2, HYAL1, IL10, ITGB1, ITGB2, JAK1, MAP3K3, NAP1L1, NRP1, PDK1, PRKCB, PTGIS, RUNX1, SERPINE1, SLPI, SMAD1, TGFBR2, TNFSF12]
CWB_Specific	blood vessel morphogenesis	GO_BiologicalProcess	0.000277907	[ADGRA2, AKT3, AMOTL1, ANGPT4, APOBEC3B, APOD, ARHGAP24, ATN1, BAK1, BCAS3, C5AR1, CTNNB1, CYBB, DAB2IP, DYSF, EPAS1, ETF1, FBXW7, FGF18, FGF2, FLI1, GAB1, GPNMB, GRN, HIPK2, HPSE, HYAL1, IL10, IL18, ITGB1, ITGB2, JAK1, MAP3K3, MMP2, MYLK, MYO1C, MYOCD, NAP1L1, NCL, NDNF, NR2F2, NR4A1, NRP1, PDK1, PIK3R3, PRKCB, PTGIS, PTPRB, RAMP1, RBPJ, ROCK2, RORA, RPL10, RUNX1, SERPINE1, SGCD, SLPI, SMAD1, SM…
CWB_Specific	cortical actin cytoskeleton organization	GO_BiologicalProcess	0.000290587	[DAB2IP, DLG1, DLG4, EPB41L3, EZR, FMNL2, IKBKB, LLGL1, NAP1L1, NCKAP1L, RHOQ, ROCK2, TLN1]
CWB_Specific	positive regulation of gene expression	GO_BiologicalProcess	0.000304353	[ACOT7, ACTA2, ACTG2, ACTR2, ADARB1, AFAP1L2, AGFG1, AHI1, AKR1B1, APP, ARNT2, ARRB1, ASXL2, ATF1, ATN1, BAG1, BCAS3, BCL2L12, BCL3, BHLHA15, BMP7, C11orf58, C11orf96, CAMK2N1, CCDC62, CCNK, CDC73, CDKN1A, CHP2, CHUK, CHURC1, CLEC3B, CNOT7, COTL1, CREBL2, CRP, CTNNB1, DAB2IP, DHX33, EAPP, EBF4, EIF2S1, EIF3A, EIF4A3, ELK4, ELOC, EPAS1, ERG, ETS2, EXOSC7, EZR, FAM129A, FBXW7, FGF2, FGR, FLI1, GAS6…
CWB_Specific	regulation of smooth muscle cell proliferation	GO_BiologicalProcess	0.000314897	[ADAMTS1, AKR1B1, APOD, CDKN1A, CDKN1B, CNN1, CTNNB1, FGF2, GNAI2, GPER1, IL10, IL18, IRAK4, MMP2, MYD88, MYOCD, NPR3, PDGFB, PTAFR, SOD2, TCF4, TGFBR2, TGM2, TPM1]
CWB_Specific	cellular response to cytokine stimulus	GO_BiologicalProcess	0.000326441	[ACKR2, ACP5, ACTR2, AGFG1, ART4, CA8, CALM1, CAMK2A, CAP1, CAPN2, CASP3, CBL, CCL14, CD44, CDKN1A, CFL1, CHUK, CMKLR1, CNOT7, CSF2RB, CXCR4, DAB2IP, DTX1, ETF1, ETV3, FCER1G, FGF2, FGG, GAB2, GAS6, GIPC1, GPER1, HCLS1, HYAL1, IFNGR2, IKBKB, IL10, IL18, IL1R1, IL1R2, IL33, IRAK4, IRS2, ITGB1, ITGB2, JAK1, KLF6, LBP, LCP1, LIFR, MAP3K3, MMP2, MRC1, MSC, MSN, MX2, MYD88, MYLK, MYO1C, NCL, NDN, OSMR…
CWB_Specific	positive regulation of transcription by RNA polymerase II	GO_BiologicalProcess	0.000329893	[ACOT7, ACTG2, ACTR2, AGFG1, AHI1, AKR1B1, APP, ARNT2, ARRB1, ASXL2, ATF1, BAG1, BCAS3, BCL2L12, BCL3, BHLHA15, BMP7, C11orf58, CCDC62, CCNK, CDC73, CHP2, CHUK, CNOT7, COTL1, CRP, CTNNB1, DAB2IP, EAPP, EBF4, EIF2S1, ELK4, ELOC, EPAS1, ERG, ETS2, EXOSC7, FBXW7, FGF2, FGR, FLI1, GPER1, GTF2H1, HCLS1, HEYL, HIPK2, HOXB4, HOXB7, IKBKB, IKZF1, IL10, IL18, IL33, IRF2BPL, KAT6A, KLF12, KLF13, KLF6, LITA…
CWB_Specific	protein-containing complex localization	GO_BiologicalProcess	0.000350253	[ADARB1, AGFG1, AP2M1, ARHGAP44, ATN1, AZIN1, C11orf58, CDC40, CEP112, DLG1, DLG3, DLG4, DNM1, DYNLT3, EIF3A, EIF4A3, EXOC8, EZR, GLE1, HIP1, HPSE, HSPB11, IFT22, LLGL1, MAK, NCBP2, NPM1, NUP62, RALB, RAN, RELN, RPSA, RRAGA, SGCD, SLU7, SNAP25, SRSF3, STX3, THOC3, USP46, VPS35]
CWB_Specific	cellular response to growth factor stimulus	GO_BiologicalProcess	0.000380248	[ADGRA2, AGFG1, APP, ATN1, BECN1, BMP7, CA8, CASP3, CBL, CD44, CLEC3B, CNKSR3, CTNNB1, CYFIP2, DAB2IP, DUSP7, EHD4, EIF4A3, ETF1, FBN1, FGF18, FGF2, GAB1, GAS6, GIPC1, GLG1, GNA12, GPRASP2, HEYL, HIPK2, HNRNPA1, HNRNPM, HYAL1, IL10, IREB2, MAPKAPK2, MSX2, MYO1C, MYOCD, NAP1L1, NCBP2, NCL, NDN, NR4A1, NRP1, ONECUT1, PDGFB, PDK1, PLEKHM2, PPP1R9B, PRKCB, PTPN1, RALBP1, RASL11B, RBPJ, RDX, RFTN1, RO…
CWB_Specific	Ras guanyl-nucleotide exchange factor activity	GO_BiologicalProcess	0.00038072	[ARHGEF6, DENND2A, DENND2D, DENND5A, DENND5B, DOCK1, FGD4, FGD5, ITSN1, NET1, PLEKHG1, PREX1, RAB3IL1, RAPGEF5, RASGRP3, RCBTB2, RGL1, RIN2, SBF2, TIAM1, TIAM2, TRIO, VAV1]
CWB_Specific	regulation of vasculature development	GO_BiologicalProcess	0.000406547	[ADGRA2, AKT3, ANGPT4, APOBEC3B, ATN1, BMP7, C5AR1, CTNNB1, CYBB, DAB2IP, FBXW7, FGF18, FGF2, FLI1, GAB1, GPER1, GPNMB, GRN, HIPK2, HYAL1, IL10, ITGB1, ITGB2, JAK1, MAP3K3, MYOCD, NAP1L1, NFATC2, NRP1, PDGFB, PDK1, PRKCB, PTGIS, ROCK2, RUNX1, SERPINE1, SLPI, SMAD1, SOD2, TCF4, TGFBR2, TNFSF12, VASH1]
CWB_Specific	regulation of DNA-binding transcription factor activity	GO_BiologicalProcess	0.000406637	[ACP5, ADORA3, AGFG1, AKR1B1, APP, ARRB1, BMP7, CAMK2A, CAP1, CHUK, CMKLR1, COMMD6, CTNNB1, DAB2IP, DHX33, GAS6, HAVCR2, HCLS1, HEYL, HIPK2, IKBKB, IL10, IL18, IRAK4, ITGB2, MSX2, MXI1, MYD88, MYOCD, NFAM1, NPM1, PRKCB, PSMA6, PTGIS, RALBP1, RELN, RNF2, RORA, S100A12, SMOX, SRF, SRI, STK24, TAB2, TAF15, TANK, TCF4, TERF2IP, TIFA, TMSB4X, TRIM14, TRIM38, UBB, UBE2V1, YWHAQ]
CWB_Specific	peptidyl-serine phosphorylation	GO_BiologicalProcess	0.000407596	[AGFG1, AKT3, APP, ARRB1, BAK1, BDKRB2, CAMK2A, CD44, CDK5R1, CDKN1A, CHUK, CNKSR3, CREBL2, CSNK1G3, DCLK1, DCLK2, GAS6, HCLS1, HIPK2, HIPK3, IKBKB, LRRK2, MAPKAPK2, MAPKAPK3, NCK2, NDRG1, PAK2, PDGFB, PDK1, PDK3, PLCL2, PLEKHM2, PRKAA2, PRKCB, RALBP1, ROCK2, TERF2IP, TGFBR2, TLK2, UHMK1, YWHAQ, ZHX2]
CWB_Specific	neuron differentiation	GO_BiologicalProcess	0.000421662	[ACSL4, ACTR2, ADARB1, AHI1, APOD, APP, ARHGAP44, ART4, ASAP1, ATF1, B4GALT5, BAG1, BECN1, BEND6, BMP7, BRI3, C21orf91, CA8, CALM1, CAMK2A, CASP3, CDK5R1, CDNF, CFL1, CLMN, CNTN4, CTNNB1, CUX1, CXCR4, CYFIP2, DAB2IP, DBNL, DCDC2, DCLK1, DCLK2, DENND5A, DLG4, DOCK10, DOK2, DPYSL2, DTX1, ELK4, EPB41L3, EZR, FBXW7, FBXW8, FOXG1, GAB1, GAB2, GAS7, GDF11, GIGYF2, GIPC1, GJA1, GRN, HEYL, HIPK2, IRS2, I…
CWB_Specific	positive regulation of phosphorylation	GO_BiologicalProcess	0.000428797	[ACP5, AFAP1L2, AGFG1, AKR1B1, ANGPT4, APP, ARRB1, ATG13, BMP7, C5AR1, CALM1, CCL14, CCND3, CCNK, CD44, CDK5R1, CDKN1A, CDKN1B, CEMIP, CREBL2, CTNNB1, CXCR4, DAB2IP, DBNL, DHX33, DLG1, DLG3, DLG4, DUSP7, EHD4, ELK4, FAM129A, FBXW7, FCRL3, FGF18, FGF2, FGG, FGR, GADD45B, GAS6, GDF11, GJA1, GLIPR2, GNAI2, GPER1, GPNMB, HAVCR2, HCLS1, HIPK2, IL18, IL1R1, ITSN1, KCTD20, LLGL1, LMO4, LRRK2, LYN, MAP2K…
CWB_Specific	regulation of immune system process	GO_BiologicalProcess	0.000451246	[ACP5, ACTR2, ADA, AGFG1, ANO6, APCS, APOD, APP, ARL4C, ARPC5, ATXN1L, C12orf4, C5AR1, CALM1, CAP1, CASP3, CD209, CD300C, CD68, CDC73, CFP, CHUK, CLP1, CMKLR1, CNOT7, COLEC10, CRP, CTNNB1, CYFIP2, DAB2IP, DLG1, DMBT1, DOCK1, DTX1, DUSP10, DUSP7, DYSF, EIF3A, ETF1, EVI2B, EZR, FAM49B, FBN1, FBXW7, FCER1G, FCRL3, FGG, FGR, FLI1, FYB1, GAB2, GALK1, GAS6, GNAS, GPER1, GPNMB, GRN, GTF2H1, HAVCR2, HCLS…
CWB_Specific	positive regulation of kinase activity	GO_BiologicalProcess	0.000453181	[ACP5, AFAP1L2, AGFG1, ANGPT4, ARRB1, ATG13, C5AR1, CALM1, CCND3, CCNK, CD44, CDK5R1, CDKN1A, CDKN1B, CEMIP, CXCR4, DAB2IP, DBNL, DLG1, DLG3, DLG4, DUSP7, FBXW7, FGF18, FGF2, FGR, GADD45B, GAS6, GJA1, IL18, ITSN1, LLGL1, LMO4, LRRK2, LYN, MAP2K1, MAP2K4, MAP3K3, MAPKAPK2, MAPKAPK3, MDFIC, NCKAP1L, NEDD9, NME1, OSBPL8, PAK2, PDGFB, PDK1, PRKAR2A, PTPN1, RALB, RALBP1, RELN, RORA, S100A12, STAP1, ST…
CWB_Specific	neuron projection development	GO_BiologicalProcess	0.000455256	[ACSL4, ACTR2, ADARB1, APOD, APP, ARHGAP44, ART4, ASAP1, ATF1, B4GALT5, BMP7, BRI3, C21orf91, CA8, CALM1, CAMK2A, CASP3, CDK5R1, CDNF, CFL1, CLMN, CNTN4, CTNNB1, CUX1, CXCR4, CYFIP2, DAB2IP, DBNL, DCDC2, DCLK1, DENND5A, DLG4, DOCK10, DOK2, DPYSL2, EPB41L3, EZR, FBXW7, FBXW8, FOXG1, GAB1, GAB2, GAS7, GRN, IRS2, ITGB1, LLGL1, LRRK2, LYN, MAP1B, MAP1S, MAP2K1, NAP1L1, NCK2, NCKAP1L, NDN, NDNF, NEXN,…
CWB_Specific	negative regulation of intracellular signal transduction	GO_BiologicalProcess	0.000491123	[ADCYAP1R1, AGFG1, AIDA, ARHGAP44, ARRB1, BCL2A1, BCL2L12, BDKRB2, BMP7, CALM1, CAMK2N1, CD44, CNKSR3, DAB2IP, DLG1, DUSP10, DUSP7, EIF3A, EZR, GNA12, GNAI2, GPER1, GTF2H1, HIPK3, ITGB1, KLF6, KLHL31, LITAF, LMO3, LRRK2, LYN, MAPK8IP1, NAP1L1, NCOR1, NDRG1, NRP1, NUP62, PDHX, PHLPP1, PLEKHM2, PRKAA2, PTPN1, RALBP1, RCAN1, RGS2, RHOH, RORA, RPL10, SEC14L1, SNAI2, SOD2, SPRY1, SRI, TANK, TIMP2, TMS…
CWB_Specific	regulation of hydrolase activity	GO_BiologicalProcess	0.000547611	[ABHD5, ADAP2, ADCYAP1R1, AGFG1, APCS, APOBEC3B, APP, ARHGAP1, ARHGAP15, ARHGAP24, ARHGAP30, ARHGAP44, ARHGEF6, ARRB1, ASAP1, ATP1B2, BAK1, BCAS3, BCL2L12, BCL2L13, BEX3, C5AR1, CALM1, CCL14, CD44, CD68, CEP192, CHP2, CNN3, CYCS, CYFIP2, DAB2IP, DLG3, DLG4, DMBT1, DNAJC9, DOCK1, DOCK10, ELK4, EXOSC7, FCRL3, FGD4, FGD5, FGF2, FIS1, GAS6, GNA12, GNAI2, GNAQ, GNAS, GPER1, GPRASP2, GRN, HIP1, IKBKB, …
CWB_Specific	negative regulation of vascular smooth muscle cell proliferation	GO_BiologicalProcess	0.000549076	[CDKN1A, CDKN1B, CNN1, GPER1, IL10, MYOCD, SOD2, TPM1]
CWB_Specific	myosin-light-chain-phosphatase activity	GO_BiologicalProcess	0.000552418	[IKBKB, NCKAP1L, PPP1CB, PPP1R12A, ROCK2]
CWB_Specific	positive regulation of multicellular organismal process	GO_BiologicalProcess	0.000574425	[ACP5, ACTR2, ADA, ADGRA2, AFAP1L2, AGFG1, AKR1B1, AKT3, AMOTL1, ANGPT4, ANO6, APOBEC3B, APP, ATF1, ATXN1L, B4GALT5, BAG1, BCAS3, BCL2A1, BCL3, BECN1, BEND6, BMP7, C21orf91, C5AR1, CA8, CALM1, CDKN1A, CHUK, CMKLR1, CTNNB1, CUX1, CXCR4, CYBB, DAB2IP, DHX33, DLG4, DOCK1, DUSP10, EPAS1, ETF1, EVI2B, EZR, FABP5, FAM49B, FBXW7, FBXW8, FCER1G, FGF18, FGF2, FGG, FGR, FLI1, FOXG1, GAB1, GAS6, GIPC1, GJA1…
CWB_Specific	regulation of protein tyrosine kinase activity	GO_BiologicalProcess	0.000581008	[AFAP1L2, ANGPT4, APP, CBL, DLG3, DLG4, DUSP7, FBXW7, GAS6, LLGL1, NCK2, NEDD9, PAK2, PDGFB, PTPN1, RELN, RPSA, SNX6, SOCS7, STAP1]
CWB_Specific	regulation of innate immune response	GO_BiologicalProcess	0.000581239	[AGFG1, APCS, ARL4C, CAP1, CD209, CHUK, CLP1, CNOT7, DAB2IP, DMBT1, DUSP10, FCER1G, FCRL3, FGG, FGR, GRN, HAVCR2, IFNGR2, IKBKB, IRAK4, ITGB2, JAK1, LBP, LY96, LYN, MAPKAPK2, MAPKAPK3, MYD88, MYO1C, PAK2, PDK1, PIAS2, PIK3AP1, POLR3D, PSMA4, PSMA6, PSMD11, PTAFR, PTPN1, RALBP1, RFTN1, RPSA, SEC14L1, TAB2, TANK, TIFA, TLR8, TNIP3, TP53INP1, UBB, UBE2D1, UBE2V1, VAV1, VSIG4, ZHX2]
CWB_Specific	macrophage activation involved in immune response	GO_BiologicalProcess	0.000582941	[DYSF, GRN, HAVCR2, IL33, LBP, RPSA]
CWB_Specific	cellular response to endogenous stimulus	GO_BiologicalProcess	0.000584722	[ACTR2, AKR1B1, APP, ASNS, ATN1, ATP6V1B2, ATP6V1C1, ATP6V1E2, ATP6V1F, ATP6V1G1, ATP6V1G3, BAG1, BCL2A1, BECN1, BMP7, CA8, CAMK2A, CAPN2, CASP3, CBL, CCDC62, CCND3, CD44, CDK5R1, CHMP5, CLEC3B, CTNNB1, CYBB, DAB2IP, DBNL, DUSP7, EIF4A3, ETF1, EZR, FBN1, FBXO32, FGF18, FGF2, FGR, FIS1, GAB1, GIPC1, GLG1, GLP2R, GNA12, GNAI2, GNAQ, GNAS, GPER1, GPRASP2, HEYL, HIPK2, HNRNPA1, HNRNPM, HYAL1, IL10, I…
CWB_Specific	JNK cascade	GO_BiologicalProcess	0.000586108	[ACP5, AGFG1, AIDA, APP, ARHGEF6, CDC42EP5, DAB2IP, DBNL, DUSP10, DUSP7, GADD45B, GJA1, HIPK2, HIPK3, IL1R1, IRAK4, KLHL31, MAP2K4, MAPK8IP1, MDFIC, MYD88, NCOR1, PHLPP1, PTPN1, RALBP1, RAP2A, RORA, STK24, TAB2, TANK, TIAM1, UBB, UBE2V1, ZEB2]
CWB_Specific	positive regulation of protein phosphorylation	GO_BiologicalProcess	0.000609436	[ACP5, AFAP1L2, AGFG1, AKR1B1, ANGPT4, APP, ARRB1, ATG13, BMP7, C5AR1, CALM1, CCL14, CCND3, CCNK, CD44, CDK5R1, CDKN1A, CDKN1B, CEMIP, CREBL2, CTNNB1, CXCR4, DAB2IP, DBNL, DHX33, DLG1, DLG3, DLG4, DUSP7, EHD4, ELK4, FAM129A, FBXW7, FCRL3, FGF18, FGF2, FGG, GADD45B, GAS6, GDF11, GJA1, GLIPR2, GNAI2, GPER1, GPNMB, HAVCR2, HCLS1, HIPK2, IL18, IL1R1, LLGL1, LRRK2, LYN, MAP2K1, MAP2K4, MAP3K3, MAPK8IP…
CWB_Specific	regulation of response to external stimulus	GO_BiologicalProcess	0.000639344	[ACP5, ADA, ADGRA2, ALOX5AP, ANO6, APCS, APOD, APP, C5AR1, CALM1, CAP1, CCL14, CD180, CDKN1A, CDKN1B, CMKLR1, CXCR4, DMBT1, DUSP10, DYSF, FCER1G, FGF18, FGF2, FGG, FLI1, GALK1, GAS6, GIPC1, GPER1, GRN, HAVCR2, HPSE, IL10, IL18, IL1R1, IL1R2, IL33, ITGB2, LBP, LCP1, LRRK2, LY86, LY96, LYN, MAP2K1, MCPH1, MMP24, MYD88, NAP1L1, NAPEPLD, NCKAP1L, NRP1, OSMR, PDGFB, PIK3AP1, PLEKHM2, PSMA6, PTGIS, RAC…
CWB_Specific	regulation of cell shape	GO_BiologicalProcess	0.000639475	[ARHGAP15, CDC42EP5, CFDP1, DLG1, EPB41L3, EZR, FBLIM1, FGD4, FGD5, FGR, GNA12, ITGB2, MSN, PALM2, RDX, RFTN1, RHOH, RHOQ, RND1, RPL10, S100A13, SEPT7, SH3KBP1, TPM1]
CWB_Specific	cellular response to hormone stimulus	GO_BiologicalProcess	0.000666332	[AKR1B1, ASNS, ATN1, ATP6V1B2, ATP6V1C1, ATP6V1E2, ATP6V1F, ATP6V1G1, ATP6V1G3, BAG1, BCL2A1, BMP7, CAMK2A, CCDC62, CCND3, CDK5R1, CTNNB1, ETF1, FBN1, FBXO32, FGR, GAB1, GLP2R, GNA12, GNAI2, GNAQ, GNAS, GPER1, HEYL, IL10, IRS2, KLF9, LBH, LCP1, LMO2, LMO3, LYN, MAX, MSN, MSX2, MYO1C, MYO5A, NCOR1, NR2F1, NR2F2, NR4A1, NUP62, OSBPL8, OXTR, PDK1, PIAS2, PID1, PIK3R3, PLEKHM2, PPAT, PPP1R9B, PRKAA2,…
CWB_Specific	negative regulation of multicellular organismal process	GO_BiologicalProcess	0.00071342	[ACP5, ADA, AGFG1, ANGPT4, APCS, APOD, APP, ARRB1, ASAP1, ATN1, BAG1, BCL3, BMP7, BRI3, CDC73, CDK5R1, CDKN1B, CMKLR1, CNTN4, COL5A1, CTNNB1, DAAM2, DAB2IP, DENND5A, DTX1, DUSP10, EIF4A3, ETF1, EZR, FBN1, FBXW7, FGF2, FGG, FOXG1, FXN, G6PD, GAS6, GDF11, GNAI2, GNAS, GPNMB, GRN, GTF2H1, GUCY1A1, HAVCR2, HPSE, IL10, IL1R2, IL33, KLF13, LBP, LRRK2, LSM1, LYN, MIB1, MSX2, MYO1C, MYOCD, NAP1L1, NCKAP1…
CWB_Specific	intracellular protein transport	GO_BiologicalProcess	0.000733366	[ADARB1, AGFG1, AKAP12, AP1S1, AP2M1, AP3M2, APOD, ARCN1, ARHGAP44, ARL4C, ASNA1, ATG13, ATN1, AZIN1, BCAS3, C11orf58, CDC40, CDK5R1, CEMIP, CHP2, CLTA, COPZ1, DNM1, DYNLT3, EIF3A, EIF4A3, FBXW7, FIS1, GABARAP, GAS6, GIPC1, GLE1, HCLS1, HIP1, HPSE, HSPB11, IFT22, IPO11, ITGB2, KPNA2, LCP1, LRRK2, MAK, MDFIC, MYO1C, NCBP2, NPM1, NR2F2, NUP62, NXT2, PEX12, PKIA, PKIG, PLEKHM2, PMM1, PPP1R8, PTPN1, …
CWB_Specific	neutrophil activation	GO_BiologicalProcess	0.000736598	[ACTR2, ADA2, ANO6, ARPC5, ATP6V1C1, BRI3, C5AR1, CAP1, CD44, CD53, CD68, CD93, CFP, CKAP4, CMTM6, COLEC10, COTL1, CRACR2A, CRISPLD2, CTSD, CYBB, DBNL, DOK3, DSN1, DYNC1LI1, ELK4, FABP5, FCER1G, FGL2, FGR, GLB1, GLIPR1, GRN, HACD1, HPSE, IL18, ITGB2, KCMF1, LYZ, MMP24, NCKAP1L, NFAM1, OSTF1, PGAM1, PIGR, PREX1, PSMD11, PTAFR, PTPRB, RAB18, RAB3D, RAB5C, RAP1B, RCAN1, RPSA, S100A12, SLPI, SNAP23, …
CWB_Specific	response to growth factor	GO_BiologicalProcess	0.000744698	[ADGRA2, AGFG1, APP, ATN1, BECN1, BMP7, CA8, CASP3, CBL, CD44, CLEC3B, CNKSR3, CTNNB1, CYFIP2, DAB2IP, DUSP7, EHD4, EIF4A3, ETF1, FBN1, FGF18, FGF2, GAB1, GAS6, GIPC1, GLG1, GNA12, GPRASP2, HEYL, HIPK2, HNRNPA1, HNRNPM, HYAL1, IL10, IREB2, MAPKAPK2, MSX2, MYO1C, MYOCD, NAP1L1, NCBP2, NCL, NDN, NR4A1, NRP1, ONECUT1, PDGFB, PDK1, PLEKHM2, PPP1R9B, PRKCB, PTPN1, RALBP1, RASL11B, RBPJ, RDX, RFTN1, RO…
CWB_Specific	inflammatory response	GO_BiologicalProcess	0.000781831	[ACKR2, ACP5, ADA, ADORA3, AFAP1L2, ALOX5AP, ANO6, APCS, APOD, APP, ASAP1, BDKRB2, C5AR1, CCL14, CD163, CD180, CD44, CD68, CHUK, CMKLR1, CRP, CXCR4, CYBB, DAB2IP, DUSP10, FCER1G, FLI1, GIPC1, GPER1, GRN, HAVCR2, HYAL1, IKBKB, IL10, IL18, IL1R1, IL1R2, IL33, ITGB2, LBP, LCP1, LRRK2, LY86, LY96, LYN, LYZ, MAPKAPK2, MCPH1, MMP24, MYD88, MYLK, MYO1C, NAPEPLD, NFAM1, OSMR, PIK3AP1, PPP1R12A, PSMA6, PT…
CWB_Specific	immune response-regulating signaling pathway	GO_BiologicalProcess	0.000809131	[ACTR2, ADA, AGFG1, ARL4C, ARPC5, C5AR1, CALM1, CAP1, CD209, CHUK, CLP1, CMKLR1, CYFIP2, DAB2IP, DMBT1, DOCK1, DUSP7, EZR, FCER1G, FCRL3, FGG, FGR, FYB1, GAB2, GTF2H1, HAVCR2, IKBKB, IKZF1, IRAK4, ITGB2, LBP, LPXN, LY96, LYN, MAP2K4, MAPKAPK2, MAPKAPK3, MYD88, MYO1C, NAP1L1, NCKAP1L, NFAM1, NFATC2, PAK2, PDK1, PIAS2, PIGR, PIK3AP1, PLCL2, PRKCB, PSMA4, PSMA6, PSMD11, PTAFR, RALBP1, RC3H1, RFTN1, …
CWB_Specific	activation of innate immune response	GO_BiologicalProcess	0.000824565	[AGFG1, ARL4C, CAP1, CD209, CHUK, CLP1, DAB2IP, DMBT1, FCER1G, FCRL3, FGG, HAVCR2, IKBKB, IRAK4, ITGB2, LBP, LY96, LYN, MAPKAPK2, MAPKAPK3, MYD88, PAK2, PDK1, PIAS2, PIK3AP1, PSMA4, PSMA6, PSMD11, PTAFR, RALBP1, RFTN1, RPSA, SEC14L1, TAB2, TANK, TIFA, TLR8, TNIP3, TP53INP1, UBB, UBE2D1, UBE2V1, ZHX2]
CWB_Specific	negative regulation of protein serine/threonine kinase activity	GO_BiologicalProcess	0.000882736	[ADCYAP1R1, AIDA, BMP7, CASP3, CDKN1A, CDKN1B, CLP1, DAB2IP, DUSP10, DUSP7, HIPK3, KLF6, LYN, MAPK8IP1, MYOCD, NDRG1, NR2F2, NUP62, PKIA, PKIG, PLEKHM2, PRKAR2A, PTPN1, RGS2, SPRY1]
CWB_Specific	regulation of protein serine/threonine kinase activity	GO_BiologicalProcess	0.000894513	[ACP5, ADCYAP1R1, AGFG1, AIDA, ARRB1, ATN1, BMP7, C5AR1, CALM1, CASP3, CCND3, CCNK, CDK5R1, CDKN1A, CDKN1B, CEMIP, CLP1, CXCR4, DAB2IP, DBNL, DUSP10, DUSP7, FGF18, FGF2, GADD45B, GJA1, GTF2H1, HIPK3, KLF6, LRRK2, LYN, MAP2K1, MAP2K4, MAP3K3, MAPK8IP1, MAPKAPK2, MAPKAPK3, MDFIC, MYOCD, NDRG1, NR2F2, NUP62, PDGFB, PKIA, PKIG, PLEKHM2, PRKAR2A, PTPN1, RALB, RALBP1, RGS2, RORA, S100A12, SPRY1, STK24,…
CWB_Specific	cortical cytoskeleton organization	GO_BiologicalProcess	0.000922251	[DAB2IP, DLG1, DLG4, EPB41L3, EZR, FMNL2, IKBKB, LLGL1, NAP1L1, NCKAP1L, RHOQ, ROCK2, TLN1]
CWB_Specific	angiogenesis	GO_BiologicalProcess	0.000945506	[ADGRA2, AKT3, AMOTL1, ANGPT4, APOBEC3B, APOD, ARHGAP24, ATN1, BCAS3, C5AR1, CTNNB1, CYBB, DAB2IP, DYSF, EPAS1, FBXW7, FGF18, FGF2, FLI1, GAB1, GPNMB, GRN, HIPK2, HPSE, HYAL1, IL10, IL18, ITGB1, ITGB2, JAK1, MAP3K3, MMP2, NAP1L1, NCL, NDNF, NR4A1, NRP1, PDK1, PIK3R3, PRKCB, PTGIS, PTPRB, RAMP1, RBPJ, ROCK2, RORA, RPL10, RUNX1, SERPINE1, SLPI, SMAD1, SRF, TBX20, TCF4, TGFBI, TGFBR2, TNFSF12, VASH1]
CWB_Specific	granulocyte activation	GO_BiologicalProcess	0.000947743	[ACTR2, ADA2, ANO6, ARPC5, ATP6V1C1, BRI3, C5AR1, CAP1, CD44, CD53, CD68, CD93, CFP, CKAP4, CMTM6, COLEC10, COTL1, CRACR2A, CRISPLD2, CTSD, CYBB, DBNL, DOK3, DSN1, DYNC1LI1, ELK4, FABP5, FCER1G, FGL2, FGR, GLB1, GLIPR1, GRN, HACD1, HPSE, IL18, ITGB2, KCMF1, LYZ, MMP24, NCKAP1L, NFAM1, OSTF1, PGAM1, PIGR, PREX1, PSMD11, PTAFR, PTPRB, RAB18, RAB3D, RAB5C, RAP1B, RCAN1, RPSA, S100A12, SLPI, SNAP23, …
CWB_Specific	cellular response to lipid	GO_BiologicalProcess	0.000973906	[AKR1B1, BAG1, BCL2A1, BMP7, CA8, CAPN2, CCDC62, CD180, CD68, CDC73, CHMP5, CTNNB1, DAB2IP, ETF1, FBXO32, FIS1, GNA12, GNAS, GPER1, HAVCR2, HEYL, IL10, IL18, IL1R1, IREB2, KLF9, LBH, LBP, LCP1, LITAF, LMO3, LY86, LY96, LYN, MRC1, MSN, MSX2, MYD88, NCOR1, NME1, NR2F1, NR2F2, NR4A1, PDK3, PIAS2, PID1, PLEKHM2, PPP1R9B, PRKAA2, PTAFR, RAN, ROCK2, RORA, RPSA, RUNX1, SERPINE1, SMOX, SNAI2, SPP1, STAP1…
CWB_Specific	regulation of neuron differentiation	GO_BiologicalProcess	0.000980443	[ACTR2, APP, ARHGAP44, ASAP1, ATF1, BAG1, BEND6, BMP7, BRI3, C21orf91, CA8, CALM1, CDK5R1, CFL1, CNTN4, CUX1, DAB2IP, DENND5A, DLG4, DPYSL2, DTX1, FBXW7, FBXW8, FOXG1, GDF11, GIPC1, GJA1, GRN, HEYL, LLGL1, LRRK2, LSM1, LYN, MAP1B, MAP2K1, MIB1, NAP1L1, NDNF, NME1, NR2F1, NRP1, NTN1, OLFM1, PBX1, PREX1, PTPN9, RAP2A, RELN, RGS2, RPL10, RPL9, RTN4RL2, SEMA3F, SEMA5B, SKIL, SNAP25, SNX3, SPP1, SRF, …
CWB_Specific	supramolecular fiber organization	GO_BiologicalProcess	0.00102211	[ACTR2, ADD2, AGFG1, APOBEC3B, APP, ARPC5, ARRB1, CA8, CAP1, CAPZB, CARMIL1, CDC42EP5, CDK5R1, CDKN1B, CEP192, CFL1, COL5A1, COTL1, CRIPT, DES, DLG1, EZR, GAS7, GMFB, HACD1, HCLS1, HIP1, HYAL1, ITGB1, LCP1, MAP1B, MAP1S, MICAL2, MYL9, MYLK, MYO1C, NAP1L1, NCK2, NCKAP1L, NDRG1, NEDD9, NRP1, P4HA1, PFN1, PGM5, PHACTR1, PLEKHM2, PPP1R3D, PPP1R9B, PREX1, PSTPIP2, RAC2, RALBP1, RDX, RHOH, RHOQ, RIN2, …
CWB_Specific	actin polymerization or depolymerization	GO_BiologicalProcess	0.00103513	[ACTR2, ADD2, APOBEC3B, ARPC5, CAP1, CAPZB, CARMIL1, CDC42EP5, CFL1, DLG1, GAS7, GMFB, HACD1, HCLS1, HYAL1, MICAL2, MYO1C, NAP1L1, NCK2, NCKAP1L, PFN1, PPP1R9B, PREX1, PSTPIP2, RDX, SERPINB8, TMOD3, TMSB10, TMSB4X, TWF2, YWHAQ]
CWB_Specific	neutrophil degranulation	GO_BiologicalProcess	0.00111956	[ACTR2, ADA2, ANO6, ARPC5, ATP6V1C1, BRI3, C5AR1, CAP1, CD44, CD53, CD68, CD93, CFP, CKAP4, CMTM6, COLEC10, COTL1, CRACR2A, CRISPLD2, CTSD, CYBB, DBNL, DOK3, DSN1, DYNC1LI1, ELK4, FABP5, FCER1G, FGL2, FGR, GLB1, GLIPR1, GRN, HACD1, HPSE, ITGB2, KCMF1, LYZ, MMP24, NCKAP1L, NFAM1, OSTF1, PGAM1, PIGR, PSMD11, PTAFR, PTPRB, RAB18, RAB3D, RAB5C, RAP1B, RCAN1, RPSA, S100A12, SLPI, SNAP23, SNAP25, TCN1,…
CWB_Specific	regulation of protein localization	GO_BiologicalProcess	0.00111973	[ABHD17C, ACP5, AKR1B1, AP2M1, APOD, ARHGAP44, ARRB1, ATG13, AZIN1, BCAS3, C11orf96, CA8, CDK5R1, CDKN1A, CEMIP, CHP2, CHUK, CRIPT, CRP, CTNNB1, DCLK1, DCLK2, DLG1, DOC2B, DPH3, EZR, FBLIM1, FBXW7, FCER1G, FGG, FGR, FIS1, FRMD4A, GAS6, GNAI2, GNAS, GPER1, GTF2H1, HAVCR2, HCLS1, IKZF1, IL10, IL1R2, IL33, IRS2, ITGB1, ITGB2, KCNS3, LCP1, LRRK2, LYN, MDFIC, MSN, MYO1C, NUP62, PDHX, PDK1, PID1, PKIA,…
CWB_Specific	positive regulation of transferase activity	GO_BiologicalProcess	0.00112771	[ACP5, AFAP1L2, AGFG1, ANGPT4, ARRB1, ARRDC4, ATG13, C5AR1, CALM1, CCND3, CCNK, CD44, CDK5R1, CDKN1A, CDKN1B, CEMIP, CTNNB1, CXCR4, DAB2IP, DBNL, DLG1, DLG3, DLG4, DUSP7, FBXW7, FGF18, FGF2, FGR, GADD45B, GAS6, GJA1, HMBOX1, IL18, ITSN1, LLGL1, LMO4, LRRK2, LYN, MAP2K1, MAP2K4, MAP3K3, MAPKAPK2, MAPKAPK3, MDFIC, NCKAP1L, NEDD9, NME1, OSBPL8, PAK2, PDGFB, PDK1, PRKAR2A, PTPN1, RALB, RALBP1, RELN, …
CWB_Specific	establishment of organelle localization	GO_BiologicalProcess	0.0011474	[ACTR2, AP3M2, AQP6, BECN1, C11orf58, C12orf4, CALM1, CAMK2A, CBL, CHMP5, CLMN, CTNNB1, DLG1, DLG4, DNM1, DOC2B, DPYSL2, EIF3A, EZR, FCER1G, FGR, GAB2, GEM, GIPC1, LLGL1, LRRK2, LYN, MAP1B, MAP1S, MCPH1, MILR1, MREG, MYO1C, MYO5A, NPM1, NTN1, NUP62, PDK1, PRKCB, RAC2, RAN, RAP1B, S100A13, SEC24C, SLC7A8, SNAP23, SNAP25, SNX4, SPRY1, STX11, STX3, STXBP5L, TRIM58, UBB, UBE2B, YKT6]
CWB_Specific	striated muscle cell differentiation	GO_BiologicalProcess	0.00118295	[ARRB1, BAG1, BHLHA15, CA8, CAPN2, CASP3, CD53, CDKN1A, CHUK, COTL1, DYSF, FBXO22, G6PD, GJA1, GPRASP2, ITGB1, MAK, MAP2K4, MYL9, MYLK, MYMK, MYOCD, NFATC2, NLN, PGM5, RBPJ, RCAN1, RGS2, RPL10, RPL9, SGCB, SGCD, SMOX, SRF, TMOD3, TNFSF14, TP53INP1, TPM1]
CWB_Specific	generation of neurons	GO_BiologicalProcess	0.00121112	[ACSL4, ACTR2, ADARB1, AHI1, APOD, APP, ARHGAP44, ART4, ASAP1, ATF1, B4GALT5, BAG1, BECN1, BEND6, BMP7, BRI3, C21orf91, C5AR1, CA8, CALM1, CAMK2A, CASP3, CDK5R1, CDKN1A, CDNF, CFL1, CLMN, CNTN4, CTNNB1, CUX1, CXCR4, CYFIP2, DAAM2, DAB2IP, DBNL, DCDC2, DCLK1, DCLK2, DENND5A, DLG4, DOCK10, DOK2, DPYSL2, DTX1, DUSP10, ELK4, EPB41L3, EZR, FBXW7, FBXW8, FOXG1, GAB1, GAB2, GAS6, GAS7, GDF11, GIGYF2, GI…
CWB_Specific	lysosome localization	GO_BiologicalProcess	0.00122767	[C12orf4, CBL, FCER1G, FGR, GAB2, LYN, MILR1, PDK1, PLEKHM2, RAC2, S100A13, SLC7A8, SNAP23, SNX4]
CWB_Specific	neutrophil activation involved in immune response	GO_BiologicalProcess	0.00123575	[ACTR2, ADA2, ANO6, ARPC5, ATP6V1C1, BRI3, C5AR1, CAP1, CD44, CD53, CD68, CD93, CFP, CKAP4, CMTM6, COLEC10, COTL1, CRACR2A, CRISPLD2, CTSD, CYBB, DBNL, DOK3, DSN1, DYNC1LI1, ELK4, FABP5, FCER1G, FGL2, FGR, GLB1, GLIPR1, GRN, HACD1, HPSE, ITGB2, KCMF1, LYZ, MMP24, NCKAP1L, NFAM1, OSTF1, PGAM1, PIGR, PSMD11, PTAFR, PTPRB, RAB18, RAB3D, RAB5C, RAP1B, RCAN1, RPSA, S100A12, SLPI, SNAP23, SNAP25, TCN1,…
CWB_Specific	response to nitrogen compound	GO_BiologicalProcess	0.00132055	[ACTR2, ADA, AKR1B1, APP, ASAP1, ASNS, ATN1, ATP6V1B2, ATP6V1C1, ATP6V1E2, ATP6V1F, ATP6V1G1, ATP6V1G3, BMP7, C5AR1, CALM1, CAMK2A, CAPN2, CASP3, CCND3, CD68, CDK5R1, CDKN1A, CDKN1B, CFL1, CHMP5, CHUK, CLP1, CTNNB1, CYBB, DBNL, DNM1, DPYSL2, EIF3A, ETF1, EZR, FABP3, FBN1, FCER1G, FIS1, FOXRED2, GAB1, GLP2R, GNAI2, GNAQ, GNAS, GPER1, GSPT1, GUCY1B1, HLCS, IL10, IREB2, IRS2, ITGB1, ITGB2, LCP1, LRR…
CWB_Specific	vascular smooth muscle cell proliferation	GO_BiologicalProcess	0.00134807	[ADAMTS1, CDKN1A, CDKN1B, CNN1, FGF2, GNAI2, GPER1, IL10, MMP2, MYOCD, PDGFB, SOD2, TPM1]
CWB_Specific	regulation of vascular smooth muscle cell proliferation	GO_BiologicalProcess	0.00134807	[ADAMTS1, CDKN1A, CDKN1B, CNN1, FGF2, GNAI2, GPER1, IL10, MMP2, MYOCD, PDGFB, SOD2, TPM1]
CWB_Specific	positive regulation of RNA metabolic process	GO_BiologicalProcess	0.00135656	[ACOT7, ACTA2, ACTG2, ACTR2, ADARB1, AFAP1L2, AGFG1, AHI1, AKR1B1, APP, ARNT2, ARRB1, ASXL2, ATF1, ATN1, BAG1, BCAS3, BCL2L12, BCL3, BHLHA15, BMP7, C11orf58, CA8, CCDC62, CCNK, CDC73, CHP2, CHUK, CHURC1, CNOT6L, CNOT7, COTL1, CREBL2, CRP, CTNNB1, DAB2IP, DHX33, DTX1, EAPP, EBF4, EIF2S1, ELK4, ELOC, EPAS1, ERG, ETF1, ETS2, EXOSC7, FBXW7, FGF2, FGR, FLI1, GIGYF2, GPER1, GTF2H1, HCLS1, HEYL, HIPK2, …
CWB_Specific	positive regulation of transport	GO_BiologicalProcess	0.00137115	[ADCYAP1R1, AHI1, ANO6, AP2M1, ARRB1, ATG13, ATN1, ATP1B2, AZIN1, BAK1, BCAS3, CA8, CALM1, CAMK2A, CBL, CBLL1, CCL14, CDK5R1, CEMIP, CHP2, CHUK, CNKSR3, CRACR2A, CREBL2, DAB2IP, DLG1, DNM1, DOC2B, DPYSL2, EHD3, ERG, EZR, FABP3, FBXW7, FCER1G, FGG, FGR, FIS1, FRMD4A, G6PD, GAB2, GAS6, GNAI2, GPER1, GPNMB, HAVCR2, HCLS1, HIP1, IKZF1, IL10, IL33, IRS2, ITGB2, LCP1, LRRK2, MIB1, MSN, MYLK, MYO1C, NCB…
CWB_Specific	positive regulation of DNA-binding transcription factor activity	GO_BiologicalProcess	0.00137446	[ACP5, AGFG1, AKR1B1, APP, CAMK2A, CHUK, CTNNB1, DHX33, HCLS1, HIPK2, IKBKB, IL10, IL18, IRAK4, ITGB2, MYD88, MYOCD, NFAM1, NPM1, PRKCB, PSMA6, RALBP1, RELN, RORA, S100A12, SMOX, SRF, STK24, TAB2, TAF15, TANK, TERF2IP, TRIM14, TRIM38, UBB, UBE2V1, YWHAQ]
CWB_Specific	positive regulation of transcription, DNA-templated	GO_BiologicalProcess	0.00137501	[ACOT7, ACTA2, ACTG2, ACTR2, AFAP1L2, AGFG1, AHI1, AKR1B1, APP, ARNT2, ARRB1, ASXL2, ATF1, BAG1, BCAS3, BCL2L12, BCL3, BHLHA15, BMP7, C11orf58, CCDC62, CCNK, CDC73, CHP2, CHUK, CHURC1, CNOT7, COTL1, CREBL2, CRP, CTNNB1, DAB2IP, DHX33, EAPP, EBF4, EIF2S1, ELK4, ELOC, EPAS1, ERG, ETS2, EXOSC7, FBXW7, FGF2, FGR, FLI1, GPER1, GTF2H1, HCLS1, HEYL, HIPK2, HMBOX1, HOXB4, HOXB7, HPSE, IKBKB, IKZF1, IL10,…
CWB_Specific	production of molecular mediator involved in inflammatory response	GO_BiologicalProcess	0.00137583	[ALOX5AP, APOD, DUSP10, FCER1G, GRN, IL1R2, LBP, LYN, MYD88, RNF2, RPSA, SERPINE1, SNAP23, SNX4]
CWB_Specific	MyD88-independent toll-like receptor signaling pathway	GO_BiologicalProcess	0.0013881	[AGFG1, CAP1, CHUK, IKBKB, LY96, RALBP1, TANK, TNIP3, UBB, UBE2D1]
CWB_Specific	cellular defense response	GO_BiologicalProcess	0.00141016	[ACKR2, APCS, BECN1, C5AR1, CD300C, DCDC2, ITGB1, LBP, LY96, RAB23, RPSA, ZNF148]
CWB_Specific	immune response-activating signal transduction	GO_BiologicalProcess	0.00143292	[ACTR2, ADA, AGFG1, ARL4C, ARPC5, C5AR1, CAP1, CD209, CHUK, CLP1, CMKLR1, CYFIP2, DAB2IP, DMBT1, DOCK1, DUSP7, EZR, FCER1G, FCRL3, FGG, FGR, FYB1, GTF2H1, HAVCR2, IKBKB, IKZF1, IRAK4, ITGB2, LBP, LPXN, LY96, LYN, MAPKAPK2, MAPKAPK3, MYD88, MYO1C, NAP1L1, NCKAP1L, NFAM1, NFATC2, PAK2, PDK1, PIAS2, PIK3AP1, PLCL2, PRKCB, PSMA4, PSMA6, PSMD11, PTAFR, RALBP1, RC3H1, RFTN1, RPSA, RUNX1, SEC14L1, SLC7A…
CWB_Specific	regulation of neurogenesis	GO_BiologicalProcess	0.00147696	[ACTR2, APP, ARHGAP44, ASAP1, ATF1, BAG1, BEND6, BMP7, BRI3, C21orf91, C5AR1, CA8, CALM1, CAMK2A, CDK5R1, CDKN1A, CFL1, CNTN4, CTNNB1, CUX1, CXCR4, DAAM2, DAB2IP, DENND5A, DLG4, DPYSL2, DTX1, DUSP10, FBXW7, FBXW8, FOXG1, GDF11, GIPC1, GJA1, GPER1, GRN, HEYL, LLGL1, LRRK2, LSM1, LYN, MAP1B, MAP2K1, MIB1, NAP1L1, NDNF, NME1, NR2F1, NRP1, NTN1, OLFM1, PBX1, PLEKHM2, PREX1, PTPN9, RAP2A, RELN, RGS2, …
CWB_Specific	regulation of MAP kinase activity	GO_BiologicalProcess	0.00148064	[ACP5, ADCYAP1R1, AGFG1, AIDA, ARRB1, ATN1, BMP7, C5AR1, CDKN1A, CXCR4, DAB2IP, DBNL, DUSP10, DUSP7, FGF18, FGF2, GADD45B, GJA1, HIPK3, KLF6, LRRK2, LYN, MAP2K1, MAP2K4, MAP3K3, MAPK8IP1, MAPKAPK2, MAPKAPK3, MDFIC, NDRG1, NUP62, PDGFB, PLEKHM2, PTPN1, RALBP1, RGS2, RORA, S100A12, SPRY1, TAB2, TANK, TIAM1, UBB, UBE2V1, ZEB2, ZHX2]
CWB_Specific	neutrophil mediated immunity	GO_BiologicalProcess	0.00148206	[ACTR2, ADA2, ANO6, ARPC5, ATP6V1C1, BRI3, C5AR1, CAP1, CD44, CD53, CD68, CD93, CFP, CKAP4, CMTM6, COLEC10, COTL1, CRACR2A, CRISPLD2, CTSD, CYBB, DBNL, DOK3, DSN1, DYNC1LI1, ELK4, FABP5, FCER1G, FGL2, FGR, GLB1, GLIPR1, GRN, HACD1, HPSE, IRAK4, ITGB2, KCMF1, LYZ, MMP24, NCKAP1L, NFAM1, OSTF1, PGAM1, PIGR, PSMD11, PTAFR, PTPRB, RAB18, RAB3D, RAB5C, RAP1B, RCAN1, RPSA, S100A12, SLPI, SNAP23, SNAP25…
CWB_Specific	organelle localization	GO_BiologicalProcess	0.00148341	[ACTR2, ADARB1, AHI1, AP3M2, AQP6, ARCN1, AZIN1, BECN1, BHLHA15, C11orf58, C12orf4, CALM1, CAMK2A, CBL, CDKN1A, CEP192, CHMP5, CLMN, CTNNB1, DAB2IP, DLG1, DLG4, DNM1, DOC2B, DPYSL2, EIF3A, ELK4, EXOC6B, EXOC8, EZR, FCER1G, FGR, GAB2, GEM, GIPC1, LLGL1, LRRK2, LYN, MAP1B, MAP1S, MCPH1, MILR1, MREG, MYO1C, MYO5A, NPM1, NTN1, NUP62, PDK1, PLEKHM2, POLR2M, PRKCB, RAB3D, RAB8B, RAC2, RALB, RAN, RAP1B,…
CWB_Specific	neuron development	GO_BiologicalProcess	0.00156976	[ACSL4, ACTR2, ADARB1, AHI1, APOD, APP, ARHGAP44, ART4, ASAP1, ATF1, B4GALT5, BECN1, BMP7, BRI3, C21orf91, CA8, CALM1, CAMK2A, CASP3, CDK5R1, CDNF, CFL1, CLMN, CNTN4, CTNNB1, CUX1, CXCR4, CYFIP2, DAB2IP, DBNL, DCDC2, DCLK1, DCLK2, DENND5A, DLG4, DOCK10, DOK2, DPYSL2, ELK4, EPB41L3, EZR, FBXW7, FBXW8, FOXG1, GAB1, GAB2, GAS7, GRN, IRS2, ITGB1, LLGL1, LRRK2, LYN, MAP1B, MAP1S, MAP2K1, NAP1L1, NCK2,…
CWB_Specific	negative regulation of developmental growth	GO_BiologicalProcess	0.00157187	[AGFG1, CDK5R1, CDKN1A, CDKN1B, DUSP10, FXN, G6PD, GNAS, NAP1L1, NRP1, NTN1, RALBP1, RGS2, SEMA3F, SEMA5B, SPP1, STK24, TGFBR2, WWC1, WWC3]
CWB_Specific	molecular function regulator	GO_BiologicalProcess	0.00157532	[ACP5, ADA2, ADAP2, AFAP1L2, AGFG1, ALOX5AP, ANGPT4, APOBEC3B, APP, ARHGAP1, ARHGAP15, ARHGAP24, ARHGAP30, ARHGAP44, ARHGEF6, ARRB1, ASAP1, ATG13, ATP1B2, AZIN1, BAG1, BCAS3, BCL2L13, BEX3, BMP7, CALM1, CAMK2N1, CASP3, CCL14, CCND3, CCNK, CD68, CDK5R1, CDKN1A, CDKN1B, CDNF, CLP1, COLEC10, DAB2IP, DBNL, DENND2A, DENND2D, DENND5A, DENND5B, DLG1, DLG4, DMBT1, DOCK1, DOCK10, DYNLT3, EIF2S1, ELK4, EXO…
CWB_Specific	regulation of ERBB signaling pathway	GO_BiologicalProcess	0.00162064	[AFAP1L2, APP, ART4, ATN1, C11orf96, CBL, DAB2IP, FBXW7, GPER1, HIP1, NCK2, NUP62, RBPJ, SH3KBP1, SNX6, SOCS7, SPRY1, STAM2]
CWB_Specific	regulation of inflammatory response	GO_BiologicalProcess	0.00162394	[ACP5, ADA, ALOX5AP, APCS, APOD, APP, C5AR1, CCL14, DUSP10, FCER1G, FLI1, GIPC1, GPER1, GRN, IL10, IL18, IL1R1, IL1R2, IL33, ITGB2, LBP, LCP1, LRRK2, LYN, MCPH1, MYD88, NAPEPLD, OSMR, PIK3AP1, PSMA6, PTGIS, RNF2, RORA, RPL10, RPSA, S100A12, SERPINE1, SNX4, STAP1, TGM2, TMSB4X, VPS35, WFDC1]
CWB_Specific	cell part morphogenesis	GO_BiologicalProcess	0.00165862	[ACTR2, ADARB1, APP, ARHGAP44, ART4, B4GALT5, BMP7, CALM1, CAMK2A, CD44, CDK5R1, CFL1, CNTN4, CTNNB1, CUX1, CXCR4, CYFIP2, DAB2IP, DBNL, DCDC2, DCLK1, DLG4, DOCK10, DOK2, DPYSL2, EPB41L3, EZR, FBXW7, FBXW8, FIS1, FOXG1, GAB1, GAB2, GAS7, IRS2, ITGB1, LLGL1, LRRK2, MAP1B, MAP1S, MAP2K1, NAP1L1, NCKAP1L, NDN, NEXN, NRP1, NTN1, NTN4, OLFM1, PALLD, PID1, RAC2, RAP2A, RELN, RPL10, RPL9, SEMA3F, SEMA5B…
CWB_Specific	hematopoietic or lymphoid organ development	GO_BiologicalProcess	0.00171139	[ACKR2, ACP5, ADA, ADD2, AGFG1, ALAS2, APCS, APP, ATXN1L, BAK1, BCL3, BPGM, CASP3, CDC73, CTNNB1, DOCK1, DOCK10, DTX1, DUSP10, EIF3A, EPAS1, ETF1, EVI2B, FBN1, FBXW7, FCER1G, FCRL3, FLI1, G6PD, GAB2, GAS6, GLB1, GNAS, GTF2H1, HCLS1, HIPK2, HOXB4, HOXB7, IKZF1, IL10, IL18, IREB2, ITGB1, KAT6A, KLF13, KLF6, LMO2, LMO4, LYN, MAP2K1, MYL9, MYO1C, NAP1L1, NCKAP1L, NFAM1, NFATC2, NME1, NR2F2, ONECUT1, …
CWB_Specific	receptor metabolic process	GO_BiologicalProcess	0.00171731	[AHI1, AP2M1, ARRB1, BECN1, CCL14, CHMP5, CLTA, DAB2IP, DLG4, DNM1, EHD3, EZR, FCER1G, GRK3, IL10, ITGB1, ITGB2, LLGL1, NAP1L1, NRP1, PTPN1, RAMP1, SNAP25, TBC1D16, USP46, VAMP3, VLDLR]
CWB_Specific	erythrocyte homeostasis	GO_BiologicalProcess	0.00174288	[ALAS2, BPGM, CASP3, EPAS1, ETF1, FLI1, G6PD, HCLS1, HIPK2, IKZF1, IREB2, KLF13, LYN, NCKAP1L, PTBP3, SPI1, SRF, TGFBR3, TMOD3, TRIM58, YWHAQ]
CWB_Specific	regulation of intracellular protein transport	GO_BiologicalProcess	0.00176055	[APOD, ARHGAP44, ATG13, AZIN1, BCAS3, CDK5R1, CEMIP, CHP2, FBXW7, FIS1, GAS6, HCLS1, ITGB2, LCP1, LRRK2, MDFIC, MYO1C, NUP62, PKIA, PKIG, PLEKHM2, PTPN1, RAB23, RAC2, RAN, RNF2, SAE1, SMOX, TCF4, TOX4, UHMK1, USP46, YWHAQ]
CWB_Specific	muscle cell differentiation	GO_BiologicalProcess	0.00177281	[ARRB1, BAG1, BHLHA15, CA8, CAPN2, CASP3, CD53, CDKN1A, CHUK, COTL1, CTNNB1, DYSF, FBXO22, G6PD, GJA1, GPER1, GPRASP2, ITGB1, MAK, MAP2K4, MYL9, MYLK, MYMK, MYOCD, NFATC2, NLN, PDGFB, PGM5, RBPJ, RCAN1, RGS2, RORA, RPL10, RPL9, SETD3, SGCB, SGCD, SMOX, SOD2, SRF, TMOD3, TNFSF14, TP53INP1, TPM1]
CWB_Specific	myeloid cell homeostasis	GO_BiologicalProcess	0.00178425	[ALAS2, BAK1, BPGM, CASP3, EPAS1, ETF1, FCER1G, FLI1, G6PD, HCLS1, HIPK2, IKZF1, IREB2, KLF13, LYN, NCKAP1L, PTBP3, RNF2, SPI1, SRF, TGFBR3, TMOD3, TRIM58, YWHAQ]
CWB_Specific	response to oxygen levels	GO_BiologicalProcess	0.00178491	[ADA, ALAS2, ANGPT4, APOBEC3B, ARNT2, ATP6V1C1, ATP6V1G1, BECN1, BMP7, CA8, CAPN2, CASP3, CBL, CDKN1A, CDKN1B, CLCA1, CXCR4, CYBB, ELOC, EPAS1, ETF1, FIS1, FLI1, HIPK2, IREB2, MMP2, MYOCD, NDNF, NDRG1, OXTR, PDK1, PDK3, PSMA4, PSMA6, PSMD11, PTGIS, RBPJ, ROCK2, RORA, RYR2, SLPI, SRF, STC1, TGFBR2, TGFBR3, UBB, UCP2, ZHX2]
CWB_Specific	erythrocyte differentiation	GO_BiologicalProcess	0.00179037	[ALAS2, BPGM, CASP3, EPAS1, ETF1, FLI1, G6PD, HCLS1, HIPK2, IKZF1, KLF13, LYN, NCKAP1L, PTBP3, SPI1, SRF, TGFBR3, TMOD3, TRIM58, YWHAQ]
CWB_Specific	exocytic process	GO_BiologicalProcess	0.0017913	[CAMK2A, EXOC6B, EXOC8, FCER1G, LYN, RAB3D, RAB8B, RALB, SNAP23, SNAP25, SNX4, STX11, STX3, VAMP3, YKT6]
CWB_Specific	epithelial cell migration	GO_BiologicalProcess	0.00180416	[ADGRA2, AKT3, AMOTL1, ANGPT4, BCAS3, DAB2IP, DOCK1, DUSP10, FBXW7, FGF18, FGF2, FLI1, GIPC1, GLIPR2, GRN, HYAL1, ITGB1, ITGB2, MAP3K3, NAP1L1, NR2F2, NR4A1, NRP1, PDGFB, PDK1, PFN1, PIK3R3, ROCK2, RPL10, SLPI, SRF, STC1, TGFBR2, TMSB4X, TNFSF12, TP53INP1, VASH1, ZEB2]
CWB_Specific	vascular endothelial growth factor receptor signaling pathway	GO_BiologicalProcess	0.00187884	[ATN1, CYBB, CYFIP2, DAB2IP, DOCK1, FGF18, MAPKAPK2, MAPKAPK3, NAP1L1, NCF4, NCK2, NCKAP1L, NRP1, PAK2, PRKCB, PTPN1, ROCK2, VAV1]
CWB_Specific	regulation of epidermal growth factor receptor signaling pathway	GO_BiologicalProcess	0.00187922	[AFAP1L2, APP, ART4, ATN1, C11orf96, CBL, DAB2IP, FBXW7, GPER1, HIP1, NCK2, NUP62, SH3KBP1, SNX6, SOCS7, SPRY1, STAM2]
CWB_Specific	plasma membrane bounded cell projection morphogenesis	GO_BiologicalProcess	0.00187972	[ACTR2, ADARB1, APP, ARHGAP44, ART4, B4GALT5, BMP7, CALM1, CAMK2A, CD44, CDK5R1, CFL1, CNTN4, CTNNB1, CUX1, CXCR4, CYFIP2, DAB2IP, DBNL, DCDC2, DCLK1, DLG4, DOCK10, DOK2, DPYSL2, EPB41L3, EZR, FBXW7, FBXW8, FOXG1, GAB1, GAB2, GAS7, IRS2, ITGB1, LLGL1, LRRK2, MAP1B, MAP1S, MAP2K1, NAP1L1, NCKAP1L, NDN, NEXN, NRP1, NTN1, NTN4, OLFM1, PALLD, RAC2, RAP2A, RELN, RPL10, RPL9, SEMA3F, SEMA5B, SH3KBP1, S…
CWB_Specific	regulation of cellular biosynthetic process	GO_BiologicalProcess	0.00191158	[ACOT7, ACP5, ACTA2, ACTG2, ACTR2, ADARB1, ADCYAP1R1, ADORA3, AFAP1L2, AFF4, AGFG1, AHI1, AKR1B1, APP, ARNT2, ARRB1, ASXL2, ATF1, ATN1, ATXN1, ATXN1L, BAG1, BCAS3, BCL2L12, BCL3, BEND6, BHLHA15, BMP7, BRI3, C11orf58, CA8, CAMK2A, CAP1, CAPN2, CBX5, CCDC62, CCND3, CCNK, CDC73, CDK5R1, CDKN1A, CDKN1B, CDYL, CHCHD3, CHD1, CHD3, CHP2, CHUK, CHURC1, CLP1, CMKLR1, CNOT6L, CNOT7, COMMD6, COTL1, CREBL2, …
CWB_Specific	hemopoiesis	GO_BiologicalProcess	0.00191661	[ACKR2, ACP5, ADA, ADD2, AGFG1, ALAS2, APCS, APP, ATXN1L, BAK1, BCL3, BPGM, CASP3, CDC73, CTNNB1, DOCK1, DOCK10, DTX1, DUSP10, EIF3A, EPAS1, ETF1, EVI2B, FBN1, FBXW7, FCER1G, FCRL3, FLI1, G6PD, GAB2, GAS6, GLB1, GNAS, GTF2H1, HCLS1, HIPK2, HOXB4, HOXB7, IKZF1, IL10, IL18, IREB2, ITGB1, KAT6A, KLF13, KLF6, LMO2, LYN, MYL9, MYO1C, NAP1L1, NCKAP1L, NFAM1, NFATC2, NME1, ONECUT1, PBX1, PLCL2, PRELID1,…
CWB_Specific	regulation of macromolecule biosynthetic process	GO_BiologicalProcess	0.00192191	[ACOT7, ACP5, ACTA2, ACTG2, ACTR2, ADARB1, ADORA3, AFAP1L2, AFF4, AGFG1, AHI1, AKR1B1, APP, ARNT2, ARRB1, ASXL2, ATF1, ATN1, ATXN1, ATXN1L, BAG1, BCAS3, BCL2L12, BCL3, BEND6, BHLHA15, BMP7, BRI3, C11orf58, CA8, CAMK2A, CAP1, CBX5, CCDC62, CCND3, CCNK, CDC73, CDK5R1, CDKN1A, CDKN1B, CDYL, CHCHD3, CHD1, CHD3, CHP2, CHUK, CHURC1, CLP1, CMKLR1, CNOT6L, CNOT7, COMMD6, COTL1, CREBL2, CRP, CTNNB1, CUX1,…
CWB_Specific	I-kappaB kinase/NF-kappaB signaling	GO_BiologicalProcess	0.00193511	[AGFG1, ARL4C, BCL3, CHUK, CTNNB1, DAB2IP, GJA1, IKBKB, IL1R1, IRAK4, LITAF, LURAP1, LY96, MAP3K3, MYD88, NAP1L1, NRP1, NUP62, PDK1, PRKCB, RALBP1, RHOH, ROCK2, RORA, S100A12, S100A13, TAB2, TANK, TERF2IP, TGM2, TIFA, TLR8, TNIP3, TRIM38, UBB, UBE2V1]
CWB_Specific	negative regulation of apoptotic process	GO_BiologicalProcess	0.00193788	[ACP5, ADA, AGFG1, AHI1, AKR1B1, ANGPT4, APOBEC3B, ARNT2, ARRB1, ASNS, BAG1, BCL2A1, BCL2L12, BCL3, BDKRB2, BECN1, BEX3, BMP7, C11orf58, C5AR1, CASP3, CBL, CD44, CDKN1A, CDKN1B, CFDP1, CFL1, CTNNB1, DDB1, EVI2B, FCER1G, FGG, FXN, GAS6, GNA12, GNAI2, GRK5, GRN, HCLS1, HIPK2, HIPK3, IKBKB, IL10, IRS2, ITGB1, ITSN1, LRRK2, MAP2K4, MAPK8IP1, MSX2, MXI1, MYD88, MYOCD, NAP1L1, NCBP2, NCKAP1L, NDNF, NPM…
CWB_Specific	cell projection morphogenesis	GO_BiologicalProcess	0.00195707	[ACTR2, ADARB1, APP, ARHGAP44, ART4, B4GALT5, BMP7, CALM1, CAMK2A, CD44, CDK5R1, CFL1, CNTN4, CTNNB1, CUX1, CXCR4, CYFIP2, DAB2IP, DBNL, DCDC2, DCLK1, DLG4, DOCK10, DOK2, DPYSL2, EPB41L3, EZR, FBXW7, FBXW8, FOXG1, GAB1, GAB2, GAS7, IRS2, ITGB1, LLGL1, LRRK2, MAP1B, MAP1S, MAP2K1, NAP1L1, NCKAP1L, NDN, NEXN, NRP1, NTN1, NTN4, OLFM1, PALLD, RAC2, RAP2A, RELN, RPL10, RPL9, SEMA3F, SEMA5B, SH3KBP1, S…
CWB_Specific	regulation of mast cell degranulation	GO_BiologicalProcess	0.00199487	[C12orf4, FCER1G, FGR, GAB2, LYN, PDK1, RAC2, SNX4]
CWB_Specific	response to decreased oxygen levels	GO_BiologicalProcess	0.00199536	[ADA, ALAS2, ANGPT4, APOBEC3B, ARNT2, BECN1, BMP7, CA8, CAPN2, CASP3, CBL, CDKN1B, CLCA1, CXCR4, CYBB, ELOC, EPAS1, ETF1, FIS1, FLI1, HIPK2, IREB2, MMP2, MYOCD, NDNF, NDRG1, OXTR, PDK1, PDK3, PSMA4, PSMA6, PSMD11, PTGIS, RBPJ, ROCK2, RORA, RYR2, SLPI, SRF, STC1, TGFBR2, TGFBR3, UBB, UCP2, ZHX2]
CWB_Specific	positive regulation of protein kinase activity	GO_BiologicalProcess	0.0019979	[ACP5, AFAP1L2, AGFG1, ANGPT4, ARRB1, ATG13, C5AR1, CALM1, CCND3, CCNK, CDK5R1, CDKN1A, CDKN1B, CEMIP, CXCR4, DAB2IP, DBNL, DLG1, DLG3, DLG4, DUSP7, FBXW7, FGF18, FGF2, GADD45B, GAS6, GJA1, IL18, LLGL1, LRRK2, MAP2K1, MAP2K4, MAP3K3, MAPKAPK2, MAPKAPK3, MDFIC, NCKAP1L, NEDD9, OSBPL8, PAK2, PDGFB, PDK1, PRKAR2A, PTPN1, RALB, RALBP1, RELN, RORA, S100A12, STAP1, STK24, TAB2, TANK, TCN1, TGFBR2, TIAM…
CWB_Specific	epithelium migration	GO_BiologicalProcess	0.00199942	[ADGRA2, AKT3, AMOTL1, ANGPT4, BCAS3, DAB2IP, DOCK1, DUSP10, FBXW7, FGF18, FGF2, FLI1, GIPC1, GLIPR2, GRN, HYAL1, ITGB1, ITGB2, MAP3K3, NAP1L1, NR2F2, NR4A1, NRP1, PDGFB, PDK1, PFN1, PIK3R3, ROCK2, RPL10, SLPI, SRF, STC1, TGFBR2, TMSB4X, TNFSF12, TP53INP1, VASH1, ZEB2]
CWB_Specific	response to peptide	GO_BiologicalProcess	0.00200116	[AKR1B1, APP, ASAP1, ATN1, ATP6V1B2, ATP6V1C1, ATP6V1E2, ATP6V1F, ATP6V1G1, ATP6V1G3, BMP7, CAMK2A, CCND3, CDKN1B, CHMP5, CHUK, CYBB, DNM1, EIF3A, ETF1, FABP3, FBN1, FIS1, GAB1, GLP2R, GNAI2, GNAS, GPER1, IL10, IRS2, LCP1, LYN, MAX, MYO1C, MYO5A, NR4A1, OSBPL8, OXTR, PDK1, PID1, PIK3R3, PLEKHM2, PLN, PPAT, PPP1R9B, PRKAR2A, PRKCB, PTPN1, RAB8B, RAP1B, RHOQ, ROCK2, SMARCC1, SNX6, SOCS7, TGFBR3, TP…
CWB_Specific	regulation of organelle organization	GO_BiologicalProcess	0.00200204	[ACTR2, ADD2, APOBEC3B, ARHGAP44, ARPC5, ARRB1, ASAP1, ATG13, AZIN1, BAK1, BCAS3, BECN1, BMP7, CALCOCO2, CAPN2, CAPZB, CARMIL1, CCND3, CDC42EP5, CDK5R1, CDKN1B, CFL1, CHMP5, CNOT6L, CRIPT, CTNNB1, DAB2IP, DCDC2, DLG1, DOC2B, DYNC1LI1, EHD3, ERCC4, EXOSC7, EZR, FBXW7, FIS1, FXN, GMFB, GPER1, GRN, HCLS1, HMBOX1, HNRNPA1, HYAL1, IRF2BPL, LCP1, LRRK2, MAK, MAP1B, MAP1S, MAP2K1, MCPH1, MSN, MSX2, MXI1…
CWB_Specific	immune system development	GO_BiologicalProcess	0.00200554	[ACKR2, ACP5, ADA, ADD2, AGFG1, ALAS2, APCS, APP, ATXN1L, BAK1, BCL3, BPGM, CASP3, CDC73, CTNNB1, DOCK1, DOCK10, DTX1, DUSP10, EIF3A, EPAS1, ETF1, EVI2B, FBN1, FBXW7, FCER1G, FCRL3, FLI1, G6PD, GAB2, GAS6, GLB1, GNAS, GTF2H1, HAVCR2, HCLS1, HIPK2, HOXB4, HOXB7, HPSE, IKZF1, IL10, IL18, IREB2, ITGB1, KAT6A, KLF13, KLF6, LMO2, LMO4, LYN, MAP2K1, MYL9, MYO1C, NAP1L1, NCKAP1L, NFAM1, NFATC2, NME1, NR…
CWB_Specific	activation of immune response	GO_BiologicalProcess	0.00200799	[ACTR2, ADA, AGFG1, APCS, ARL4C, ARPC5, C5AR1, CAP1, CD209, CFP, CHUK, CLP1, CMKLR1, COLEC10, CRP, CYFIP2, DAB2IP, DMBT1, DOCK1, DUSP7, EZR, FCER1G, FCRL3, FGG, FGR, FYB1, GTF2H1, HAVCR2, IKBKB, IKZF1, IRAK4, ITGB2, LBP, LPXN, LY96, LYN, MAPKAPK2, MAPKAPK3, MYD88, MYO1C, NAP1L1, NCKAP1L, NFAM1, NFATC2, PAK2, PDK1, PIAS2, PIK3AP1, PLCL2, PRKCB, PSMA4, PSMA6, PSMD11, PTAFR, RALBP1, RC3H1, RFTN1, RP…
CWB_Specific	positive regulation of nucleic acid-templated transcription	GO_BiologicalProcess	0.00204444	[ACOT7, ACTA2, ACTG2, ACTR2, ADARB1, AFAP1L2, AGFG1, AHI1, AKR1B1, APP, ARNT2, ARRB1, ASXL2, ATF1, BAG1, BCAS3, BCL2L12, BCL3, BHLHA15, BMP7, C11orf58, CA8, CCDC62, CCNK, CDC73, CHP2, CHUK, CHURC1, CNOT7, COTL1, CREBL2, CRP, CTNNB1, DAB2IP, DHX33, DTX1, EAPP, EBF4, EIF2S1, ELK4, ELOC, EPAS1, ERG, ETS2, EXOSC7, FBXW7, FGF2, FGR, FLI1, GPER1, GTF2H1, HCLS1, HEYL, HIPK2, HMBOX1, HOXB4, HOXB7, HPSE, …
CWB_Specific	negative regulation of MAPK cascade	GO_BiologicalProcess	0.00205106	[ADCYAP1R1, AIDA, ARRB1, BMP7, CAMK2N1, CNKSR3, DAB2IP, DLG1, DUSP10, DUSP7, EIF3A, EZR, GPER1, GTF2H1, HIPK3, KLF6, KLHL31, LMO3, LYN, MAPK8IP1, NCOR1, NDRG1, NUP62, PLEKHM2, PTPN1, RGS2, SPRY1]
CWB_Specific	dendrite morphogenesis	GO_BiologicalProcess	0.0020603	[ACTR2, ARHGAP44, CALM1, CAMK2A, CDK5R1, CFL1, CUX1, DCDC2, DCLK1, DLG4, DOCK10, FBXW7, FBXW8, ITGB1, LLGL1, LRRK2, NAP1L1, NRP1, RAP2A, RELN, RPL9, TIAM1, VLDLR, YWHAH]
CWB_Specific	positive regulation of RNA biosynthetic process	GO_BiologicalProcess	0.00206195	[ACOT7, ACTA2, ACTG2, ACTR2, ADARB1, AFAP1L2, AGFG1, AHI1, AKR1B1, APP, ARNT2, ARRB1, ASXL2, ATF1, BAG1, BCAS3, BCL2L12, BCL3, BHLHA15, BMP7, C11orf58, CA8, CCDC62, CCNK, CDC73, CHP2, CHUK, CHURC1, CNOT7, COTL1, CREBL2, CRP, CTNNB1, DAB2IP, DHX33, DTX1, EAPP, EBF4, EIF2S1, ELK4, ELOC, EPAS1, ERG, ETS2, EXOSC7, FBXW7, FGF2, FGR, FLI1, GPER1, GTF2H1, HCLS1, HEYL, HIPK2, HMBOX1, HOXB4, HOXB7, HPSE, …
CWB_Specific	vesicle docking involved in exocytosis	GO_BiologicalProcess	0.00206398	[CAMK2A, EXOC6B, EXOC8, RAB3D, RAB8B, RALB, SNAP25, STX3, VAMP3, YKT6]
CWB_Specific	phosphoprotein phosphatase activity	GO_BiologicalProcess	0.0021103	[ADCYAP1R1, CALM1, CYCS, DAB2IP, DLG1, DMBT1, DUSP10, DUSP7, ELK4, FCRL3, GNA12, GNAI2, IKBKB, KLF6, NCKAP1L, PHACTR1, PHACTR4, PHLPP1, PLRG1, PPP1CB, PPP1R11, PPP1R12A, PPP1R3D, PPP1R3E, PPP1R8, PPP1R9B, PPP2R2C, PPP2R3A, PTPN1, PTPN13, PTPN4, PTPN9, PTPRB, RCAN1, ROCK2, TIPRL, UBASH3B]
CWB_Specific	dendritic spine development	GO_BiologicalProcess	0.00211516	[ACSL4, ACTR2, ARHGAP44, ASAP1, C21orf91, CALM1, CAMK2A, CDK5R1, CFL1, DLG4, DOCK10, LLGL1, LRRK2, NCK2, PAK2, RELN, RPL9, TIAM1]
CWB_Specific	positive regulation of protein localization to endosome	GO_BiologicalProcess	0.00211939	[ABHD17C, EZR, MSN, RDX, ROCK2]
CWB_Specific	endothelial cell migration	GO_BiologicalProcess	0.0021252	[ADGRA2, AKT3, AMOTL1, ANGPT4, BCAS3, DAB2IP, FBXW7, FGF18, FGF2, FLI1, GIPC1, GRN, ITGB1, ITGB2, MAP3K3, NAP1L1, NR2F2, NR4A1, NRP1, PDGFB, PDK1, PIK3R3, ROCK2, RPL10, SLPI, SRF, STC1, TMSB4X, TNFSF12, VASH1]
CWB_Specific	MAP kinase activity	GO_BiologicalProcess	0.00212625	[ACP5, ADCYAP1R1, AGFG1, AIDA, ARRB1, ATN1, BMP7, C5AR1, CDKN1A, CXCR4, DAB2IP, DBNL, DUSP10, DUSP7, FGF18, FGF2, GADD45B, GJA1, HIPK3, KLF6, LRRK2, LYN, MAP2K1, MAP2K4, MAP3K3, MAPK8IP1, MAPKAPK2, MAPKAPK3, MDFIC, NDRG1, NUP62, PDGFB, PLEKHM2, PTPN1, RALBP1, RGS2, RORA, S100A12, SPRY1, TAB2, TANK, TIAM1, UBB, UBE2V1, ZEB2, ZHX2]
CWB_Specific	muscle contraction	GO_BiologicalProcess	0.00216372	[ACTA2, ACTG2, ADA, BDKRB2, CALD1, CALM1, CHUK, CNN1, COTL1, CTNNA3, DES, DLG1, DYSF, EHD3, ERG, GJA1, GPER1, GUCY1A1, MYL9, MYLK, MYOCD, NACC1, OXTR, PLN, PTAFR, RCSD1, RGS2, ROCK2, RYR2, SETD3, SGCD, SLA, SRF, SRI, STAC, STC1, TBX20, TLN1, TMOD3, TPM1, TPM2, VIM]
CWB_Specific	cell morphogenesis involved in differentiation	GO_BiologicalProcess	0.00216989	[ACTR2, ADARB1, AKR1B1, APP, ARHGAP44, ART4, B4GALT5, BMP7, CALM1, CAMK2A, CARMIL1, CASP3, CDK5R1, CFL1, CNTN4, CTNNB1, CUX1, CXCR4, CYFIP2, DCDC2, DCLK1, DLG4, DOCK1, DOCK10, DOK2, DPYSL2, EZR, FBXW7, FBXW8, FERMT3, FGG, FOXG1, GAB1, GAB2, IRS2, ITGB1, LLGL1, LRRK2, MAP1B, MAP1S, MAP2K1, NAP1L1, NDN, NEDD9, NEXN, NRP1, NTN1, NTN4, OLFM1, PALLD, PREX1, RAC2, RAP2A, RELN, RFTN1, RILPL2, RPL10, RPL…
CWB_Specific	negative regulation of phosphoprotein phosphatase activity	GO_BiologicalProcess	0.0021719	[DMBT1, GNA12, GNAI2, IKBKB, NCKAP1L, PHACTR1, PHACTR4, PPP1R11, PPP1R3D, PPP1R8, PPP1R9B, ROCK2, TIPRL]
CWB_Specific	Rho protein signal transduction	GO_BiologicalProcess	0.0021899	[ARHGAP1, ARHGEF6, ARRB1, CDC42EP5, CFL1, CHUK, FGD4, FGD5, GNA12, ITGB1, ITSN1, NAP1L1, NET1, NRP1, NTN1, PHACTR4, PLEKHG1, PREX1, RAC2, RHOH, RHOQ, RND1, ROCK2, TIAM1, TIAM2, TP53INP1, TRIO, VAV1, ZHX2]
CWB_Specific	regulation of apoptotic process	GO_BiologicalProcess	0.00219387	[ACP5, ADA, AGFG1, AHI1, AKR1B1, ANGPT4, ANO6, APOBEC3B, ARHGEF6, ARNT2, ARRB1, ASNS, BAG1, BAK1, BCL2A1, BCL2L12, BCL2L13, BCL3, BDKRB2, BECN1, BEX3, BMP7, BRI3, C11orf58, C5AR1, CA8, CAMK2A, CAP1, CAPN2, CASP3, CBL, CD44, CDK5R1, CDKN1A, CDKN1B, CFDP1, CFL1, CTNNB1, CYCS, DAB2IP, DDB1, EEF1E1, EIF2S1, ETF1, EVI2B, FBXW7, FCER1G, FGD4, FGG, FIS1, FXN, G6PD, GADD45B, GAS6, GDF11, GNA12, GNAI2, GP…
CWB_Specific	positive regulation of protein modification process	GO_BiologicalProcess	0.00223482	[ACP5, AFAP1L2, AGFG1, AKR1B1, ANGPT4, APP, ARRB1, ARRDC4, ATG13, BMP7, C5AR1, CALM1, CCL14, CCND3, CCNK, CD44, CDK5R1, CDKN1A, CDKN1B, CEMIP, CREBL2, CTNNB1, CXCR4, DAB2IP, DBNL, DHX33, DLG1, DLG3, DLG4, DUSP7, EHD4, ELK4, FAM129A, FBXW7, FCRL3, FGF18, FGF2, FGG, GADD45B, GAS6, GDF11, GJA1, GLIPR2, GNAI2, GPER1, GPNMB, HAVCR2, HCLS1, HIPK2, IL18, IL1R1, LLGL1, LRRK2, LYN, MAP2K1, MAP2K4, MAP3K3,…
CWB_Specific	myeloid cell differentiation	GO_BiologicalProcess	0.0022363	[AGFG1, ALAS2, APCS, APP, BPGM, CASP3, CDC73, CTNNB1, EIF3A, EPAS1, ETF1, EVI2B, FBN1, FBXW7, FCER1G, FLI1, G6PD, GAB2, GNAS, HCLS1, HIPK2, HOXB7, IKZF1, IREB2, KAT6A, KLF13, LYN, MYL9, NCKAP1L, NME1, PRKCB, PTBP3, PURB, RALBP1, RBPJ, RORA, RUNX1, SIGLEC15, SNX10, SPI1, SRF, TGFBR2, TGFBR3, TMOD3, TRIM58, UBASH3B, YWHAQ, ZBTB46, ZNF385A]
CWB_Specific	positive regulation of ERBB signaling pathway	GO_BiologicalProcess	0.00223672	[AFAP1L2, ART4, C11orf96, CBL, FBXW7, GPER1, HIP1, NUP62, RBPJ]
CWB_Specific	positive regulation of NF-kappaB transcription factor activity	GO_BiologicalProcess	0.00223897	[ACP5, AGFG1, AKR1B1, APP, CAMK2A, CHUK, DHX33, IKBKB, IL18, IRAK4, ITGB2, MYD88, NPM1, PRKCB, PSMA6, RALBP1, RORA, S100A12, TAB2, TANK, TERF2IP, TRIM14, TRIM38, UBB, UBE2V1]
CWB_Specific	regulation of phosphoprotein phosphatase activity	GO_BiologicalProcess	0.00223902	[CALM1, DAB2IP, DMBT1, FCRL3, GNA12, GNAI2, IKBKB, NCKAP1L, PHACTR1, PHACTR4, PPP1R11, PPP1R12A, PPP1R3D, PPP1R8, PPP1R9B, PPP2R2C, PPP2R3A, RCAN1, ROCK2, TIPRL]
CWB_Specific	regulation of protein transport	GO_BiologicalProcess	0.00231555	[ACP5, APOD, ARHGAP44, ARRB1, ATG13, AZIN1, BCAS3, CA8, CDK5R1, CEMIP, CHP2, CHUK, CRP, DOC2B, DPH3, EZR, FBLIM1, FBXW7, FGG, FGR, FIS1, FRMD4A, GAS6, GNAI2, GNAS, GPER1, GTF2H1, HAVCR2, HCLS1, IKZF1, IL10, IL1R2, IL33, IRS2, ITGB2, KCNS3, LCP1, LRRK2, LYN, MDFIC, MYO1C, NUP62, PDHX, PKIA, PKIG, PLEKHM2, PPP1R11, PTPN1, RAB11FIP5, RAB23, RAC2, RAN, RFX3, RNF2, RPH3AL, RPL10, SAE1, SERPINB8, SMOX,…
CWB_Specific	regulation of mast cell activation involved in immune response	GO_BiologicalProcess	0.00231795	[C12orf4, FCER1G, FGR, GAB2, LYN, PDK1, RAC2, SNX4]
CWB_Specific	cardiac epithelial to mesenchymal transition	GO_BiologicalProcess	0.00231795	[HEYL, MSX2, OLFM1, RBPJ, SNAI2, SPRY1, TGFBR2, TGFBR3]
CWB_Specific	cellular response to peptide	GO_BiologicalProcess	0.00242454	[AKR1B1, APP, ATN1, ATP6V1B2, ATP6V1C1, ATP6V1E2, ATP6V1F, ATP6V1G1, ATP6V1G3, CAMK2A, CCND3, CHMP5, ETF1, FBN1, FIS1, GAB1, GLP2R, GNAI2, GNAS, GPER1, IRS2, LCP1, LYN, MAX, MYO1C, MYO5A, NR4A1, OSBPL8, PDK1, PID1, PIK3R3, PLEKHM2, PPAT, PPP1R9B, PRKAR2A, PRKCB, PTPN1, RAB8B, RAP1B, RHOQ, ROCK2, SMARCC1, SNX6, SOCS7, UCP2, VIM]
CWB_Specific	response to peptide hormone	GO_BiologicalProcess	0.00242509	[ASAP1, ATN1, ATP6V1B2, ATP6V1C1, ATP6V1E2, ATP6V1F, ATP6V1G1, ATP6V1G3, BMP7, CAMK2A, CCND3, CDKN1B, CHUK, CYBB, EIF3A, ETF1, FABP3, FBN1, GAB1, GLP2R, GNAI2, GNAS, GPER1, IL10, IRS2, LCP1, LYN, MAX, MYO1C, MYO5A, NR4A1, OSBPL8, OXTR, PDK1, PID1, PIK3R3, PLEKHM2, PLN, PPAT, PRKAR2A, PRKCB, PTPN1, RAB8B, RAP1B, RHOQ, ROCK2, SMARCC1, SOCS7, TGFBR3, TP53INP1, UCP2]
CWB_Specific	negative regulation of programmed cell death	GO_BiologicalProcess	0.00242982	[ACP5, ADA, AGFG1, AHI1, AKR1B1, ANGPT4, APOBEC3B, ARNT2, ARRB1, ASNS, BAG1, BCL2A1, BCL2L12, BCL3, BDKRB2, BECN1, BEX3, BMP7, C11orf58, C5AR1, CASP3, CBL, CD44, CDKN1A, CDKN1B, CFDP1, CFL1, CTNNB1, DDB1, EVI2B, FCER1G, FGG, FXN, GAS6, GNA12, GNAI2, GRK5, GRN, HCLS1, HIPK2, HIPK3, IKBKB, IL10, IRS2, ITGB1, ITSN1, LRRK2, MAP2K4, MAPK8IP1, MSX2, MXI1, MYD88, MYOCD, NAP1L1, NCBP2, NCKAP1L, NDNF, NPM…
CWB_Specific	muscle system process	GO_BiologicalProcess	0.00244596	[ACTA2, ACTG2, ADA, BDKRB2, BECN1, CALD1, CALM1, CHUK, CNN1, COTL1, CTNNA3, DES, DLG1, DYSF, EHD3, ERG, FBXO32, G6PD, GJA1, GPER1, GUCY1A1, IREB2, MAP2K4, MYL9, MYLK, MYMK, MYOCD, NACC1, OXTR, PLN, PTAFR, RCSD1, RGS2, ROCK2, RPL9, RYR2, SETD3, SGCD, SLA, SRF, SRI, STAC, STC1, TBX20, TIAM1, TLN1, TMOD3, TPM1, TPM2, VIM]
CWB_Specific	negative regulation of MAP kinase activity	GO_BiologicalProcess	0.00246642	[ADCYAP1R1, AIDA, BMP7, DAB2IP, DUSP10, DUSP7, HIPK3, KLF6, LYN, MAPK8IP1, NDRG1, NUP62, PLEKHM2, PTPN1, RGS2, SPRY1]
CWB_Specific	negative regulation of gene expression	GO_BiologicalProcess	0.00253522	[ADARB1, AGFG1, AKR1B1, APP, ARRB1, ATN1, ATXN1, ATXN1L, BAG1, BAK1, BCL2A1, BCL2L12, BCL3, BMP7, CA8, CBX5, CCND3, CDC73, CDK5R1, CDKN1B, CHCHD3, CLP1, CNOT6L, CNOT7, CRP, CTNNB1, CUX1, DAB2IP, DLG1, DUSP7, DYSF, EAPP, EIF2S1, EIF3A, EIF4A3, ELK4, ERF, ETF1, ETS2, ETV3, EXOSC7, EZR, FBXW7, FGR, FOXG1, GAS6, GIGYF2, GLG1, GNA12, GPER1, GSPT1, HAVCR2, HCLS1, HEYL, HIC2, HIPK2, HMBOX1, HNRNPM, HNRN…
CWB_Specific	homeostasis of number of cells	GO_BiologicalProcess	0.00254088	[ADA, AKT3, ALAS2, BAK1, BPGM, CASP3, DOCK10, EPAS1, ETF1, FCER1G, FLI1, G6PD, GIGYF2, HCLS1, HIPK2, IKZF1, IREB2, KLF13, LYN, NAPEPLD, NCKAP1L, PTBP3, RC3H1, RNF2, RPL10, SKIL, SMOX, SPI1, SRF, TGFBR3, TMOD3, TNFSF13B, TNFSF14, TRIM58, YWHAQ]
CWB_Specific	nervous system development	GO_BiologicalProcess	0.00254758	[ACSL4, ACTR2, ADARB1, ADCYAP1R1, ADD2, ADGRA2, AHI1, AKT3, APCDD1, APOD, APP, ARCN1, ARHGAP44, ARNT2, ARPC5, ART4, ASAP1, ATF1, ATN1, ATP6V1C1, ATXN1, ATXN1L, B4GALT5, BAG1, BAK1, BCL2A1, BECN1, BEND6, BMP7, BRI3, C21orf91, C5AR1, CA8, CALM1, CAMK2A, CASP3, CDK5R1, CDKN1A, CDNF, CFL1, CLMN, CLP1, CNTN4, CRP, CTNNB1, CUX1, CXCR4, CYFIP2, DAAM2, DAB2IP, DBNL, DCDC2, DCLK1, DCLK2, DENND5A, DLG1, DL…
CWB_Specific	regulation of antigen receptor-mediated signaling pathway	GO_BiologicalProcess	0.00254804	[ADA, DUSP7, EZR, FCRL3, GTF2H1, IKZF1, LPXN, LYN, NFAM1, PLCL2, PRKCB, RC3H1, RUNX1, STAP1]
CWB_Specific	neuron projection morphogenesis	GO_BiologicalProcess	0.00255376	[ACTR2, ADARB1, APP, ARHGAP44, ART4, B4GALT5, BMP7, CALM1, CAMK2A, CDK5R1, CFL1, CNTN4, CTNNB1, CUX1, CXCR4, CYFIP2, DAB2IP, DBNL, DCDC2, DCLK1, DLG4, DOCK10, DOK2, DPYSL2, EPB41L3, EZR, FBXW7, FBXW8, FOXG1, GAB1, GAB2, GAS7, IRS2, ITGB1, LLGL1, LRRK2, MAP1B, MAP1S, MAP2K1, NAP1L1, NCKAP1L, NDN, NEXN, NRP1, NTN1, NTN4, OLFM1, PALLD, RAC2, RAP2A, RELN, RPL10, RPL9, SEMA3F, SEMA5B, SH3KBP1, SKIL, S…
CWB_Specific	regulation of anatomical structure size	GO_BiologicalProcess	0.00256018	[ACTA2, ACTR2, ADD2, AKT3, ANO6, AP2M1, APOBEC3B, ARPC5, BDKRB2, CAPZB, CARMIL1, CDC42EP5, CDK5R1, CDKN1A, CFL1, CRP, DLG1, DPYSL2, EZR, FGG, GMFB, GPER1, GUCY1A1, HCLS1, HYAL1, IKZF1, LRRK2, MAP1B, MSN, MYO1C, NAP1L1, NCK2, NCKAP1L, NRP1, NTN1, OLFM1, OXTR, PFN1, PREX1, PRR16, PTAFR, RDX, RGS2, ROCK2, SEMA3F, SEMA5B, SOD2, SPP1, SRF, TBXAS1, TMOD3, TMSB10, TMSB4X, TWF2, VAV1, YWHAQ]
CWB_Specific	neurogenesis	GO_BiologicalProcess	0.00256132	[ACSL4, ACTR2, ADARB1, AHI1, APCDD1, APOD, APP, ARHGAP44, ART4, ASAP1, ATF1, B4GALT5, BAG1, BECN1, BEND6, BMP7, BRI3, C21orf91, C5AR1, CA8, CALM1, CAMK2A, CASP3, CDK5R1, CDKN1A, CDNF, CFL1, CLMN, CNTN4, CTNNB1, CUX1, CXCR4, CYFIP2, DAAM2, DAB2IP, DBNL, DCDC2, DCLK1, DCLK2, DENND5A, DLG4, DOCK10, DOK2, DPYSL2, DTX1, DUSP10, ELK4, EPB41L3, EZR, FBXW7, FBXW8, FOXG1, GAB1, GAB2, GAS6, GAS7, GDF11, GI…
CWB_Specific	apoptotic process	GO_BiologicalProcess	0.00262662	[ACP5, ADA, ADARB1, AGFG1, AHI1, AKR1B1, ANGPT4, ANO6, APOBEC3B, APP, ARHGEF6, ARNT2, ARRB1, ASNS, ATN1, BAG1, BAK1, BCL2A1, BCL2L12, BCL2L13, BCL3, BDKRB2, BECN1, BEX3, BMP7, BRI3, C11orf58, C5AR1, CA8, CAMK2A, CAP1, CAPN2, CASP3, CBL, CD44, CDK5R1, CDKN1A, CDKN1B, CFDP1, CFL1, CTNNB1, CXCR4, CYCS, CYFIP2, DAB2IP, DDB1, DOCK1, DUSP7, EEF1E1, EIF2S1, ELK4, EPB41L3, ETF1, EVI2B, FBXW7, FCER1G, FGD…
CWB_Specific	regulation of angiogenesis	GO_BiologicalProcess	0.0026332	[ADGRA2, AKT3, ANGPT4, APOBEC3B, ATN1, C5AR1, CTNNB1, CYBB, DAB2IP, FBXW7, FGF18, FGF2, FLI1, GAB1, GPNMB, GRN, HIPK2, HYAL1, IL10, ITGB1, ITGB2, JAK1, MAP3K3, NAP1L1, NRP1, PDK1, PRKCB, PTGIS, ROCK2, RUNX1, SERPINE1, SLPI, SMAD1, TCF4, TGFBR2, TNFSF12, VASH1]
CWB_Specific	positive regulation of innate immune response	GO_BiologicalProcess	0.00265952	[AGFG1, APCS, ARL4C, CAP1, CD209, CHUK, CLP1, DAB2IP, DMBT1, FCER1G, FCRL3, FGG, HAVCR2, IKBKB, IRAK4, ITGB2, LBP, LY96, LYN, MAPKAPK2, MAPKAPK3, MYD88, PAK2, PDK1, PIAS2, PIK3AP1, POLR3D, PSMA4, PSMA6, PSMD11, PTAFR, RALBP1, RFTN1, RPSA, SEC14L1, TAB2, TANK, TIFA, TLR8, TNIP3, TP53INP1, UBB, UBE2D1, UBE2V1, VAV1, ZHX2]
CWB_Specific	regulation of cellular component size	GO_BiologicalProcess	0.00266194	[ACTR2, ADD2, AKT3, ANO6, AP2M1, APOBEC3B, ARPC5, CAPZB, CARMIL1, CDC42EP5, CDK5R1, CDKN1A, CFL1, DLG1, DPYSL2, EZR, GMFB, HCLS1, HYAL1, IKZF1, MAP1B, MSN, MYO1C, NAP1L1, NCK2, NCKAP1L, NRP1, NTN1, OLFM1, PFN1, PREX1, PRR16, RDX, SEMA3F, SEMA5B, SPP1, SRF, TMOD3, TMSB10, TMSB4X, TWF2, VAV1, YWHAQ]
CWB_Specific	regulation of biosynthetic process	GO_BiologicalProcess	0.00273849	[ACOT7, ACP5, ACTA2, ACTG2, ACTR2, ADARB1, ADCYAP1R1, ADORA3, AFAP1L2, AFF4, AGFG1, AHI1, AKR1B1, APP, ARNT2, ARRB1, ASXL2, ATF1, ATN1, ATXN1, ATXN1L, BAG1, BCAS3, BCL2A1, BCL2L12, BCL3, BEND6, BHLHA15, BMP7, BRI3, C11orf58, CA8, CAMK2A, CAP1, CAPN2, CBX5, CCDC62, CCND3, CCNK, CDC73, CDK5R1, CDKN1A, CDKN1B, CDYL, CHCHD3, CHD1, CHD3, CHP2, CHUK, CHURC1, CLP1, CMKLR1, CNOT6L, CNOT7, COMMD6, COTL1, …
CWB_Specific	phosphatase activity	GO_BiologicalProcess	0.00284276	[ACP5, ADCYAP1R1, CALM1, CEP192, CHP2, CYCS, DAB2IP, DLG1, DLG3, DMBT1, DUSP10, DUSP7, ELK4, FCRL3, GNA12, GNAI2, HDHD2, IKBKB, INPP4A, INPP4B, KLF6, MTMR12, MYO1D, MYO5A, NCKAP1L, PHACTR1, PHACTR4, PHLPP1, PLEKHM2, PLRG1, PPP1CB, PPP1R11, PPP1R12A, PPP1R3D, PPP1R3E, PPP1R8, PPP1R9B, PPP2R2C, PPP2R3A, PTPN1, PTPN13, PTPN4, PTPN9, PTPRB, RCAN1, ROCK2, SBF2, TIPRL, UBASH3B, ZCCHC9, ZEB2]
CWB_Specific	regulation of cell projection organization	GO_BiologicalProcess	0.00284417	[ACTR2, ARHGAP44, ASAP1, ATF1, BCAS3, BMP7, BRI3, C21orf91, CA8, CALM1, CAPZB, CARMIL1, CD44, CDC42EP5, CDK5R1, CFL1, CUX1, DAB2IP, DCDC2, DENND5A, DLG4, DPYSL2, EZR, FBXW7, FBXW8, GRN, LLGL1, LRRK2, LYN, MAK, MAP1B, MAP2K1, NAP1L1, NDNF, NME1, NR2F1, NRP1, NTN1, OLFM1, PFN1, PIK3AP1, PREX1, PROM2, PTPN9, RAB8B, RAC2, RAP2A, RDX, RELN, RGS2, RHOQ, RPL10, RPL9, RTN4RL2, SEMA3F, SEMA5B, SEPT7, SKIL…
CWB_Specific	negative regulation of cell death	GO_BiologicalProcess	0.00284518	[ACP5, ADA, ADCYAP1R1, AGFG1, AHI1, AKR1B1, ANGPT4, APOBEC3B, ARNT2, ARRB1, ASNS, BAG1, BCL2A1, BCL2L12, BCL3, BDKRB2, BECN1, BEX3, BMP7, C11orf58, C11orf96, C5AR1, CASP3, CBL, CD44, CDKN1A, CDKN1B, CFDP1, CFL1, CTNNB1, DDB1, ELK4, EVI2B, FCER1G, FGF2, FGG, FXN, GAS6, GNA12, GNAI2, GPNMB, GRK5, GRN, HCLS1, HIPK2, HIPK3, IKBKB, IL10, IRS2, ITGB1, ITSN1, LRRK2, MAP2K4, MAPK8IP1, MSX2, MXI1, MYD88, …
CWB_Specific	ameboidal-type cell migration	GO_BiologicalProcess	0.00295462	[ADGRA2, AKT3, AMOTL1, ANGPT4, BCAS3, BMP7, CAP1, CFL1, DAB2IP, DOCK1, DUSP10, FBXW7, FGF18, FGF2, FLI1, GIPC1, GLIPR2, GNA12, GRN, HACD1, HYAL1, ITGB1, ITGB2, MAP3K3, NAP1L1, NR2F2, NR4A1, NRP1, PDGFB, PDK1, PFN1, PHACTR4, PIK3R3, ROCK2, RPL10, SEMA3F, SEMA5B, SLPI, SMOX, SRF, STC1, TGFBR2, TMSB4X, TNFSF12, TP53INP1, VASH1, ZEB2]
CWB_Specific	regulation of protein localization to endosome	GO_BiologicalProcess	0.00295872	[ABHD17C, EZR, MSN, RDX, ROCK2]
CWB_Specific	TRIF-dependent toll-like receptor signaling pathway	GO_BiologicalProcess	0.0029865	[AGFG1, CAP1, CHUK, IKBKB, LY96, RALBP1, TANK, UBB, UBE2D1]
CWB_Specific	regulation of cell death	GO_BiologicalProcess	0.00298695	[ACP5, ADA, ADCYAP1R1, AGFG1, AHI1, AKR1B1, ANGPT4, ANO6, APOBEC3B, ARHGEF6, ARNT2, ARRB1, ASNS, BAG1, BAK1, BCL2A1, BCL2L12, BCL2L13, BCL3, BDKRB2, BECN1, BEX3, BMP7, BRI3, C11orf58, C11orf96, C5AR1, CA8, CAMK2A, CAP1, CAPN2, CASP3, CBL, CD44, CDK5R1, CDKN1A, CDKN1B, CFDP1, CFL1, CTNNB1, CYCS, DAB2IP, DDB1, EEF1E1, EIF2S1, ELK4, ETF1, EVI2B, FBXW7, FCER1G, FGD4, FGF2, FGG, FIS1, FXN, G6PD, GADD4…
CWB_Specific	response to hypoxia	GO_BiologicalProcess	0.00298983	[ADA, ALAS2, ANGPT4, APOBEC3B, ARNT2, BECN1, BMP7, CA8, CAPN2, CASP3, CDKN1B, CLCA1, CXCR4, CYBB, ELOC, EPAS1, ETF1, FIS1, FLI1, HIPK2, IREB2, MMP2, MYOCD, NDNF, NDRG1, PDK1, PDK3, PSMA4, PSMA6, PSMD11, PTGIS, RBPJ, ROCK2, RORA, RYR2, SLPI, SRF, STC1, TGFBR2, TGFBR3, UBB, UCP2, ZHX2]
CWB_Specific	positive regulation of MAPK cascade	GO_BiologicalProcess	0.00301535	[ACP5, AGFG1, AKR1B1, APP, ARRB1, C5AR1, CCL14, CD44, CDKN1A, CTNNB1, CXCR4, DAB2IP, DBNL, DHX33, DUSP7, ELK4, FBXW7, FCRL3, FGF18, FGF2, FGG, GADD45B, GAS6, GJA1, GLIPR2, GNAI2, GPER1, GPNMB, HAVCR2, HIPK2, IL1R1, LRRK2, MAP2K1, MAP2K4, MAP3K3, MAPK8IP1, MAPKAPK2, MAPKAPK3, MDFIC, MYD88, NAP1L1, NRP1, PDGFB, PTPN1, RALBP1, RAP1B, ROCK2, RORA, S100A12, SCIMP, STK24, TAB2, TANK, TIAM1, TIMP2, TNFA…
CWB_Specific	regulation of programmed cell death	GO_BiologicalProcess	0.00304785	[ACP5, ADA, AGFG1, AHI1, AKR1B1, ANGPT4, ANO6, APOBEC3B, ARHGEF6, ARNT2, ARRB1, ASNS, BAG1, BAK1, BCL2A1, BCL2L12, BCL2L13, BCL3, BDKRB2, BECN1, BEX3, BMP7, BRI3, C11orf58, C5AR1, CA8, CAMK2A, CAP1, CAPN2, CASP3, CBL, CD44, CDK5R1, CDKN1A, CDKN1B, CFDP1, CFL1, CTNNB1, CYCS, DAB2IP, DDB1, EEF1E1, EIF2S1, ETF1, EVI2B, FBXW7, FCER1G, FGD4, FGG, FIS1, FXN, G6PD, GADD45B, GAS6, GDF11, GNA12, GNAI2, GP…
CWB_Specific	regulation of fat cell differentiation	GO_BiologicalProcess	0.00310965	[ASXL2, CCDC71, CCDC71L, CMKLR1, CREBL2, DUSP10, ETF1, GPER1, LCP1, LMO3, MEDAG, MEX3C, MSX2, NAPEPLD, RORA, SNAI2, STK24, TGFB1I1, TRIO, ZNF385A]
CWB_Specific	response to organonitrogen compound	GO_BiologicalProcess	0.00316467	[ACTR2, ADA, AKR1B1, APP, ASAP1, ASNS, ATN1, ATP6V1B2, ATP6V1C1, ATP6V1E2, ATP6V1F, ATP6V1G1, ATP6V1G3, BMP7, C5AR1, CALM1, CAMK2A, CAPN2, CASP3, CCND3, CD68, CDKN1A, CDKN1B, CFL1, CHMP5, CHUK, CTNNB1, CYBB, DBNL, DNM1, DPYSL2, EIF3A, ETF1, EZR, FABP3, FBN1, FCER1G, FIS1, FOXRED2, GAB1, GLP2R, GNAI2, GNAS, GPER1, HLCS, IL10, IREB2, IRS2, ITGB1, ITGB2, LCP1, LRRK2, LYN, MAX, MMP2, MYD88, MYO1C, MY…
CWB_Specific	kinase regulator activity	GO_BiologicalProcess	0.00320685	[AFAP1L2, ANGPT4, ATG13, CALM1, CAMK2N1, CASP3, CCND3, CCNK, CDK5R1, CDKN1A, CDKN1B, CLP1, GAS6, GMFB, ITSN1, MAP2K1, MAPK8IP1, NCKAP1L, NPM1, PAK2, PIK3R3, PKIA, PKIG, PRKAR2A, RAC2, RHOH, SOCS7, STK24, TOM1L1]
CWB_Specific	endocardial cushion formation	GO_BiologicalProcess	0.003229	[BMP7, HEYL, MSX2, RBPJ, SNAI2, TBX20, TGFBR2]
CWB_Specific	endocytosis	GO_BiologicalProcess	0.00323744	[ACKR2, AHI1, ANO6, AP1S1, AP2M1, APP, ARRB1, BECN1, CALM1, CAP1, CARMIL1, CBL, CBLL1, CCL14, CD163, CD209, CLP1, CLTA, CSNK1G3, DAB2IP, DBNL, DLG4, DMBT1, DNM1, DOCK1, DPYSL2, EHD4, EZR, FCER1G, GRK3, HACD1, HIP1, ITGB1, ITGB2, ITSN1, LLGL1, LRRK2, MAPKAPK2, MAPKAPK3, MARCH2, MIB1, MRC1, MSMB, MYO1C, NCKAP1L, NECAP2, NME1, PPP1R12A, PPT1, PROM2, PTPN1, RAB20, RAB5C, RALBP1, RAMP1, RHOQ, RIN2, RU…
CWB_Specific	regulation of B cell receptor signaling pathway	GO_BiologicalProcess	0.00323824	[FCRL3, LPXN, LYN, NFAM1, PLCL2, PRKCB, RUNX1, STAP1]
CWB_Specific	protein localization to endosome	GO_BiologicalProcess	0.00323824	[ABHD17C, EZR, MSN, NAP1L1, NRP1, RDX, ROCK2, VPS35]
CWB_Specific	regulation of stress-activated protein kinase signaling cascade	GO_BiologicalProcess	0.00338393	[ACP5, AGFG1, AIDA, APP, DAB2IP, DBNL, DLG1, DUSP10, DUSP7, EZR, GADD45B, GJA1, HIPK2, HIPK3, IL1R1, KLHL31, LYN, MAP2K1, MAP2K4, MAP3K3, MAPK8IP1, MDFIC, MYD88, NCOR1, PHLPP1, PTPN1, RALBP1, RAP2A, RORA, STK24, TANK, TIAM1, ZEB2]
CWB_Specific	regulation of leukocyte degranulation	GO_BiologicalProcess	0.00341195	[C12orf4, FCER1G, FGR, GAB2, ITGB2, LYN, PDK1, PTAFR, RAC2, SNX4]
CWB_Specific	regulation of myosin-light-chain-phosphatase activity	GO_BiologicalProcess	0.00344265	[IKBKB, NCKAP1L, PPP1R12A, ROCK2]
CWB_Specific	regulation of respiratory burst involved in inflammatory response	GO_BiologicalProcess	0.00344265	[DUSP10, GRN, LBP, RPSA]
CWB_Specific	protein localization to early endosome	GO_BiologicalProcess	0.00345463	[EZR, MSN, NAP1L1, NRP1, RDX, ROCK2]
CWB_Specific	positive regulation of cell population proliferation	GO_BiologicalProcess	0.00348269	[ACP5, ADA, ADAMTS1, AKR1B1, AKT3, ARNT2, ARRB1, ASAP1, ATXN1L, AZIN1, C5AR1, CCL14, CCND3, CD209, CDKN1A, CDKN1B, CHP2, CNOT6L, CNOT7, CTNNB1, DLG1, DYSF, EAPP, FCRL3, FGF18, FGF2, FLI1, FOXG1, FXN, GAB2, GAS6, GLP2R, GNAI2, GPER1, GPNMB, GRK5, GRN, HAVCR2, HCLS1, HIPK2, HPSE, HYAL1, IL10, IL18, IRAK4, IRS2, ITGB1, LBH, LIFR, LYN, MAP3K3, MMP2, MYD88, MYOCD, NACC1, NANS, NAP1L1, NCK2, NCKAP1L, N…
CWB_Specific	positive regulation of nucleobase-containing compound metabolic process	GO_BiologicalProcess	0.00349127	[ACOT7, ACTA2, ACTG2, ACTR2, ADARB1, AFAP1L2, AGFG1, AHI1, AKR1B1, APP, ARNT2, ARRB1, ASXL2, ATF1, ATN1, BAG1, BCAS3, BCL2L12, BCL3, BHLHA15, BMP7, C11orf58, CA8, CCDC62, CCNK, CDC73, CDKN1A, CHP2, CHUK, CHURC1, CNOT6L, CNOT7, COTL1, CREBL2, CRP, CTNNB1, DAB2IP, DHX33, DTX1, EAPP, EBF4, EIF2S1, ELK4, ELOC, EPAS1, ERG, ETF1, ETS2, EXOSC7, FBXW7, FGF2, FGR, FLI1, GIGYF2, GPER1, GTF2H1, HCLS1, HEYL,…
CWB_Specific	positive regulation of fat cell differentiation	GO_BiologicalProcess	0.00349368	[ASXL2, CCDC71, CCDC71L, CMKLR1, CREBL2, ETF1, LCP1, LMO3, MEDAG, NAPEPLD, SNAI2, STK24, ZNF385A]
CWB_Specific	negative regulation of protein dephosphorylation	GO_BiologicalProcess	0.00349368	[DMBT1, GNA12, GNAI2, IKBKB, NCKAP1L, PHACTR1, PHACTR4, PPP1R11, PPP1R3D, PPP1R8, PPP1R9B, ROCK2, TIPRL]
CWB_Specific	cellular response to peptide hormone stimulus	GO_BiologicalProcess	0.00370025	[ATN1, ATP6V1B2, ATP6V1C1, ATP6V1E2, ATP6V1F, ATP6V1G1, ATP6V1G3, CAMK2A, CCND3, ETF1, FBN1, GAB1, GLP2R, GNAI2, GNAS, GPER1, IRS2, LCP1, LYN, MAX, MYO1C, MYO5A, NR4A1, OSBPL8, PDK1, PID1, PIK3R3, PLEKHM2, PPAT, PRKAR2A, PRKCB, PTPN1, RAB8B, RAP1B, RHOQ, ROCK2, SMARCC1, SOCS7, UCP2]
CWB_Specific	epidermal growth factor receptor signaling pathway	GO_BiologicalProcess	0.00380317	[AFAP1L2, APP, ART4, ATN1, C11orf96, CBL, DAB2IP, FBXW7, GAB1, GPER1, HIP1, NCK2, NUP62, PDK1, PIGR, SH3KBP1, SNX6, SOCS7, SPRY1, STAM2]
CWB_Specific	positive regulation of immune system process	GO_BiologicalProcess	0.00389592	[ACP5, ACTR2, ADA, AGFG1, ANO6, APCS, APP, ARL4C, ARPC5, ATXN1L, C12orf4, C5AR1, CAP1, CD209, CFP, CHUK, CLP1, CMKLR1, COLEC10, CRP, CYFIP2, DAB2IP, DMBT1, DOCK1, DUSP10, DUSP7, DYSF, ETF1, EVI2B, EZR, FAM49B, FCER1G, FCRL3, FGG, FGR, FLI1, FYB1, GAB2, GAS6, GNAS, GTF2H1, HAVCR2, HCLS1, IKBKB, IKZF1, IL10, IL18, IL1R1, IL33, IRAK4, IRS2, ITGB2, LBP, LPXN, LRRK2, LY96, LYN, MAPKAPK2, MAPKAPK3, MYD…
CWB_Specific	positive regulation of protein tyrosine kinase activity	GO_BiologicalProcess	0.00389791	[AFAP1L2, ANGPT4, DLG3, DLG4, FBXW7, GAS6, LLGL1, NEDD9, PAK2, PDGFB, PTPN1, RELN, STAP1]
CWB_Specific	cellular response to nitrogen compound	GO_BiologicalProcess	0.0039408	[ACTR2, AKR1B1, APP, ATN1, ATP6V1B2, ATP6V1C1, ATP6V1E2, ATP6V1F, ATP6V1G1, ATP6V1G3, CAMK2A, CAPN2, CASP3, CCND3, CDK5R1, CHMP5, CLP1, CTNNB1, CYBB, DBNL, ETF1, EZR, FBN1, FIS1, GAB1, GLP2R, GNAI2, GNAQ, GNAS, GPER1, GUCY1B1, IRS2, LCP1, LRRK2, LYN, MAX, MMP2, MYO1C, MYO5A, NPM1, NR4A1, OSBPL8, PDK1, PID1, PIK3R3, PLEKHM2, PPAT, PPP1R3D, PPP1R9B, PRKAR2A, PRKCB, PTAFR, PTPN1, RAB8B, RALB, RAP1B,…
CWB_Specific	regulation of peptide transport	GO_BiologicalProcess	0.00396962	[ACP5, APOD, ARHGAP44, ARRB1, ATG13, AZIN1, BCAS3, CA8, CDK5R1, CEMIP, CHP2, CHUK, CRP, DOC2B, DPH3, EZR, FBLIM1, FBXW7, FGG, FGR, FIS1, FRMD4A, GAS6, GNAI2, GNAS, GPER1, GTF2H1, HAVCR2, HCLS1, IKZF1, IL10, IL1R2, IL33, IRS2, ITGB2, KCNS3, LCP1, LRRK2, LYN, MDFIC, MYO1C, NUP62, PDHX, PKIA, PKIG, PLEKHM2, PPP1R11, PTPN1, RAB11FIP5, RAB23, RAB8B, RAC2, RAN, RFX3, RNF2, RPH3AL, RPL10, SAE1, SERPINB8…
CWB_Specific	regulation of cell adhesion	GO_BiologicalProcess	0.00398408	[ACP5, ADA, ADAMDEC1, APOD, BCAS3, BMP7, C11orf58, C11orf96, CARMIL1, CASP3, CBLL1, CD209, CD44, CXCR4, DLG1, DOCK1, DTX1, DUSP10, DUSP7, DYSF, EGFLAM, FAM49B, FERMT3, FGG, FLI1, GPNMB, GTF2H1, HAVCR2, HYAL1, IL10, IL18, IL1R1, LPXN, LYN, NAP1L1, NCK2, NCKAP1L, NDNF, NEDD9, NRP1, ONECUT1, PAK2, PDK1, PPP1CB, PPP1R12A, PREX1, PTAFR, RAC2, RC3H1, RDX, RND1, ROCK2, RPL10, RUNX1, SERPINE1, SLPI, SNAI…
CWB_Specific	positive regulation of macrophage activation	GO_BiologicalProcess	0.00398651	[APP, HAVCR2, IL10, IL33, ITGB2, LBP, LRRK2, RPSA, STAP1]
CWB_Specific	negative regulation of cell cycle	GO_BiologicalProcess	0.00398959	[AGFG1, BMP7, CAMK2N1, CASP3, CBX5, CCNK, CDC73, CDK5R1, CDKN1A, CDKN1B, CLP1, CNOT6L, CNOT7, CTNNB1, DAB2IP, DLG1, DYNC1LI1, ERCC4, ETF1, EVI2B, EXOSC7, FBXW7, GAS6, GAS7, GIGYF2, GPER1, GPNMB, GTF2H1, HECA, HEPACAM, HPSE, IL10, IRF2BPL, MAP2K1, MAX, MCPH1, MXI1, MYOCD, NME1, NPM1, NR2F2, NR4A1, PIAS2, PPP1R3D, PPP1R8, PPP1R9B, PRKAA2, PSMA4, PSMA6, PSMD11, RALBP1, RNF2, RRAGA, SEPT7, SKIL, SLFN…
CWB_Specific	growth plate cartilage chondrocyte development	GO_BiologicalProcess	0.00399383	[COL27A1, POC1A, TGFBR2]
CWB_Specific	regulation of Rap protein signal transduction	GO_BiologicalProcess	0.00399383	[CBL, RDX, TIMP2]
CWB_Specific	regulation of cell growth by extracellular stimulus	GO_BiologicalProcess	0.00399383	[MYOCD, PPP1R3D, PPP1R9B]
CWB_Specific	regulation of phosphatase activity	GO_BiologicalProcess	0.00400783	[CALM1, CEP192, CHP2, DAB2IP, DLG3, DMBT1, FCRL3, GNA12, GNAI2, IKBKB, MYO1D, NCKAP1L, PHACTR1, PHACTR4, PPP1R11, PPP1R12A, PPP1R3D, PPP1R8, PPP1R9B, PPP2R2C, PPP2R3A, RCAN1, ROCK2, TIPRL, ZCCHC9]
CWB_Specific	maturation of LSU-rRNA from tricistronic rRNA transcript (SSU-rRNA, 5.8S rRNA, LSU-rRNA)	GO_BiologicalProcess	0.00403805	[KLF6, RPF2, RPL7, ZNHIT3, ZNHIT6]
CWB_Specific	endosomal transport	GO_BiologicalProcess	0.00403898	[AP1S1, ARHGAP1, ARHGAP44, ARL4C, ATN1, CHMP5, CMTM6, DCLK1, DENND2A, DENND5A, EHD3, EHD4, GJA1, LRRK2, NR2F2, PQLC1, RASSF9, SNX2, SNX4, SNX6, SNX8, STAM2, UBAP1, UBB, VAMP3, VAMP4, VPS26C, VPS35, YKT6]
CWB_Specific	cytosolic transport	GO_BiologicalProcess	0.00415803	[ACTR2, AP1S1, BECN1, DENND2A, DENND5A, EHD3, EZR, GJA1, LRRK2, MAP2K1, MSN, MYO1D, NR2F2, PQLC1, RDX, SNX2, SNX3, SNX6, SNX8, VAMP3, VPS35, YKT6]
CWB_Specific	negative regulation of transcription by RNA polymerase II	GO_BiologicalProcess	0.00419349	[AGFG1, AKR1B1, ATN1, ATXN1, ATXN1L, BAG1, CA8, CBX5, CCND3, CDC73, CHCHD3, CLP1, CNOT7, CTNNB1, CUX1, DAB2IP, DLG1, DUSP7, EAPP, ELK4, ERF, ETF1, ETS2, ETV3, EXOSC7, EZR, FGR, FOXG1, GNA12, HCLS1, HEYL, HIC2, HIPK2, HMBOX1, HOXB4, IL10, IRF2BPL, KLF12, MAF, MAFK, MAX, MBD2, MCPH1, MSC, MSX2, MXI1, MYOCD, NCK2, NCOR1, NFATC2, NR2F1, NR2F2, PDGFB, PDHX, PHF14, PKIA, PKIG, PLEKHM2, PURB, RBPJ, RNF2…
CWB_Specific	regulation of macrophage activation	GO_BiologicalProcess	0.00421197	[APP, C5AR1, GRN, HAVCR2, IL10, IL33, ITGB2, LBP, LRRK2, RORA, RPSA, STAP1, VSIG4]
CWB_Specific	fat cell differentiation	GO_BiologicalProcess	0.00422196	[ARRB1, ASXL2, CCDC71, CCDC71L, CMKLR1, CREBL2, DUSP10, DYSF, ETF1, GPER1, GRK5, LCP1, LMO3, MEDAG, MEX3C, MSX2, NAPEPLD, NR4A1, OSBPL8, RGS2, RORA, SMAD9, SNAI2, SOCS7, STK24, TCF4, TGFB1I1, TRIO, ZNF385A]
CWB_Specific	negative regulation of dephosphorylation	GO_BiologicalProcess	0.00422308	[CEP192, DLG3, DMBT1, GNA12, GNAI2, IKBKB, MYO1D, NCKAP1L, PHACTR1, PHACTR4, PLEKHM2, PPP1R11, PPP1R3D, PPP1R8, PPP1R9B, ROCK2, TIPRL, ZCCHC9]
CWB_Specific	regulation of nervous system development	GO_BiologicalProcess	0.00427558	[ACTR2, APP, ARHGAP44, ASAP1, ATF1, BAG1, BEND6, BMP7, BRI3, C21orf91, C5AR1, CA8, CALM1, CAMK2A, CDK5R1, CDKN1A, CFL1, CNTN4, CTNNB1, CUX1, CXCR4, DAAM2, DAB2IP, DENND5A, DLG1, DLG4, DPYSL2, DTX1, DUSP10, FBXW7, FBXW8, FOXG1, GDF11, GIPC1, GJA1, GPER1, GRN, HEYL, LLGL1, LRRK2, LSM1, LYN, MAP1B, MAP2K1, MIB1, NAP1L1, NDNF, NME1, NR2F1, NRP1, NTN1, OLFM1, OXTR, PBX1, PLEKHM2, PREX1, PTPN9, RAP2A, …
CWB_Specific	response to organic cyclic compound	GO_BiologicalProcess	0.00428371	[ACTR2, ADA, ADCYAP1R1, AKR1B1, APP, ARNT2, ASNS, ATF1, BAG1, BAK1, BCL2A1, BECN1, BMP7, CA8, CALM1, CASP3, CBL, CCDC62, CDKN1A, CDKN1B, CLP1, CTNNB1, CYBB, DBNL, DPYSL2, EIF4A3, ETF1, EZR, FBXO32, FGR, FIS1, FLI1, G6PD, GLB1, GNA12, GNAI2, GNAS, GPER1, HEYL, HLCS, IL10, IL18, IL1R1, IREB2, KLF9, LBH, LMO3, LRRK2, LYN, MBD2, MSN, MSX2, NCOR1, NME1, NPM1, NR2F1, NR2F2, NR4A1, OXTR, PAK2, PAPPA, PD…
CWB_Specific	cell projection assembly	GO_BiologicalProcess	0.00440792	[ACTR2, AHI1, ANO6, ARHGEF6, ARRB1, ASAP1, ATP6V1C1, AZIN1, BCAS3, C11orf58, CAPZB, CARMIL1, CDC42EP5, CDKN1A, CEP192, CFAP20, CYFIP2, DBNL, DCDC2, DYNLT3, EHD3, ELK4, EZR, FGD4, FGD5, HSPB11, IFT22, ITGB1, MAK, MYLK, NAP1L1, NCK2, NCKAP1L, NRP1, NTN1, ONECUT1, PFN1, PIK3AP1, PLEKHM2, POC1A, PPP1R3D, PPP1R9B, RAB23, RAC2, RAP2A, RDX, RFX2, RFX3, RHOQ, RILPL2, RO60, SEPT7, SEPT8, SNX10, SRF, STAP1…
CWB_Specific	negative regulation of phosphatase activity	GO_BiologicalProcess	0.00441193	[CEP192, DLG3, DMBT1, GNA12, GNAI2, IKBKB, MYO1D, NCKAP1L, PHACTR1, PHACTR4, PPP1R11, PPP1R3D, PPP1R8, PPP1R9B, ROCK2, TIPRL, ZCCHC9]
CWB_Specific	B cell homeostasis	GO_BiologicalProcess	0.00442741	[ADA, BAK1, CASP3, DOCK10, LYN, NCKAP1L, RC3H1, TNFSF13B]
CWB_Specific	blood vessel endothelial cell migration	GO_BiologicalProcess	0.00453182	[AKT3, AMOTL1, ANGPT4, FBXW7, FGF18, FGF2, FLI1, ITGB1, MAP3K3, NAP1L1, NR4A1, NRP1, PDGFB, PDK1, PIK3R3, SLPI, SRF, TMSB4X, VASH1]
CWB_Specific	negative regulation of developmental process	GO_BiologicalProcess	0.0045363	[AGFG1, AKT3, ANGPT4, APCS, APP, ASAP1, ATN1, BAG1, BCL2L12, BHLHA15, BMP7, BRI3, CDC73, CDK5R1, CDKN1A, CDKN1B, CNTN4, COL5A1, CRP, CTNNB1, DAAM2, DAB2IP, DENND5A, DTX1, DUSP10, ETF1, FBN1, FBXW7, FOXG1, FXN, G6PD, GAS6, GDF11, GNAS, GPER1, HPSE, IL18, ITGB1, KLF13, LBH, LRRK2, LSM1, LYN, MAP3K3, MIB1, MSX2, MYOCD, NAP1L1, NFATC2, NME1, NR2F1, NRP1, NTN1, PBX1, PDGFB, PHF14, PTPN9, RALBP1, RBPJ,…
CWB_Specific	macrophage activation	GO_BiologicalProcess	0.00455118	[APP, C5AR1, CD93, DYSF, GRN, HAVCR2, IL10, IL33, ITGB2, LBP, LRRK2, RORA, RPSA, STAP1, TLR8, VSIG4]
CWB_Specific	negative regulation of ERK1 and ERK2 cascade	GO_BiologicalProcess	0.00469815	[ARRB1, CAMK2N1, CNKSR3, DAB2IP, DLG1, DUSP10, EIF3A, EZR, GPER1, GTF2H1, LMO3, LYN, PTPN1, SPRY1]
CWB_Specific	regulation of gene expression	GO_BiologicalProcess	0.00480117	[ACOT7, ACP5, ACTA2, ACTG2, ACTR2, ADARB1, ADORA3, AFAP1L2, AFF4, AGFG1, AHI1, AKR1B1, APP, ARNT2, ARRB1, ASAP1, ASXL2, ATF1, ATN1, ATP6V1B2, ATXN1, ATXN1L, BAG1, BAK1, BCAS3, BCL2A1, BCL2L12, BCL3, BHLHA15, BMP7, C11orf58, C11orf96, CA8, CAMK2A, CAMK2N1, CAP1, CBX5, CCDC62, CCND3, CCNK, CDC73, CDK5R1, CDKN1A, CDKN1B, CDYL, CHCHD3, CHD1, CHD3, CHP2, CHUK, CHURC1, CLEC3B, CLP1, CMKLR1, CNOT6L, CNO…
CWB_Specific	epithelial cell apoptotic process	GO_BiologicalProcess	0.00480154	[ACP5, ANO6, APOBEC3B, DAB2IP, EIF2S1, ETF1, FGG, GAS6, GPER1, IL10, NDNF, PDHX, PDK1, RYR2, SERPINE1, STK24, TCF4, TGFBR2]
CWB_Specific	leukocyte mediated immunity	GO_BiologicalProcess	0.00480613	[ACP5, ACTR2, ADA2, ANO6, APCS, ARPC5, ATP6V1C1, BCL3, BRI3, C12orf4, C5AR1, CAP1, CBL, CD44, CD53, CD68, CD93, CFP, CKAP4, CMTM6, COLEC10, COTL1, CRACR2A, CRISPLD2, CRP, CTSD, CYBB, DBNL, DLG1, DOK3, DSN1, DUSP7, DYNC1LI1, ELK4, FABP5, FAM49B, FCER1G, FGL2, FGR, GAB2, GLB1, GLIPR1, GRN, HACD1, HAVCR2, HPSE, IL10, IL18, IL1R1, IRAK4, ITGB2, KCMF1, LYN, LYZ, MILR1, MMP24, MYD88, NCKAP1L, NFAM1, NM…
CWB_Specific	regulation of plasma membrane bounded cell projection organization	GO_BiologicalProcess	0.00480615	[ACTR2, ARHGAP44, ASAP1, ATF1, BCAS3, BMP7, BRI3, C21orf91, CA8, CALM1, CAPZB, CARMIL1, CD44, CDC42EP5, CDK5R1, CFL1, CUX1, DAB2IP, DCDC2, DENND5A, DLG4, DPYSL2, EZR, FBXW7, FBXW8, GRN, LLGL1, LRRK2, LYN, MAK, MAP1B, MAP2K1, NAP1L1, NDNF, NME1, NR2F1, NRP1, NTN1, OLFM1, PFN1, PIK3AP1, PREX1, PTPN9, RAC2, RAP2A, RDX, RELN, RGS2, RHOQ, RPL10, RPL9, RTN4RL2, SEMA3F, SEMA5B, SEPT7, SKIL, SNAP25, SNX3…
CWB_Specific	cell morphogenesis involved in neuron differentiation	GO_BiologicalProcess	0.00481107	[ACTR2, ADARB1, APP, ARHGAP44, ART4, B4GALT5, BMP7, CALM1, CAMK2A, CDK5R1, CFL1, CNTN4, CUX1, CXCR4, CYFIP2, DCDC2, DCLK1, DLG4, DOCK10, DOK2, DPYSL2, EZR, FBXW7, FBXW8, FOXG1, GAB1, GAB2, IRS2, ITGB1, LLGL1, LRRK2, MAP1B, MAP1S, MAP2K1, NAP1L1, NDN, NEXN, NRP1, NTN1, NTN4, OLFM1, PALLD, RAC2, RAP2A, RELN, RPL10, RPL9, SEMA3F, SEMA5B, SH3KBP1, SKIL, SMOX, SPP1, SRF, TIAM1, TOP2B, TWF2, UST, VLDLR…
CWB_Specific	neuron recognition	GO_BiologicalProcess	0.00494341	[APP, CASP3, CDK5R1, CNTN4, FOXG1, NAP1L1, NDN, NEXN, NRP1, PALLD, TNFRSF21]
CWB_Specific	response to insulin	GO_BiologicalProcess	0.00496204	[ATN1, ATP6V1B2, ATP6V1C1, ATP6V1E2, ATP6V1F, ATP6V1G1, ATP6V1G3, CCND3, EIF3A, ETF1, FABP3, GAB1, GNAI2, IL10, IRS2, LCP1, LYN, MAX, MYO1C, MYO5A, OSBPL8, PDK1, PID1, PIK3R3, PLEKHM2, PLN, PPAT, PRKCB, PTPN1, RAB8B, RHOQ, SMARCC1, SOCS7, UCP2]
CWB_Specific	organic substance biosynthetic process	GO_BiologicalProcess	0.00496926	[A4GALT, ABHD17C, ABHD5, ACBD3, ACOT7, ACP5, ACSL4, ACSS3, ACTA2, ACTG2, ACTR2, ADA, ADA2, ADARB1, ADCYAP1R1, ADORA3, AFAP1L2, AFF4, AGFG1, AHI1, AKR1B1, ALAS2, ALOX5AP, AMD1, APP, ARNT2, ARRB1, ASAP1, ASNS, ASXL2, ATF1, ATG12, ATN1, ATXN1, ATXN1L, AZIN1, B3GAT2, B3GLCT, B3GNT3, B4GALT5, BAG1, BCAS3, BCAT1, BCL2A1, BCL2L12, BCL3, BEND6, BHLHA15, BMP7, BPGM, BRI3, C11orf58, C5AR1, CA8, CAMK2A, CAP…
CWB_Specific	regulation of neuron projection development	GO_BiologicalProcess	0.00507268	[ACTR2, ARHGAP44, ASAP1, ATF1, BMP7, BRI3, C21orf91, CA8, CALM1, CDK5R1, CFL1, CUX1, DAB2IP, DENND5A, DLG4, DPYSL2, FBXW7, FBXW8, GRN, LLGL1, LRRK2, LYN, MAP1B, MAP2K1, NAP1L1, NDNF, NME1, NR2F1, NRP1, NTN1, OLFM1, PREX1, PTPN9, RAP2A, RELN, RGS2, RPL10, RPL9, RTN4RL2, SEMA3F, SEMA5B, SKIL, SNAP25, SNX3, SPP1, SRF, STK24, TIAM1, TWF2, UST, VIM, VLDLR, YWHAH, ZEB2]
CWB_Specific	regulation of actin filament-based process	GO_BiologicalProcess	0.00510981	[ACTR2, ADD2, APOBEC3B, ARHGAP44, ARPC5, BCAS3, CAPZB, CARMIL1, CDC42EP5, CDK5R1, CFL1, CTNNA3, DLG1, GMFB, HCLS1, HYAL1, MYLK, MYO1C, NAP1L1, NCK2, NCKAP1L, NRP1, PFN1, PLEKHM2, PLN, PREX1, RDX, RHOH, RHOQ, RND1, ROCK2, RYR2, SIGLEC15, SRI, STAP1, STC1, SYNPO, SYNPO2, TMOD3, TMSB10, TMSB4X, TPM1, TWF2, YWHAQ]
CWB_Specific	regulation of JNK cascade	GO_BiologicalProcess	0.00511044	[ACP5, AGFG1, AIDA, APP, DAB2IP, DBNL, DUSP10, DUSP7, GADD45B, GJA1, HIPK2, HIPK3, IL1R1, KLHL31, MAP2K4, MAPK8IP1, MDFIC, MYD88, NCOR1, PHLPP1, PTPN1, RALBP1, RAP2A, RORA, STK24, TANK, TIAM1, ZEB2]
CWB_Specific	phosphatase regulator activity	GO_BiologicalProcess	0.00527385	[CALM1, DMBT1, GNA12, MTMR12, PHACTR1, PHACTR4, PPP1R11, PPP1R12A, PPP1R3D, PPP1R8, PPP1R9B, PPP2R2C, PPP2R3A, RCAN1, SBF2, ZEB2]
CWB_Specific	actin filament network formation	GO_BiologicalProcess	0.00528388	[ARPC5, CARMIL1, LCP1, TOX4]
CWB_Specific	respiratory burst involved in inflammatory response	GO_BiologicalProcess	0.00528388	[DUSP10, GRN, LBP, RPSA]
CWB_Specific	positive regulation of protein localization to early endosome	GO_BiologicalProcess	0.00528388	[EZR, MSN, RDX, ROCK2]
CWB_Specific	regulation of protein localization to early endosome	GO_BiologicalProcess	0.00528388	[EZR, MSN, RDX, ROCK2]
CWB_Specific	regulation of I-kappaB kinase/NF-kappaB signaling	GO_BiologicalProcess	0.00533497	[AGFG1, ARL4C, CHUK, CTNNB1, DAB2IP, GJA1, IKBKB, IL1R1, IRAK4, LITAF, LURAP1, MAP3K3, MYD88, NAP1L1, NRP1, NUP62, PDK1, PRKCB, RALBP1, RHOH, RORA, S100A12, S100A13, TAB2, TANK, TERF2IP, TGM2, TIFA, TNIP3, TRIM38, UBE2V1]
CWB_Specific	negative regulation of protein import	GO_BiologicalProcess	0.00533678	[APOD, MDFIC, PKIA, PKIG, RAB23]
CWB_Specific	negative regulation of protein import into nucleus	GO_BiologicalProcess	0.00533678	[APOD, MDFIC, PKIA, PKIG, RAB23]
CWB_Specific	regulation of exocytosis	GO_BiologicalProcess	0.00534307	[ATN1, C12orf4, CALM1, CAMK2A, DAB2IP, DOC2B, FCER1G, FGG, FGR, GAB2, GIPC1, GNAI2, ITGB2, LRRK2, LYN, PDK1, PRKCB, PTAFR, RAB2B, RAB3D, RAB8B, RAC2, RALB, RAP1B, RPH3AL, SEPT4, SNX4, STXBP5L]
CWB_Specific	regulation of stress-activated MAPK cascade	GO_BiologicalProcess	0.00542507	[ACP5, AGFG1, AIDA, APP, DAB2IP, DBNL, DLG1, DUSP10, DUSP7, EZR, GADD45B, GJA1, HIPK2, HIPK3, IL1R1, KLHL31, MAP2K1, MAP2K4, MAP3K3, MAPK8IP1, MDFIC, MYD88, NCOR1, PHLPP1, PTPN1, RALBP1, RAP2A, RORA, STK24, TANK, TIAM1, ZEB2]
CWB_Specific	positive regulation of cell morphogenesis involved in differentiation	GO_BiologicalProcess	0.00544992	[ACTR2, CALM1, CARMIL1, CUX1, DOCK1, FBXW7, FBXW8, FGG, MAP1B, MAP2K1, NAP1L1, NEDD9, NRP1, NTN1, PREX1, RELN, RPL10, SKIL, SRF, TIAM1, TWF2, ZEB2]
CWB_Specific	phagosome acidification	GO_BiologicalProcess	0.00553722	[ATP6V1B2, ATP6V1C1, ATP6V1E2, ATP6V1F, ATP6V1G1, ATP6V1G3, RAB20]
CWB_Specific	positive regulation of epidermal growth factor receptor signaling pathway	GO_BiologicalProcess	0.00602374	[AFAP1L2, ART4, C11orf96, CBL, FBXW7, GPER1, HIP1, NUP62]
CWB_Specific	outflow tract morphogenesis	GO_BiologicalProcess	0.00604985	[BAG1, BMP7, CTNNB1, CXCR4, HEYL, MSX2, NAP1L1, NR2F2, NRP1, RBPJ, SMAD9, TBX20, TGFBR2, TGFBR3]
CWB_Specific	positive regulation of cellular protein localization	GO_BiologicalProcess	0.0061611	[ABHD17C, ATG13, AZIN1, BCAS3, C11orf96, CDK5R1, CDKN1A, CEMIP, CHP2, DLG1, EZR, FBXW7, FCER1G, FIS1, GAS6, GPER1, HCLS1, ITGB1, ITGB2, MSN, MYO1C, NUP62, PDK1, PPP1R9B, PRKAA2, PTPN9, RAC2, RAN, RDX, RNF2, ROCK2, SAE1, SMOX, STAC, STX3, TCF4, YWHAH, YWHAQ]
CWB_Specific	negative regulation of smooth muscle cell proliferation	GO_BiologicalProcess	0.00616886	[APOD, CDKN1A, CDKN1B, CNN1, GPER1, IL10, MYOCD, NPR3, SOD2, TPM1]
CWB_Specific	regulation of chemotaxis	GO_BiologicalProcess	0.00617168	[ADGRA2, ANO6, C5AR1, CMKLR1, CXCR4, DYSF, FGF18, FGF2, GALK1, GAS6, LBP, LYN, MMP24, NAP1L1, NCKAP1L, NRP1, PDGFB, RAC2, RPL10, RPSA, SEMA3F, SEMA5B, SERPINE1, STAP1, STX3, TIAM1, TMSB4X, TNFSF14]
CWB_Specific	ERBB signaling pathway	GO_BiologicalProcess	0.00618119	[AFAP1L2, APP, ART4, ATN1, C11orf96, CBL, DAB2IP, FBXW7, GAB1, GPER1, HIP1, NCK2, NUP62, PDK1, PIGR, RBPJ, RPSA, SH3KBP1, SNX6, SOCS7, SPRY1, STAM2]
CWB_Specific	negative regulation of growth	GO_BiologicalProcess	0.00634759	[AGFG1, CDK5R1, CDKN1A, CDKN1B, DUSP10, FXN, G6PD, GJA1, GNAS, HYAL1, IL10, LBP, MYD88, MYL9, NAP1L1, NRP1, NTN1, PPP1R3D, PPP1R9B, PPT1, RALBP1, RERG, RGS2, RPL10, RPSA, SEMA3F, SEMA5B, SLPI, SPP1, STK24, TGFBR2, WFDC1, WWC1, WWC3]
CWB_Specific	aromatic compound biosynthetic process	GO_BiologicalProcess	0.00636915	[ACOT7, ACP5, ACSL4, ACTA2, ACTG2, ACTR2, ADA, ADA2, ADARB1, ADORA3, AFAP1L2, AFF4, AGFG1, AHI1, AKR1B1, ALAS2, AMD1, APP, ARNT2, ARRB1, ASAP1, ASXL2, ATF1, ATN1, ATXN1, ATXN1L, BAG1, BCAS3, BCL2A1, BCL2L12, BCL3, BEND6, BHLHA15, BMP7, BPGM, C11orf58, C5AR1, CA8, CAMK2A, CAP1, CBX5, CCDC62, CCND3, CCNK, CD68, CDADC1, CDC73, CDK5R1, CDKN1A, CDKN1B, CDYL, CHCHD3, CHD1, CHD3, CHP2, CHUK, CHURC1, CLP…
CWB_Specific	cellular response to epidermal growth factor stimulus	GO_BiologicalProcess	0.00646546	[BECN1, CBL, DAB2IP, DUSP7, ETF1, IREB2, NCL, PDK1, PLEKHM2, PPP1R9B, SNAI2, SNX6]
CWB_Specific	muscle structure development	GO_BiologicalProcess	0.00652146	[ADARB1, AGFG1, ARRB1, BAG1, BHLHA15, CA8, CAPN2, CASP3, CD53, CDKN1A, CHUK, COTL1, CRP, CTNNB1, DYSF, EPAS1, ETF1, FBXO22, FGF2, G6PD, GJA1, GPER1, GPRASP2, HEYL, IL18, ITGB1, MAK, MAP2K4, MSC, MYL9, MYLK, MYMK, MYOCD, NFATC2, NLN, NR2F2, NR4A1, PDGFB, PGM5, RALBP1, RBPJ, RCAN1, RGS2, RORA, RPL10, RPL9, RYR2, SETD3, SGCB, SGCD, SMOX, SOD2, SRF, SRI, TAGLN, TBX20, TCF12, TCF4, TGFBR2, TGFBR3, TLE…
CWB_Specific	organ growth	GO_BiologicalProcess	0.00662233	[AGFG1, AKR1B1, BAG1, BCL2A1, CDKN1A, COL27A1, ELK4, FGF2, FXN, G6PD, MAP2K4, MSX2, POC1A, RALBP1, RBPJ, RGS2, RPL9, SMAD1, SMOX, STC1, STK24, TBX20, TGFBR2, TGFBR3, WWC1, WWC3]
CWB_Specific	positive regulation of organelle organization	GO_BiologicalProcess	0.00664132	[ACTR2, APOBEC3B, ARPC5, ARRB1, ASAP1, ATG13, BAK1, BCAS3, BECN1, CALCOCO2, CARMIL1, CDC42EP5, CDK5R1, CDKN1B, CFL1, CNOT6L, CTNNB1, DAB2IP, DLG1, DOC2B, FBXW7, FIS1, GMFB, GPER1, GRN, HCLS1, HMBOX1, HNRNPA1, LCP1, LRRK2, MSN, MSX2, MYLK, MYO1C, NAP1L1, NCK2, NCKAP1L, NDRG1, NME1, NRP1, NSD3, NSMCE2, NUP62, PDGFB, PFN1, PLEKHM2, POC1A, RAC2, RALB, RESF1, RNF2, ROCK2, SAE1, SEPT7, SLF2, SNAI2, SPS…
CWB_Specific	maturation of LSU-rRNA	GO_BiologicalProcess	0.00664953	[KLF6, RPF2, RPL7, SNU13, ZNHIT3, ZNHIT6]
CWB_Specific	protein dephosphorylation	GO_BiologicalProcess	0.00685064	[ADCYAP1R1, CALM1, CYCS, DAB2IP, DAPP1, DLG1, DMBT1, DUSP10, DUSP7, ELK4, FCRL3, GNA12, GNAI2, IKBKB, KLF6, NCKAP1L, PHACTR1, PHACTR4, PHLPP1, PLRG1, PPP1CB, PPP1R11, PPP1R12A, PPP1R3D, PPP1R3E, PPP1R8, PPP1R9B, PPP2R2C, PPP2R3A, PTPN1, PTPN13, PTPN4, PTPN9, PTPRB, RCAN1, ROCK2, TIPRL, UBASH3B]
CWB_Specific	mesenchyme morphogenesis	GO_BiologicalProcess	0.00685169	[ACTA2, ACTG2, BMP7, HEYL, MSX2, RBPJ, SLPI, SNAI2, TBX20, TGFBR2]
CWB_Specific	regulation of endocytosis	GO_BiologicalProcess	0.00686334	[AHI1, ANO6, AP2M1, ARRB1, CALM1, CBL, CBLL1, CCL14, DAB2IP, DLG4, DNM1, EHD4, HIP1, LLGL1, LRRK2, MIB1, NCKAP1L, PPT1, PROM2, PTPN1, RAB20, RAB5C, RUFY2, SERPINE1, STAP1, USP46, VAMP4]
CWB_Specific	plasma membrane bounded cell projection assembly	GO_BiologicalProcess	0.00686662	[ACTR2, AHI1, ANO6, ARHGEF6, ARRB1, ASAP1, ATP6V1C1, AZIN1, BCAS3, C11orf58, CAPZB, CARMIL1, CDC42EP5, CDKN1A, CEP192, CFAP20, DBNL, DCDC2, DYNLT3, EHD3, ELK4, EZR, FGD4, FGD5, HSPB11, IFT22, ITGB1, MAK, MYLK, NAP1L1, NCK2, NRP1, NTN1, ONECUT1, PFN1, PIK3AP1, PLEKHM2, POC1A, PPP1R3D, PPP1R9B, RAB23, RAC2, RAP2A, RDX, RFX2, RFX3, RHOQ, RILPL2, RO60, SEPT7, SEPT8, SNX10, SRF, STAP1, TBC1D32, TWF2, …
CWB_Specific	endocardial cushion morphogenesis	GO_BiologicalProcess	0.00686804	[BMP7, HEYL, MSX2, RBPJ, SLPI, SNAI2, TBX20, TGFBR2]
CWB_Specific	protein tyrosine kinase activity	GO_BiologicalProcess	0.00687891	[ACP5, AFAP1L2, ANGPT4, APP, CBL, DLG3, DLG4, DUSP7, FBXW7, FGR, GAS6, JAK1, LLGL1, LYN, MAP2K1, MAP2K4, NAP1L1, NCK2, NEDD9, NRP1, PAK2, PDGFB, PTPN1, RELN, RORA, RPSA, SLA, SNX6, SOCS7, STAP1, YES1]
CWB_Specific	macromolecule biosynthetic process	GO_BiologicalProcess	0.00689766	[A4GALT, ABHD17C, ACOT7, ACP5, ACTA2, ACTG2, ACTR2, ADARB1, ADORA3, AFAP1L2, AFF4, AGFG1, AHI1, AKR1B1, ALAS2, APP, ARNT2, ARRB1, ASAP1, ASXL2, ATF1, ATG12, ATN1, ATXN1, ATXN1L, B3GAT2, B3GLCT, B3GNT3, B4GALT5, BAG1, BCAS3, BCL2L12, BCL3, BEND6, BHLHA15, BMP7, BRI3, C11orf58, C5AR1, CA8, CAMK2A, CAP1, CBX5, CCDC62, CCND3, CCNK, CD68, CDC73, CDK5R1, CDKN1A, CDKN1B, CDYL, CEMIP, CHCHD3, CHD1, CHD3,…
CWB_Specific	regulation of cellular macromolecule biosynthetic process	GO_BiologicalProcess	0.00695169	[ACOT7, ACP5, ACTA2, ACTG2, ACTR2, ADORA3, AFAP1L2, AFF4, AGFG1, AHI1, AKR1B1, APP, ARNT2, ARRB1, ASXL2, ATF1, ATN1, ATXN1, ATXN1L, BAG1, BCAS3, BCL2L12, BCL3, BHLHA15, BMP7, BRI3, C11orf58, CA8, CAMK2A, CAP1, CBX5, CCDC62, CCND3, CCNK, CDC73, CDK5R1, CDKN1A, CDKN1B, CHCHD3, CHD1, CHD3, CHP2, CHUK, CHURC1, CLP1, CMKLR1, CNOT6L, CNOT7, COMMD6, COTL1, CREBL2, CRP, CTNNB1, CUX1, DAB2IP, DHX33, DLG1,…
CWB_Specific	Rap protein signal transduction	GO_BiologicalProcess	0.00696245	[CBL, RAP1B, RAP2A, RDX, TIMP2]
CWB_Specific	regulation of translation	GO_BiologicalProcess	0.00696776	[APP, BCL3, CNOT6L, CNOT7, DPH1, DPH3, EIF1AX, EIF2S1, EIF2S2, EIF3A, EIF4A3, EIF4E3, EIF5B, ETF1, FAM129A, GIGYF2, GLE1, GSPT1, HNRNPR, IREB2, LARP6, MIF4GD, NCBP2, NCK2, NCL, NPM1, NSUN4, PAIP2, PRR16, PTAFR, RC3H1, RGS2, ROCK2, RPL10, RPS4X, RPS6KA1, SAMD4A, SLC35A4, SLPI, TBXAS1, UHMK1, VIM, ZNF385A]
CWB_Specific	regulation of establishment of protein localization	GO_BiologicalProcess	0.00697527	[ACP5, APOD, ARHGAP44, ARRB1, ATG13, AZIN1, BCAS3, CA8, CDK5R1, CEMIP, CHP2, CHUK, CRP, DOC2B, DPH3, EZR, FBLIM1, FBXW7, FGG, FGR, FIS1, FRMD4A, GAS6, GNAI2, GNAS, GPER1, GTF2H1, HAVCR2, HCLS1, IKZF1, IL10, IL1R2, IL33, IRS2, ITGB2, KCNS3, LCP1, LRRK2, LYN, MDFIC, MYO1C, NUP62, PDHX, PKIA, PKIG, PLEKHM2, PPP1R11, PTPN1, RAB11FIP5, RAB23, RAC2, RAN, RFX3, RNF2, RPH3AL, RPL10, SAE1, SERPINB8, SMOX,…
CWB_Specific	negative regulation of transforming growth factor beta receptor signaling pathway	GO_BiologicalProcess	0.0070499	[FBN1, GLG1, GPRASP2, ONECUT1, PDK1, RASL11B, SKIL, SMAD9, SNX6, TGFB1I1, TGFBR2, TGFBR3, UBB]
CWB_Specific	regulation of nucleocytoplasmic transport	GO_BiologicalProcess	0.00705217	[APOD, CHP2, GAS6, HCLS1, MDFIC, MX2, NCBP2, NUP62, PKIA, PKIG, PPP1R12A, RAB23, RAN, SMOX, TCF4, UHMK1, YWHAQ]
CWB_Specific	regulation of JUN kinase activity	GO_BiologicalProcess	0.00705217	[ACP5, AGFG1, AIDA, DAB2IP, DBNL, DUSP10, GJA1, HIPK3, MAP2K4, MAPK8IP1, MDFIC, PTPN1, RALBP1, RORA, TANK, TIAM1, ZEB2]
CWB_Specific	nuclear transport	GO_BiologicalProcess	0.00707263	[ADARB1, AGFG1, APOD, ATN1, ATXN1, CDC40, CHP2, EIF3A, EIF4A3, FBXO22, GAS6, GLE1, HCLS1, HNRNPA1, HPSE, IPO11, KPNA2, LRRK2, MDFIC, MX2, NCBP2, NPM1, NUP62, NXT2, PKIA, PKIG, PPP1R12A, PSIP1, RAB23, RAN, RPSA, RRAGA, SLU7, SMOX, SRSF3, TCF4, THOC3, TXNIP, UHMK1, YWHAQ, ZEB2]
CWB_Specific	cytokine-mediated signaling pathway	GO_BiologicalProcess	0.00716417	[ACKR2, ACP5, AGFG1, ART4, CALM1, CAMK2A, CAP1, CASP3, CBL, CCL14, CD44, CDKN1A, CFL1, CHUK, CMKLR1, CNOT7, CSF2RB, CXCR4, FCER1G, FGF2, GAB2, GAS6, IFNGR2, IKBKB, IL10, IL18, IL1R1, IL1R2, IL33, IRAK4, IRS2, ITGB1, ITGB2, JAK1, KLF6, LBP, LCP1, LIFR, MAP3K3, MMP2, MSN, MX2, MYD88, MYO1C, NDN, OSMR, PAK2, PDGFB, PLVAP, PSMA4, PSMA6, PSMD11, PTAFR, PTPN1, RALBP1, RAP1B, RORA, RPSA, RUNX1, SOD2, SP…
CWB_Specific	cardiocyte differentiation	GO_BiologicalProcess	0.00717763	[ARRB1, BAG1, BMP7, CDKN1A, COTL1, G6PD, GPER1, ITGB1, MAK, MAP2K4, MYL9, MYLK, MYOCD, NR2F2, RBPJ, RGS2, RPL9, SGCB, SGCD, SPRY1, SRF, TGFBR3, TP53INP1]
CWB_Specific	actin filament polymerization	GO_BiologicalProcess	0.00719173	[ACTR2, ADD2, APOBEC3B, ARPC5, CAPZB, CARMIL1, CDC42EP5, DLG1, GAS7, GMFB, HCLS1, MYO1C, NAP1L1, NCK2, NCKAP1L, PFN1, PREX1, PSTPIP2, RDX, TMOD3, TMSB10, TMSB4X, TWF2, YWHAQ]
CWB_Specific	cellular response to insulin stimulus	GO_BiologicalProcess	0.00724371	[ATN1, ATP6V1B2, ATP6V1C1, ATP6V1E2, ATP6V1F, ATP6V1G1, ATP6V1G3, CCND3, ETF1, GAB1, GNAI2, IRS2, LCP1, MYO1C, MYO5A, OSBPL8, PDK1, PID1, PIK3R3, PLEKHM2, PPAT, PRKCB, PTPN1, RAB8B, RHOQ, SMARCC1, SOCS7, UCP2]
CWB_Specific	regeneration	GO_BiologicalProcess	0.00737426	[APOD, ATN1, BAK1, C5AR1, CDKN1A, CDKN1B, DUSP10, DYSF, GAS6, GRN, IL10, LCP1, MAP2K1, MYMK, NNMT, PDHX, PPAT, PRPS2, RPL10, RTN4RL2, SPP1, STK24, TBXAS1, TGFBR2, TGFBR3, TOX4, UCP2]
CWB_Specific	guanyl-nucleotide exchange factor activity	GO_BiologicalProcess	0.00737426	[ARHGEF6, DENND2A, DENND2D, DENND5A, DENND5B, DOCK1, DOCK10, DYNLT3, EIF2S1, FGD4, FGD5, ITSN1, NET1, PIP5K1B, PLEKHG1, PREX1, RAB3IL1, RAPGEF5, RASGRP3, RCBTB2, RGL1, RIN2, SBF2, TIAM1, TIAM2, TRIO, VAV1]
CWB_Specific	regulation of cytoskeleton organization	GO_BiologicalProcess	0.00749761	[ACTR2, ADD2, APOBEC3B, ARHGAP44, ARPC5, AZIN1, BCAS3, CAPN2, CAPZB, CARMIL1, CDC42EP5, CDK5R1, CDKN1B, CFL1, CHMP5, CTNNB1, DAB2IP, DLG1, GMFB, HCLS1, HYAL1, MAP1B, MAP1S, MCPH1, MYLK, MYO1C, NAP1L1, NCK2, NCKAP1L, NDRG1, NEXN, NPM1, NRP1, NUP62, PFN1, PLEKHM2, POC1A, PREX1, PRKAA2, RDX, RHOH, RHOQ, RND1, ROCK2, SIGLEC15, SKA2, STAP1, SYNPO, SYNPO2, TMOD3, TMSB10, TMSB4X, TP53INP1, TPM1, TWF2, Y…
CWB_Specific	positive regulation of B cell receptor signaling pathway	GO_BiologicalProcess	0.00759984	[LYN, NFAM1, PRKCB, STAP1]
CWB_Specific	box C/D snoRNP assembly	GO_BiologicalProcess	0.00759984	[KLF6, SNU13, ZNHIT3, ZNHIT6]
CWB_Specific	regulation of binding	GO_BiologicalProcess	0.00760123	[ADD2, AIDA, APP, ARRB1, BAK1, BCL3, CALM1, CTNNB1, DAB2IP, DPH3, EIF2S1, EIF4A3, ERCC4, FBXW7, GPRASP2, HIPK2, HMBOX1, IL10, LARP6, LRRK2, MBD2, MSX2, MYOCD, NAP1L1, NME1, NRP1, PDGFB, PDHX, PLCL2, PLN, RALB, RAN, SLPI, SMOX, SRI, STK24, SUMO2, TANK, TCF4, TGFBR3, TIAM1, TMSB4X, UBASH3B]
CWB_Specific	regulation of cellular response to stress	GO_BiologicalProcess	0.00761698	[ACP5, ACTR2, ADARB1, AGFG1, AIDA, AKT3, APP, BAG1, BAK1, BCL2L12, BDKRB2, BMP7, C11orf96, CA8, CALM1, CAMK2A, CD44, CTNNB1, DAB2IP, DBNL, DLG1, DUSP10, DUSP7, EEF1E1, ELK4, ERCC4, EZR, FBXW7, GADD45B, GJA1, GRN, HIPK2, HIPK3, HPSE, IL10, IL1R1, KLHL31, LRRK2, LYN, MAFK, MAP2K1, MAP2K4, MAP3K3, MAPK8IP1, MAPKAPK2, MDFIC, MYD88, NCK2, NCOA7, NCOR1, NPM1, NUP62, PARPBP, PDHX, PHLPP1, PTPN1, RALBP1,…
CWB_Specific	platelet-derived growth factor receptor signaling pathway	GO_BiologicalProcess	0.00761853	[APOD, ATN1, CBL, HIP1, MYO1C, MYOCD, NAP1L1, NRP1, PDGFB, PHF14, PTPN1, TXNIP]
CWB_Specific	toll-like receptor 9 signaling pathway	GO_BiologicalProcess	0.00762173	[FCRL3, HAVCR2, IRAK4, MYD88, PIAS2, PIK3AP1, TLR8]
CWB_Specific	branching involved in salivary gland morphogenesis	GO_BiologicalProcess	0.00762173	[BMP7, NAP1L1, NRP1, NTN4, RPL10, SNAI2, TGM2]
CWB_Specific	embryo development	GO_BiologicalProcess	0.00762841	[ACSL4, ADA, AHI1, AKR1B1, ARNT2, ATP6V1B2, B4GALT5, BAG1, BMP7, CAPN2, CCDC62, CDC73, CDK5R1, CDKN1A, CFL1, COL5A1, CRP, CTNNB1, DLG1, EIF2S2, EIF4A3, EPAS1, ETF1, ETS2, EXT2, FBN1, FBXW7, FBXW8, FGF2, FOXG1, FXN, GNA12, GNAS, HIPK2, HOXB4, HOXB7, HYAL1, IL10, IL1R1, ITGB1, ITGB2, ITGB4, LMO4, MAP2K1, MBD2, MIB1, MICAL2, MMP2, MSX2, MTHFD1L, MYO1C, NAP1L1, NME1, NR2F2, NRP1, NTN1, PBX1, PDGFB, P…
CWB_Specific	regulation of cell activation	GO_BiologicalProcess	0.00763672	[ACP5, ADA, APP, C12orf4, C5AR1, CASP3, CD209, CTNNB1, DLG1, DTX1, DUSP10, DUSP7, ETF1, FAM49B, FCER1G, FCRL3, FGG, FGR, GAB2, GAS6, GPER1, GPNMB, GRN, GTF2H1, HAVCR2, HPSE, IL10, IL18, IL33, IRS2, ITGB2, LBP, LMO4, LRRK2, LYN, MAPK8IP1, MILR1, MYD88, NCK2, NCKAP1L, NFAM1, NFATC2, PAK2, PDGFB, PDK1, PRELID1, PTAFR, RAC2, RC3H1, RORA, RPS6KA1, RPSA, RUNX1, SNX4, STAP1, TGFBR2, THBD, TNFRSF21, TNFS…
CWB_Specific	regulation of cell cycle	GO_BiologicalProcess	0.00767404	[ADAMTS1, ADARB1, AFAP1L2, AGFG1, APP, ASNS, ATN1, AZIN1, BAK1, BECN1, BMP7, CALM1, CAMK2N1, CASP3, CBX5, CCND3, CCNK, CDC73, CDK17, CDK5R1, CDKN1A, CDKN1B, CEP192, CHMP5, CLP1, CNOT6L, CNOT7, CTNNB1, DAB2IP, DDB1, DLG1, DYNC1LI1, DYNLT3, ERCC4, ETF1, EVI2B, EXOSC7, FBXW7, FOXG1, GADD45B, GAS6, GAS7, GIGYF2, GIPC1, GPER1, GPNMB, GRK5, GTF2H1, HECA, HEPACAM, HIPK2, HPSE, HYAL1, IL10, IRF2BPL, ITGB…
CWB_Specific	activation of protein kinase activity	GO_BiologicalProcess	0.00778011	[ACP5, AFAP1L2, AGFG1, ANGPT4, ARRB1, ATG13, C5AR1, CALM1, CCNK, CDK5R1, CDKN1A, CXCR4, DAB2IP, DBNL, DLG1, DUSP7, FGF2, GADD45B, GAS6, GJA1, IL18, LRRK2, MAP2K1, MAP2K4, MAP3K3, MAPKAPK2, MAPKAPK3, MDFIC, NCKAP1L, OSBPL8, PAK2, PDGFB, PDK1, PRKAR2A, PTPN1, RALBP1, STK24, TAB2, TANK, TGFBR2, TOM1L1, UBB, UBE2V1, ZHX2]
CWB_Specific	cellular response to organonitrogen compound	GO_BiologicalProcess	0.00778082	[ACTR2, AKR1B1, APP, ATN1, ATP6V1B2, ATP6V1C1, ATP6V1E2, ATP6V1F, ATP6V1G1, ATP6V1G3, CAMK2A, CAPN2, CASP3, CCND3, CHMP5, CTNNB1, CYBB, DBNL, ETF1, EZR, FBN1, FIS1, GAB1, GLP2R, GNAI2, GNAS, GPER1, IRS2, LCP1, LRRK2, LYN, MAX, MMP2, MYO1C, MYO5A, NR4A1, OSBPL8, PDK1, PID1, PIK3R3, PLEKHM2, PPAT, PPP1R3D, PPP1R9B, PRKAR2A, PRKCB, PTAFR, PTPN1, RAB8B, RAP1B, RHOQ, ROCK2, RRAGA, RYR2, SMARCC1, SNX6,…
CWB_Specific	response to wounding	GO_BiologicalProcess	0.00778777	[ACP5, ADORA3, ANO6, APCS, APOD, ARRB1, ASAP1, CAPZB, CARMIL1, CASP3, CBX5, CD44, CDKN1A, CDKN1B, COL5A1, DOCK1, DUSP10, DYSF, EHD3, ETF1, FCER1G, FERMT3, FGF2, FGG, FLI1, GAS6, GNA12, GNAI2, GNAQ, GNAS, GRN, HPSE, IL10, ITGB4, LYN, LYVE1, MAFK, MAP2K1, MAP2K4, MAX, MSX2, MYL9, MYLK, MYMK, NAP1L1, NDNF, NRP1, PDGFB, PDHX, PDK1, PRKAR2A, PRKCB, PROCR, RPL10, RTN4RL2, SERPINE1, SLPI, SPP1, SRF, STK…
CWB_Specific	striated muscle cell development	GO_BiologicalProcess	0.00778968	[CA8, CDKN1A, COTL1, DYSF, FBXO22, G6PD, GPRASP2, ITGB1, MAK, MAP2K4, MYL9, MYLK, NFATC2, PGM5, RCAN1, RGS2, RPL9, SGCB, SGCD, SMOX, SRF, TMOD3, TPM1]
CWB_Specific	protein kinase regulator activity	GO_BiologicalProcess	0.00779238	[AFAP1L2, ANGPT4, ATG13, CALM1, CAMK2N1, CASP3, CCND3, CCNK, CDK5R1, CDKN1A, CDKN1B, CLP1, GAS6, GMFB, MAP2K1, MAPK8IP1, NCKAP1L, NPM1, PAK2, PKIA, PKIG, PRKAR2A, RAC2, STK24, TOM1L1]
CWB_Specific	regulation of myeloid leukocyte differentiation	GO_BiologicalProcess	0.00779618	[AGFG1, APCS, CTNNB1, ETF1, EVI2B, FBN1, FBXW7, GNAS, HCLS1, LYN, NME1, RALBP1, RORA, RUNX1, SIGLEC15, UBASH3B, YWHAQ, ZBTB46]
CWB_Specific	animal organ regeneration	GO_BiologicalProcess	0.00779828	[ATN1, BAK1, C5AR1, CDKN1A, GAS6, IL10, LCP1, NNMT, PDHX, PPAT, PRPS2, TBXAS1, TGFBR2, TGFBR3, TOX4, UCP2]
CWB_Specific	positive regulation of endocytosis	GO_BiologicalProcess	0.00779828	[AHI1, ANO6, AP2M1, ARRB1, CBL, CBLL1, CCL14, DAB2IP, DNM1, HIP1, LRRK2, MIB1, NCKAP1L, PPT1, SERPINE1, STAP1]
CWB_Specific	negative regulation of myosin-light-chain-phosphatase activity	GO_BiologicalProcess	0.00780376	[IKBKB, NCKAP1L, ROCK2]
CWB_Specific	macromolecule catabolic process	GO_BiologicalProcess	0.00780975	[ABHD17C, AGFG1, AP2M1, ARRB1, ATE1, ATN1, AZIN1, BECN1, CALM1, CAPN2, CASP3, CBL, CD44, CD68, CDKN1A, CDKN1B, CEMIP, CLTA, CNOT6L, CNOT7, CTNNB1, CTSD, DAB2IP, DDB1, DMBT1, DYSF, EIF4A3, ELOC, ETF1, EXOSC7, EZR, FBXO22, FBXW7, FBXW8, FGF2, FOXRED2, GIGYF2, GIPC1, GJA1, GLB1, GNA12, GSPT1, HIPK2, HNRNPM, HNRNPR, HPSE, HYAL1, IL10, IL33, IRF2BPL, LRRK2, LSM1, LYVE1, MAPKAPK2, MSN, MXI1, MYD88, NAP…
CWB_Specific	regulation of actin filament polymerization	GO_BiologicalProcess	0.00781447	[ACTR2, ADD2, APOBEC3B, ARPC5, CAPZB, CARMIL1, CDC42EP5, DLG1, GMFB, HCLS1, MYO1C, NAP1L1, NCK2, NCKAP1L, PFN1, PREX1, RDX, TMOD3, TMSB10, TMSB4X, TWF2, YWHAQ]
CWB_Specific	cardiac muscle tissue development	GO_BiologicalProcess	0.00804811	[AGFG1, ARRB1, BAG1, BMP7, CA8, CDKN1A, COTL1, FGF2, G6PD, ITGB1, MAK, MAP2K4, MYL9, MYLK, MYOCD, PLN, RALBP1, RBPJ, RGS2, RPL9, RYR2, SGCB, SGCD, SMAD1, SRF, TBX20, TGFBR2, TGFBR3, TP53INP1, TPM1]
CWB_Specific	negative regulation of cellular response to transforming growth factor beta stimulus	GO_BiologicalProcess	0.00812204	[FBN1, GLG1, GPRASP2, ONECUT1, PDK1, RASL11B, SKIL, SMAD9, SNX6, TGFB1I1, TGFBR2, TGFBR3, UBB]
CWB_Specific	leukocyte differentiation	GO_BiologicalProcess	0.00816503	[ACKR2, ACP5, ADA, AGFG1, APCS, APP, BAK1, BCL3, CTNNB1, DOCK10, DTX1, DUSP10, ETF1, EVI2B, FBN1, FBXW7, FCER1G, FCRL3, GAB2, GAS6, GNAS, GTF2H1, HCLS1, IKZF1, IL10, IL18, IREB2, ITGB1, KLF6, LYN, NAP1L1, NCKAP1L, NFAM1, NFATC2, NME1, ONECUT1, PLCL2, PRELID1, PREX1, RALBP1, RBPJ, RC3H1, RHOH, RORA, RUNX1, SIGLEC15, SNX10, SPI1, SRF, TGFBR2, UBASH3B, VAV1, YWHAQ, ZBTB46, ZNHIT6]
CWB_Specific	JUN kinase activity	GO_BiologicalProcess	0.00833066	[ACP5, AGFG1, AIDA, DAB2IP, DBNL, DUSP10, GJA1, HIPK3, MAP2K4, MAPK8IP1, MDFIC, PTPN1, RALBP1, RORA, TANK, TIAM1, ZEB2]
CWB_Specific	SAP kinase activity	GO_BiologicalProcess	0.00833066	[ACP5, AGFG1, AIDA, DAB2IP, DBNL, DUSP10, GJA1, HIPK3, MAP2K4, MAPK8IP1, MDFIC, PTPN1, RALBP1, RORA, TANK, TIAM1, ZEB2]
CWB_Specific	JUN phosphorylation	GO_BiologicalProcess	0.00833066	[ACP5, AGFG1, AIDA, DAB2IP, DBNL, DUSP10, GJA1, HIPK3, MAP2K4, MAPK8IP1, MDFIC, PTPN1, RALBP1, RORA, TANK, TIAM1, ZEB2]
CWB_Specific	regulation of protein localization to plasma membrane	GO_BiologicalProcess	0.00834255	[AKR1B1, AP2M1, ARHGAP44, C11orf96, DLG1, EZR, FBLIM1, GPER1, ITGB1, PDK1, PID1, PPP1R9B, PTPN9, RHOQ, STAC, STX3]
CWB_Specific	heterocycle biosynthetic process	GO_BiologicalProcess	0.00835449	[ACOT7, ACP5, ACSL4, ACTA2, ACTG2, ACTR2, ADA, ADA2, ADARB1, ADORA3, AFAP1L2, AFF4, AGFG1, AHI1, AKR1B1, ALAS2, AMD1, APP, ARNT2, ARRB1, ASAP1, ASXL2, ATF1, ATN1, ATXN1, ATXN1L, BAG1, BCAS3, BCL2A1, BCL2L12, BCL3, BEND6, BHLHA15, BMP7, BPGM, C11orf58, C5AR1, CA8, CAMK2A, CAP1, CBX5, CCDC62, CCND3, CCNK, CD68, CDADC1, CDC73, CDK5R1, CDKN1A, CDKN1B, CDYL, CHCHD3, CHD1, CHD3, CHP2, CHUK, CHURC1, CLP…
CWB_Specific	positive regulation of epithelial cell migration	GO_BiologicalProcess	0.00848112	[ADGRA2, AKT3, AMOTL1, ANGPT4, BCAS3, DOCK1, FGF18, FGF2, FLI1, GLIPR2, GRN, HYAL1, MAP3K3, NAP1L1, NRP1, PDGFB, PDK1, PFN1, ROCK2, TGFBR2, TMSB4X]
CWB_Specific	RNA biosynthetic process	GO_BiologicalProcess	0.00870641	[ACOT7, ACP5, ACTA2, ACTG2, ACTR2, ADARB1, ADORA3, AFAP1L2, AFF4, AGFG1, AHI1, AKR1B1, APP, ARNT2, ARRB1, ASAP1, ASXL2, ATF1, ATN1, ATXN1, ATXN1L, BAG1, BCAS3, BCL2L12, BCL3, BEND6, BHLHA15, BMP7, C11orf58, C5AR1, CA8, CAMK2A, CAP1, CBX5, CCDC62, CCND3, CCNK, CD68, CDC73, CDK5R1, CDKN1A, CDKN1B, CDYL, CHCHD3, CHD1, CHD3, CHP2, CHUK, CHURC1, CLP1, CMKLR1, CNOT7, COMMD6, COTL1, CREBL2, CRP, CTNNB1,…
CWB_Specific	nucleic acid-templated transcription	GO_BiologicalProcess	0.00871992	[ACOT7, ACP5, ACTA2, ACTG2, ACTR2, ADARB1, ADORA3, AFAP1L2, AFF4, AGFG1, AHI1, AKR1B1, APP, ARNT2, ARRB1, ASAP1, ASXL2, ATF1, ATN1, ATXN1, ATXN1L, BAG1, BCAS3, BCL2L12, BCL3, BEND6, BHLHA15, BMP7, C11orf58, C5AR1, CA8, CAMK2A, CAP1, CBX5, CCDC62, CCND3, CCNK, CD68, CDC73, CDK5R1, CDKN1A, CDKN1B, CDYL, CHCHD3, CHD1, CHD3, CHP2, CHUK, CHURC1, CLP1, CMKLR1, CNOT7, COMMD6, COTL1, CREBL2, CRP, CTNNB1,…
CWB_Specific	regulation of neutrophil migration	GO_BiologicalProcess	0.00872231	[C5AR1, DYSF, IL1R1, LBP, MYD88, NCKAP1L, RAC2, RPSA]
CWB_Specific	defense response	GO_BiologicalProcess	0.00875528	[ACKR2, ACP5, ACTR2, ADA, ADARB1, ADORA3, AFAP1L2, AGFG1, ALOX5AP, ANO6, APCS, APOBEC3B, APOD, APP, ARL4C, ASAP1, BCL3, BDKRB2, BECN1, C5AR1, CALCOCO2, CALM1, CAMK2A, CAP1, CCL14, CD163, CD180, CD209, CD300C, CD44, CD68, CFP, CHUK, CLP1, CMKLR1, CNOT7, COLEC10, COTL1, CRP, CXCR4, CYBB, DAB2IP, DCDC2, DMBT1, DUSP10, FAM111A, FCER1G, FCRL3, FGG, FGR, FLI1, GIPC1, GPER1, GRN, HAVCR2, HYAL1, IFNGR2, …
CWB_Specific	cellular biosynthetic process	GO_BiologicalProcess	0.0088006	[A4GALT, ABHD17C, ABHD5, ACOT7, ACP5, ACSL4, ACSS3, ACTA2, ACTG2, ACTR2, ADA, ADA2, ADARB1, ADCYAP1R1, ADORA3, AFAP1L2, AFF4, AGFG1, AHI1, AKR1B1, ALAS2, ALOX5AP, AMD1, APP, ARNT2, ARRB1, ASAP1, ASNS, ASXL2, ATF1, ATG12, ATN1, ATXN1, ATXN1L, AZIN1, B3GAT2, B3GLCT, B3GNT3, B4GALT5, BAG1, BCAS3, BCAT1, BCL2A1, BCL2L12, BCL3, BEND6, BHLHA15, BMP7, BPGM, BRI3, C11orf58, C5AR1, CA8, CAMK2A, CAP1, CAPN…
CWB_Specific	dendritic spine morphogenesis	GO_BiologicalProcess	0.00883584	[ACTR2, ARHGAP44, CALM1, CDK5R1, CFL1, DLG4, DOCK10, LLGL1, LRRK2, RELN, RPL9, TIAM1]
CWB_Specific	regulation of cell morphogenesis involved in differentiation	GO_BiologicalProcess	0.00884392	[ACTR2, ARHGAP44, CALM1, CARMIL1, CDK5R1, CFL1, CUX1, DOCK1, DPYSL2, FBXW7, FBXW8, FGG, LRRK2, MAP1B, MAP2K1, NAP1L1, NEDD9, NRP1, NTN1, OLFM1, PREX1, RAP2A, RELN, RPL10, RPL9, SEMA3F, SEMA5B, SKIL, SPP1, SRF, TIAM1, TWF2, UST, YWHAH, ZEB2]
CWB_Specific	positive regulation of inflammatory response	GO_BiologicalProcess	0.00889767	[ALOX5AP, APP, CCL14, FCER1G, FLI1, GRN, IL18, IL33, ITGB2, LBP, LCP1, LRRK2, MYD88, NAPEPLD, OSMR, RPSA, S100A12, SERPINE1, SNX4, STAP1, TGM2]
CWB_Specific	positive regulation of sprouting angiogenesis	GO_BiologicalProcess	0.00912814	[AKT3, FGF2, IL10, JAK1, MAP3K3, NAP1L1, NRP1, PDK1, SMAD1]
CWB_Specific	positive regulation of protein serine/threonine kinase activity	GO_BiologicalProcess	0.00928669	[ACP5, AGFG1, ARRB1, C5AR1, CALM1, CCND3, CCNK, CDK5R1, CDKN1A, CDKN1B, CEMIP, CXCR4, DAB2IP, DBNL, DUSP7, FGF18, FGF2, GADD45B, GJA1, LRRK2, MAP2K1, MAP2K4, MAP3K3, MAPKAPK2, MAPKAPK3, MDFIC, PDGFB, PTPN1, RALB, RALBP1, RORA, S100A12, STK24, TAB2, TANK, TCN1, TIAM1, UBB, UBE2V1, ZEB2, ZHX2]
CWB_Specific	organelle organization	GO_BiologicalProcess	0.00929458	[ACTR2, ADARB1, ADD2, AGFG1, AHI1, AKT3, AMOTL1, AP2M1, APOBEC3B, AQP6, ARHGAP44, ARPC5, ARRB1, ASAP1, ASNA1, ATG12, ATG13, ATG4A, ATN1, ATP6V1B2, ATP6V1C1, ATP6V1E2, ATP6V1F, ATP6V1G1, ATP6V1G3, AZIN1, BAG1, BAK1, BCAS3, BECN1, BHLHA15, BMP7, C11orf58, CA8, CALCOCO2, CALM1, CAMK2A, CAP1, CAPN2, CAPZB, CARMIL1, CCND3, CDC42EP5, CDC73, CDK5R1, CDKN1A, CDKN1B, CEP192, CFAP20, CFL1, CHCHD3, CHD1, CH…
CWB_Specific	positive regulation of I-kappaB kinase/NF-kappaB signaling	GO_BiologicalProcess	0.00929578	[AGFG1, ARL4C, CHUK, CTNNB1, GJA1, IKBKB, IL1R1, IRAK4, LITAF, LURAP1, MAP3K3, MYD88, NUP62, PRKCB, RALBP1, RORA, S100A12, S100A13, TAB2, TANK, TERF2IP, TGM2, TIFA, TRIM38, UBE2V1]
CWB_Specific	cellular nitrogen compound biosynthetic process	GO_BiologicalProcess	0.00930651	[ACOT7, ACP5, ACSL4, ACTA2, ACTG2, ACTR2, ADA, ADA2, ADARB1, ADORA3, AFAP1L2, AFF4, AGFG1, AHI1, AKR1B1, ALAS2, AMD1, APP, ARNT2, ARRB1, ASAP1, ASNS, ASXL2, ATF1, ATN1, ATXN1, ATXN1L, AZIN1, B4GALT5, BAG1, BCAS3, BCL2A1, BCL2L12, BCL3, BEND6, BHLHA15, BMP7, BPGM, C11orf58, C5AR1, CA8, CAMK2A, CAP1, CBX5, CCDC62, CCND3, CCNK, CD68, CDADC1, CDC73, CDK5R1, CDKN1A, CDKN1B, CDYL, CHCHD3, CHD1, CHD3, C…
CWB_Specific	leukocyte cell-cell adhesion	GO_BiologicalProcess	0.00947846	[ACP5, ADA, ADD2, BMP7, CASP3, CD209, CD44, DLG1, DTX1, DUSP10, DUSP7, EZR, FAM49B, FERMT3, FLI1, GPNMB, GTF2H1, HAVCR2, IL10, IL18, ITGB1, ITGB2, LYN, MSN, NCK2, NCKAP1L, PAK2, PDK1, PTAFR, RAC2, RC3H1, RUNX1, TGFBR2, TNFRSF21, TNFSF13B, TNFSF14, VAV1, VSIG4, YES1]
CWB_Specific	regulation of protein import into nucleus	GO_BiologicalProcess	0.00948153	[APOD, CHP2, HCLS1, MDFIC, NUP62, PKIA, PKIG, RAB23, RAN, SMOX, YWHAQ]
CWB_Specific	GTPase activator activity	GO_BiologicalProcess	0.00949529	[ADAP2, AGFG1, ARHGAP1, ARHGAP15, ARHGAP24, ARHGAP30, ARHGAP44, ARHGEF6, ARRB1, ASAP1, DAB2IP, DLG4, DOCK1, GNAQ, LLGL1, LRRK2, NAP1L1, NCKAP1L, NRP1, PREX1, RALBP1, RASGRP3, RGS1, RGS18, RGS2, RIN2, RUNDC1, STXBP5L, TBC1D16, TBC1D9, TIAM2]
CWB_Specific	response to epidermal growth factor	GO_BiologicalProcess	0.00958182	[BECN1, CBL, DAB2IP, DUSP7, ETF1, IREB2, NCL, PDK1, PLEKHM2, PPP1R9B, SNAI2, SNX6]
CWB_Specific	positive regulation of blood vessel endothelial cell migration	GO_BiologicalProcess	0.00958182	[AKT3, AMOTL1, ANGPT4, FGF18, FGF2, FLI1, MAP3K3, NAP1L1, NRP1, PDGFB, PDK1, TMSB4X]
CWB_Specific	nucleocytoplasmic transport	GO_BiologicalProcess	0.00967007	[ADARB1, AGFG1, APOD, ATN1, ATXN1, CDC40, CHP2, EIF3A, EIF4A3, FBXO22, GAS6, GLE1, HCLS1, HNRNPA1, HPSE, IPO11, KPNA2, LRRK2, MDFIC, MX2, NCBP2, NPM1, NUP62, NXT2, PKIA, PKIG, PPP1R12A, RAB23, RAN, RPSA, RRAGA, SLU7, SMOX, SRSF3, TCF4, THOC3, TXNIP, UHMK1, YWHAQ, ZEB2]
CWB_Specific	myeloid cell development	GO_BiologicalProcess	0.00987612	[APP, BPGM, EVI2B, FBN1, FBXW7, FLI1, G6PD, NCKAP1L, PTBP3, SIGLEC15, SRF, TMOD3, TRIM58, ZNF385A]
[truncated: 527 more rows]

## Sheet: Table S4
Supplemental Table S4 Transcription factor motif analysis for BMX/WB specific H3K27ac peaks in liver tissue
Group	Motif	Name	P-value	q-value (Benjamini)	# Target Sequences with Motif	% of Targets Sequences with Motif
BMX_Specific		FOXA2	1e-05	0.0005	462	0.1201
BMX_Specific		FOXA1	0.0001	0.0038	711	0.1848
BMX_Specific		IRF3	0.001	0.0098	215	0.0559
BMX_Specific		GATA4	0.001	0.0126	536	0.1393
BMX_Specific		IRF4	0.001	0.0358	226	0.0587
[truncated: 6 more rows]

## Sheet: Table S5
Table S5. The detailed information on the 181 samples from Wu et al. Genet Sel Evol
[truncated: 182 more rows]

[truncated: 6 more sheets: Table S6, Table S7, Table S8, Table S9, Table S10, Table S11]
